# Supplementary material for: Metaplastic and energy-efficient biocompatible graphene artificial synaptic transistors for enhanced accuracy neuromorphic computing
Source: Nat Commun. 2022 Jul 28;13:4386. doi: 10.1038/s41467-022-32078-6 (PMC9334620; doi:10.1038/s41467-022-32078-6)
Supplement: Supplementary file 2 — Source Data [file 41467_2022_32078_MOESM2_ESM.zip]

Archive with 47 entries (44 files):
- NatComm_figdata/
- NatComm_figdata/.DS_Store
- __MACOSX/NatComm_figdata/._.DS_Store
- NatComm_figdata/Fig5d/
- __MACOSX/NatComm_figdata/._Fig5d
- NatComm_figdata/data_fig1.xlsx
- __MACOSX/NatComm_figdata/._data_fig1.xlsx
- NatComm_figdata/data_fig6.xlsx
- __MACOSX/NatComm_figdata/._data_fig6.xlsx
- NatComm_figdata/data_fig4.xlsx
- __MACOSX/NatComm_figdata/._data_fig4.xlsx
- NatComm_figdata/data_fig5.xlsx
- __MACOSX/NatComm_figdata/._data_fig5.xlsx
- NatComm_figdata/data_fig2.xlsx
- __MACOSX/NatComm_figdata/._data_fig2.xlsx
- NatComm_figdata/Fig1f/
- __MACOSX/NatComm_figdata/._Fig1f
- NatComm_figdata/data_fig3.xlsx
- __MACOSX/NatComm_figdata/._data_fig3.xlsx
- NatComm_figdata/Fig5d/211001_F7-26_5ms_10nA_ramp20-50.csv
- __MACOSX/NatComm_figdata/Fig5d/._211001_F7-26_5ms_10nA_ramp20-50.csv
- NatComm_figdata/Fig5d/210930_E6-08_5ms_10nA_ramp20-50.csv
- __MACOSX/NatComm_figdata/Fig5d/._210930_E6-08_5ms_10nA_ramp20-50.csv
- NatComm_figdata/Fig5d/210930_E6-31_5ms_10nA_ramp20-50.csv
- __MACOSX/NatComm_figdata/Fig5d/._210930_E6-31_5ms_10nA_ramp20-50.csv
- NatComm_figdata/Fig5d/210930_E6-07_5ms_10nA_ramp20-50.csv
- __MACOSX/NatComm_figdata/Fig5d/._210930_E6-07_5ms_10nA_ramp20-50.csv
- NatComm_figdata/Fig1f/210914_2Lhole3_10uA_multiramp.png
- __MACOSX/NatComm_figdata/Fig1f/._210914_2Lhole3_10uA_multiramp.png
- NatComm_figdata/Fig1f/210914_2Lhole3_2.5uA_multiramp.png
- __MACOSX/NatComm_figdata/Fig1f/._210914_2Lhole3_2.5uA_multiramp.png
- NatComm_figdata/Fig1f/210914_2Lhole3_5uA_multiramp.png
- __MACOSX/NatComm_figdata/Fig1f/._210914_2Lhole3_5uA_multiramp.png
- NatComm_figdata/Fig1f/210914_2Lhole3_7.5uA_multiramp.png
- __MACOSX/NatComm_figdata/Fig1f/._210914_2Lhole3_7.5uA_multiramp.png
- NatComm_figdata/Fig1f/210914_2Lhole3_1uA_multiramp.csv
- __MACOSX/NatComm_figdata/Fig1f/._210914_2Lhole3_1uA_multiramp.csv
- NatComm_figdata/Fig1f/210914_2Lhole3_1uA_multiramp.png
- __MACOSX/NatComm_figdata/Fig1f/._210914_2Lhole3_1uA_multiramp.png
- NatComm_figdata/Fig1f/210914_2Lhole3_10uA_multiramp.csv
- __MACOSX/NatComm_figdata/Fig1f/._210914_2Lhole3_10uA_multiramp.csv
- NatComm_figdata/Fig1f/210914_2Lhole3_7.5uA_multiramp.csv
- __MACOSX/NatComm_figdata/Fig1f/._210914_2Lhole3_7.5uA_multiramp.csv
- NatComm_figdata/Fig1f/210914_2Lhole3_5uA_multiramp.csv
- __MACOSX/NatComm_figdata/Fig1f/._210914_2Lhole3_5uA_multiramp.csv
- NatComm_figdata/Fig1f/210914_2Lhole3_2.5uA_multiramp.csv
- __MACOSX/NatComm_figdata/Fig1f/._210914_2Lhole3_2.5uA_multiramp.csv
