# Supplementary material for: Metaplastic and energy-efficient biocompatible graphene artificial synaptic transistors for enhanced accuracy neuromorphic computing
Source: Nat Commun. 2022 Jul 28;13:4386. doi: 10.1038/s41467-022-32078-6 (PMC9334620; doi:10.1038/s41467-022-32078-6)
Supplement: Supplementary file 2 — Source Data [file 41467_2022_32078_MOESM2_ESM.zip › NatComm_figdata/data_fig1.xlsx]

## Sheet: d
Time (s)	Voltage (V)	Current (A)
0.01	0.1	0.00012891
0.11	0.0999999	0.00012893
0.21	0.0999995	0.00012891
0.31	0.1	0.00012888
0.41	0.0999999	0.00012895
0.51	0.0999994	0.00012892
0.61	0.1	0.00012892
0.71	0.0999998	0.00012893
0.81	0.1	0.0001289
0.91	0.1	0.00012891
1.01	0.1	0.00012891
1.11	0.0999997	0.0001289
1.21	0.1	0.00012893
1.31	0.0999998	0.00012894
1.41	0.0999999	0.00012891
1.51	0.1	0.0001289
1.61	0.1	0.0001289
1.71	0.1	0.00012887
1.81	0.0999998	0.00012892
1.91	0.1	0.00012892
2.01	0.0999998	0.0001289
2.11	0.1	0.0001289
2.21	0.1	0.00012894
2.31	0.0999997	0.00012892
2.41	0.1	0.00012893
2.51	0.1	0.00012891
2.61	0.0999998	0.00012896
2.71	0.1	0.00012893
2.81	0.1	0.00012892
2.91	0.1	0.00012891
3.01	0.1	0.00012894
3.11	0.1	0.00012891
3.21	0.1	0.00012892
3.31	0.0999999	0.00012893
3.41	0.1	0.00012895
3.51	0.0999997	0.00012891
3.61	0.0999999	0.00012895
3.71	0.1	0.00012896
3.81	0.1	0.00012895
3.91	0.1	0.00012895
4.01	0.0999997	0.00012892
4.11	0.1	0.00012892
4.21	0.0999999	0.00012892
4.31	0.0999999	0.00012897
4.41	0.1	0.00012898
4.51	0.0999999	0.00012895
4.61	0.0999999	0.00012895
4.71	0.0999998	0.00012894
4.81	0.1	0.00012895
4.91	0.0999998	0.00012892
5.01	0.1	0.00013036
5.11	0.1	0.00013033
5.21	0.0999999	0.00013033
5.31	0.0999999	0.00013031
5.41	0.1	0.00013028
5.51	0.1	0.00013029
5.61	0.1	0.00013027
5.71	0.1	0.00013025
5.81	0.0999998	0.00013027
5.91	0.1	0.00013023
6.01	0.1	0.00013023
6.11	0.1	0.00013026
6.21	0.0999997	0.00013025
6.31	0.0999999	0.00013024
6.41	0.0999998	0.00013024
6.51	0.1	0.00013023
6.61	0.1	0.0001302
6.71	0.1	0.00013016
6.81	0.0999998	0.00013017
6.91	0.0999998	0.00013018
7.01	0.1	0.00013019
7.11	0.0999997	0.00013018
7.21	0.1	0.00013017
7.31	0.1	0.00013015
7.41	0.0999998	0.00013016
7.51	0.1	0.00013014
7.61	0.0999999	0.00013013
7.71	0.1	0.00013012
7.81	0.0999996	0.00013012
7.91	0.1	0.00013013
8.01	0.0999999	0.00013013
8.11	0.1	0.00013015
8.21	0.1	0.00013016
8.31	0.1	0.00013017
8.41	0.0999997	0.00013018
8.51	0.0999999	0.00013018
8.61	0.0999999	0.00013016
8.71	0.1	0.00013015
8.81	0.0999998	0.00013016
8.91	0.1	0.00013018
9.01	0.0999999	0.00013015
9.11	0.1	0.00013018
9.21	0.1	0.00013016
9.31	0.1	0.00013013
9.41	0.1	0.00013014
9.51	0.0999999	0.00013014
9.61	0.1	0.00013013
9.71	0.0999998	0.00013014
9.81	0.0999999	0.00013014
9.91	0.0999998	0.00013016
10.01	0.1	0.00012869
10.11	0.0999997	0.00012724
10.21	0.0999999	0.00012736
10.31	0.0999997	0.00012734
10.41	0.0999999	0.00012736
10.51	0.1	0.00012741
10.61	0.1	0.0001274
10.71	0.1	0.0001274
10.81	0.0999998	0.00012739
10.91	0.0999998	0.00012742
11.01	0.1	0.00012741
11.11	0.1	0.00012742
11.21	0.0999998	0.00012741
11.31	0.1	0.00012743
11.41	0.0999999	0.00012742
11.51	0.0999999	0.00012746
11.61	0.1	0.00012746
11.71	0.1	0.00012742
11.81	0.0999999	0.00012741
11.91	0.1	0.00012741
12.01	0.1	0.00012743
12.11	0.1	0.00012743
12.21	0.0999999	0.00012742
12.31	0.1	0.00012744
12.41	0.1	0.00012745
12.51	0.1	0.00012745
12.61	0.0999999	0.00012749
12.71	0.1	0.00012746
12.81	0.0999999	0.00012746
12.91	0.1	0.00012747
13.01	0.1	0.00012748
13.11	0.0999999	0.00012748
13.21	0.0999996	0.00012748
13.31	0.1	0.00012748
13.41	0.1	0.00012748
13.51	0.0999997	0.00012752
13.61	0.100001	0.00012749
13.71	0.1	0.00012749
13.81	0.0999996	0.00012751
13.91	0.0999999	0.00012748
14.01	0.1	0.0001275
14.11	0.1	0.0001275
14.21	0.1	0.00012753
14.31	0.1	0.00012753
14.41	0.1	0.00012754
14.51	0.0999999	0.00012754
14.61	0.0999998	0.00012755
14.71	0.0999999	0.00012753
14.81	0.1	0.00012757
14.91	0.0999999	0.00012755
15.01	0.0999999	0.00012902
15.11	0.1	0.00012897
15.21	0.0999997	0.00012893
15.31	0.1	0.00012894
15.41	0.1	0.00012891
15.51	0.1	0.0001289
15.61	0.1	0.0001289
15.71	0.0999997	0.00012893
15.81	0.0999999	0.00012891
15.91	0.0999998	0.0001289
16.01	0.1	0.00012893
16.11	0.1	0.00012891
16.21	0.1	0.00012891
16.31	0.0999999	0.0001289
16.41	0.0999999	0.00012889
16.51	0.0999999	0.00012892
16.61	0.0999999	0.00012891
16.71	0.1	0.00012892
16.81	0.0999999	0.0001289
16.91	0.0999999	0.00012893
17.01	0.0999997	0.00012892
17.11	0.0999999	0.00012889
17.21	0.1	0.00012891
17.31	0.1	0.00012889
17.41	0.1	0.00012891
17.51	0.1	0.00012889
17.61	0.0999996	0.00012891
17.71	0.0999998	0.00012889
17.81	0.0999997	0.00012892
17.91	0.0999998	0.00012892
18.01	0.1	0.0001289
18.11	0.1	0.00012892
18.21	0.1	0.00012891
18.31	0.0999999	0.00012894
18.41	0.0999999	0.00012896
18.51	0.1	0.00012893
18.61	0.0999999	0.00012895
18.71	0.1	0.00012891
18.81	0.0999999	0.00012895
18.91	0.0999999	0.00012893
19.01	0.0999998	0.00012892
19.11	0.1	0.00012892
19.21	0.0999997	0.00012891
19.31	0.0999999	0.0001289
19.41	0.0999998	0.0001289
19.51	0.1	0.00012893
19.61	0.1	0.00012892
19.71	0.1	0.00012893
19.81	0.1	0.00012892
19.91	0.0999997	0.00012897
20.01	0.0999999	0.00013033
20.11	0.1	0.00013164
20.21	0.1	0.00013283
20.31	0.1	0.00013279
20.41	0.0999999	0.00013273
20.51	0.1	0.00013274
20.61	0.1	0.00013269
20.71	0.1	0.00013264
20.81	0.0999999	0.00013265
20.91	0.0999999	0.00013268
21.01	0.1	0.00013262
21.11	0.0999997	0.0001326
21.21	0.0999998	0.00013259
21.31	0.0999998	0.00013258
21.41	0.1	0.00013253
21.51	0.1	0.00013254
21.61	0.1	0.00013255
21.71	0.1	0.00013253
21.81	0.1	0.00013253
21.91	0.1	0.0001325
22.01	0.0999999	0.00013252
22.11	0.1	0.00013251
22.21	0.1	0.00013247
22.31	0.1	0.00013247
22.41	0.1	0.0001325
22.51	0.1	0.00013246
22.61	0.1	0.00013248
22.71	0.0999999	0.00013246
22.81	0.0999999	0.00013246
22.91	0.0999998	0.00013242
23.01	0.1	0.00013248
23.11	0.0999999	0.00013246
23.21	0.0999999	0.00013244
23.31	0.0999998	0.00013245
23.41	0.0999999	0.00013245
23.51	0.1	0.00013243
23.61	0.1	0.0001324
23.71	0.0999999	0.00013239
23.81	0.0999996	0.00013238
23.91	0.1	0.00013241
24.01	0.0999997	0.00013238
24.11	0.0999999	0.00013237
24.21	0.1	0.00013238
24.31	0.0999998	0.0001324
24.41	0.0999999	0.0001324
24.51	0.0999999	0.00013239
24.61	0.0999997	0.00013241
24.71	0.1	0.00013237
24.81	0.1	0.00013239
24.91	0.0999997	0.00013241
25.01	0.0999997	0.00013107
25.11	0.0999999	0.00013112
25.21	0.0999998	0.00013113
25.31	0.1	0.00013114
25.41	0.1	0.00013111
25.51	0.1	0.00013117
25.61	0.1	0.00013114
25.71	0.0999997	0.00013119
25.81	0.1	0.00013117
25.91	0.1	0.00013118
26.01	0.0999998	0.00013117
26.11	0.1	0.0001312
26.21	0.1	0.00013122
26.31	0.1	0.00013123
26.41	0.0999999	0.00013119
26.51	0.1	0.00013118
26.61	0.1	0.00013118
26.71	0.1	0.00013122
26.81	0.1	0.00013124
26.91	0.0999998	0.0001312
27.01	0.1	0.0001312
27.11	0.1	0.0001312
27.21	0.1	0.00013124
27.31	0.0999998	0.0001312
27.41	0.0999996	0.00013118
27.51	0.1	0.00013115
27.61	0.1	0.00013119
27.71	0.1	0.00013118
27.81	0.1	0.00013119
27.91	0.1	0.00013121
28.01	0.0999999	0.00013123
28.11	0.1	0.00013123
28.21	0.0999999	0.00013123
28.31	0.0999999	0.00013124
28.41	0.0999999	0.00013123
28.51	0.1	0.00013124
28.61	0.1	0.00013123
28.71	0.1	0.00013123
28.81	0.1	0.00013122
28.91	0.0999996	0.00013122
29.01	0.0999997	0.00013121
29.11	0.1	0.00013122
29.21	0.0999997	0.00013122
29.31	0.0999998	0.00013123
29.41	0.0999999	0.0001312
29.51	0.1	0.00013124
29.61	0.0999998	0.00013121
29.71	0.1	0.00013124
29.81	0.0999999	0.00013124
29.91	0.0999999	0.00012985
30.01	0.1	0.00012848
30.11	0.1	0.00012855
30.21	0.1	0.00012858
30.31	0.0999999	0.00012858
30.41	0.0999999	0.00012858
30.51	0.0999998	0.00012861
30.61	0.1	0.00012861
30.71	0.1	0.00012862
30.81	0.1	0.00012865
30.91	0.1	0.0001287
31.01	0.0999999	0.00012866
31.11	0.1	0.00012869
31.21	0.0999999	0.0001287
31.31	0.0999999	0.00012872
31.41	0.0999999	0.00012869
31.51	0.1	0.0001287
31.61	0.1	0.00012871
31.71	0.0999999	0.00012873
31.81	0.0999998	0.00012871
31.91	0.1	0.0001287
32.01	0.1	0.00012873
32.11	0.1	0.00012874
32.21	0.1	0.00012875
32.31	0.1	0.00012875
32.41	0.0999998	0.00012876
32.51	0.1	0.00012874
32.61	0.1	0.00012874
32.71	0.0999999	0.00012876
32.81	0.0999999	0.00012878
32.91	0.0999999	0.00012875
33.01	0.1	0.00012874
33.11	0.0999998	0.00012878
33.21	0.1	0.00012878
33.31	0.0999998	0.00012875
33.41	0.1	0.00012878
33.51	0.1	0.00012877
33.61	0.1	0.00012879
33.71	0.0999999	0.00012878
33.81	0.0999999	0.00012879
33.91	0.1	0.00012877
34.01	0.1	0.00012876
34.11	0.0999999	0.00012878
34.21	0.0999999	0.0001288
34.31	0.0999998	0.00012878
34.41	0.0999999	0.0001288
34.51	0.0999998	0.00012882
34.61	0.0999998	0.00012884
34.71	0.0999996	0.00012879
34.81	0.0999999	0.00012878
34.91	0.0999996	0.00012881
35.01	0.1	0.00012881
35.11	0.0999999	0.0001302
35.21	0.1	0.00013024
35.31	0.1	0.00013018
35.41	0.1	0.00013016
35.51	0.0999999	0.00013019
35.61	0.1	0.00013017
35.71	0.1	0.00013015
35.81	0.1	0.00013014
35.91	0.0999999	0.00013014
36.01	0.0999997	0.00013011
36.11	0.0999997	0.00013007
36.21	0.1	0.00013012
36.31	0.1	0.00013008
36.41	0.0999997	0.00013009
36.51	0.0999999	0.00013012
36.61	0.1	0.00013009
36.71	0.0999998	0.0001301
36.81	0.0999999	0.00013008
36.91	0.1	0.00013007
37.01	0.0999997	0.00013009
37.11	0.0999997	0.00013009
37.21	0.1	0.0001301
37.31	0.1	0.00013008
37.41	0.1	0.00013007
37.51	0.0999998	0.00013007
37.61	0.1	0.00013007
37.71	0.1	0.00013007
37.81	0.1	0.00013007
37.91	0.1	0.00013005
38.01	0.1	0.00013008
38.11	0.1	0.00013007
38.21	0.1	0.00013006
38.31	0.0999998	0.00013007
38.41	0.1	0.00013005
38.51	0.0999999	0.00013001
38.61	0.1	0.00013003
38.71	0.0999997	0.00013003
38.81	0.0999997	0.00013005
38.91	0.1	0.00013003
39.01	0.1	0.00013004
39.11	0.0999998	0.00013007
39.21	0.1	0.00013005
39.31	0.0999999	0.00013005
39.41	0.1	0.00013007
39.51	0.1	0.00013008
39.61	0.1	0.00013007
39.71	0.1	0.00013007
39.81	0.0999998	0.00013003
39.91	0.0999999	0.00013001
40.01	0.0999999	0.00013001
40.11	0.1	0.00012857
40.21	0.1	0.00012714
40.31	0.1	0.00012725
40.41	0.1	0.00012727
40.51	0.1	0.00012731
40.61	0.0999998	0.00012731
40.71	0.1	0.00012731
40.81	0.0999999	0.00012735
40.91	0.1	0.00012734
41.01	0.0999997	0.00012739
41.11	0.1	0.00012741
41.21	0.0999998	0.00012742
41.31	0.1	0.00012741
41.41	0.1	0.00012743
41.51	0.1	0.00012742
41.61	0.1	0.00012745
41.71	0.0999998	0.00012742
41.81	0.0999998	0.00012743
41.91	0.0999999	0.00012745
42.01	0.1	0.00012747
42.11	0.0999998	0.00012744
42.21	0.1	0.00012746
42.31	0.1	0.00012749
42.41	0.0999999	0.00012748
42.51	0.0999998	0.00012747
42.61	0.0999999	0.00012747
42.71	0.1	0.00012748
42.81	0.1	0.00012748
42.91	0.0999997	0.00012747
43.01	0.0999999	0.00012746
43.11	0.1	0.00012747
43.21	0.0999999	0.00012747
43.31	0.1	0.00012745
43.41	0.0999998	0.00012752
43.51	0.0999999	0.00012748
43.61	0.1	0.00012751
43.71	0.1	0.00012751
43.81	0.1	0.00012748
43.91	0.1	0.00012749
44.01	0.1	0.00012751
44.11	0.0999999	0.00012753
44.21	0.1	0.00012752
44.31	0.1	0.00012752
44.41	0.1	0.00012753
44.51	0.1	0.00012754
44.61	0.0999998	0.00012752
44.71	0.0999998	0.00012756
44.81	0.1	0.00012753
44.91	0.1	0.00012754
45.01	0.0999999	0.00012754
45.11	0.1	0.00012902
45.21	0.1	0.00012897
45.31	0.0999999	0.00012896
45.41	0.1	0.00012896
45.51	0.0999999	0.00012896
45.61	0.0999998	0.00012897
45.71	0.0999998	0.00012894
45.81	0.0999996	0.00012891
45.91	0.0999999	0.00012892
46.01	0.0999998	0.00012892
46.11	0.0999997	0.00012892
46.21	0.0999999	0.00012892
46.31	0.1	0.0001289
46.41	0.0999999	0.0001289
46.51	0.1	0.0001289
46.61	0.1	0.00012886
46.71	0.1	0.00012889
46.81	0.1	0.00012889
46.91	0.1	0.00012887
47.01	0.0999999	0.00012893
47.11	0.1	0.00012885
47.21	0.0999998	0.0001289
47.31	0.0999997	0.00012891
47.41	0.0999999	0.00012889
47.51	0.0999999	0.00012889
47.61	0.0999997	0.00012887
47.71	0.1	0.00012888
47.81	0.0999998	0.00012891
47.91	0.1	0.0001289
48.01	0.0999999	0.0001289
48.11	0.0999998	0.00012893
48.21	0.1	0.00012891
48.31	0.0999996	0.0001289
48.41	0.1	0.0001289
48.51	0.1	0.00012889
48.61	0.1	0.00012887
48.71	0.1	0.00012889
48.81	0.1	0.00012887
48.91	0.1	0.00012888
49.01	0.1	0.00012884
49.11	0.0999996	0.00012887
49.21	0.0999999	0.00012887
49.31	0.1	0.00012889
49.41	0.1	0.00012889
49.51	0.1	0.00012889
49.61	0.1	0.00012886
49.71	0.0999999	0.00012887
49.81	0.1	0.0001289
49.91	0.0999999	0.00012886
50.01	0.0999999	0.0001289
50.11	0.0999999	0.00013028
50.21	0.1	0.00013158
50.31	0.1	0.0001328
50.41	0.0999999	0.00013271
50.51	0.0999999	0.0001327
50.61	0.1	0.00013266
50.71	0.1	0.00013262
50.81	0.1	0.00013262
50.91	0.0999999	0.0001326
51.01	0.1	0.00013258
51.11	0.0999998	0.00013255
51.21	0.1	0.00013257
51.31	0.0999999	0.00013255
51.41	0.1	0.00013257
51.51	0.0999998	0.00013252
51.61	0.0999998	0.00013252
51.71	0.1	0.00013252
51.81	0.1	0.0001325
51.91	0.0999998	0.00013252
52.01	0.1	0.00013251
52.11	0.1	0.0001325
52.21	0.1	0.0001325
52.31	0.0999997	0.00013249
52.41	0.0999999	0.00013248
52.51	0.1	0.00013246
52.61	0.1	0.00013248
52.71	0.0999998	0.00013247
52.81	0.0999997	0.00013243
52.91	0.1	0.00013248
53.01	0.0999996	0.00013245
53.11	0.0999999	0.00013247
53.21	0.0999999	0.00013244
53.31	0.1	0.00013242
53.41	0.1	0.00013242
53.51	0.1	0.00013242
53.61	0.0999996	0.00013242
53.71	0.1	0.00013243
53.81	0.1	0.0001324
53.91	0.0999998	0.00013245
54.01	0.1	0.0001324
54.11	0.1	0.00013244
54.21	0.1	0.00013243
54.31	0.1	0.00013242
54.41	0.1	0.00013242
54.51	0.0999996	0.0001324
54.61	0.1	0.00013241
54.71	0.0999998	0.00013238
54.81	0.1	0.00013241
54.91	0.1	0.00013242
55.01	0.1	0.00013239
55.11	0.1	0.00013108
55.21	0.1	0.00013114
55.31	0.0999996	0.00013115
55.41	0.0999999	0.00013119
55.51	0.1	0.0001312
55.61	0.1	0.0001312
55.71	0.1	0.00013122
55.81	0.1	0.00013121
55.91	0.0999999	0.00013121
56.01	0.0999999	0.00013119
56.11	0.1	0.0001312
56.21	0.1	0.00013119
56.31	0.0999999	0.00013118
56.41	0.0999998	0.0001312
56.51	0.0999998	0.00013119
56.61	0.0999999	0.00013117
56.71	0.0999999	0.00013117
56.81	0.1	0.00013118
56.91	0.1	0.00013121
57.01	0.1	0.00013118
57.11	0.1	0.0001312
57.21	0.0999998	0.00013118
57.31	0.0999999	0.00013119
57.41	0.0999995	0.00013121
57.51	0.0999998	0.00013122
57.61	0.0999998	0.00013123
57.71	0.1	0.0001312
57.81	0.1	0.00013121
57.91	0.1	0.00013117
58.01	0.1	0.0001312
58.11	0.0999999	0.00013118
58.21	0.1	0.0001312
58.31	0.1	0.00013122
58.41	0.1	0.00013118
58.51	0.1	0.00013119
58.61	0.1	0.00013117
58.71	0.1	0.00013118
58.81	0.0999999	0.00013118
58.91	0.0999999	0.00013118
59.01	0.0999998	0.00013118
59.11	0.0999999	0.0001312
59.21	0.1	0.00013118
59.31	0.1	0.00013117
59.41	0.1	0.00013115
59.51	0.0999996	0.00013116
59.61	0.1	0.00013113
59.71	0.1	0.00013116
59.81	0.1	0.00013119
59.91	0.1	0.00013115
60.01	0.1	0.00012979
60.11	0.1	0.00012838
60.21	0.1	0.00012844
60.31	0.0999998	0.00012848
60.41	0.1	0.00012853
60.51	0.0999996	0.00012856
60.61	0.0999999	0.00012857
60.71	0.0999998	0.0001286
60.81	0.1	0.00012861
60.91	0.0999997	0.00012862
61.01	0.0999999	0.0001286
61.11	0.0999999	0.00012863
61.21	0.1	0.00012862
61.31	0.1	0.00012863
61.41	0.0999999	0.00012863
61.51	0.1	0.00012864
61.61	0.1	0.00012864
61.71	0.1	0.00012865
61.81	0.1	0.00012864
61.91	0.0999997	0.00012863
62.01	0.0999999	0.00012866
62.11	0.0999999	0.00012865
62.21	0.1	0.00012866
62.31	0.1	0.00012864
62.41	0.1	0.00012867
62.51	0.0999997	0.00012866
62.61	0.1	0.00012867
62.71	0.1	0.00012868
62.81	0.0999998	0.0001287
62.91	0.0999997	0.00012872
63.01	0.1	0.00012866
63.11	0.1	0.00012868
63.21	0.1	0.0001287
63.31	0.1	0.00012866
63.41	0.1	0.00012866
63.51	0.1	0.00012867
63.61	0.1	0.00012865
63.71	0.1	0.00012866
63.81	0.1	0.00012864
63.91	0.1	0.00012868
64.01	0.1	0.00012867
64.11	0.0999999	0.00012872
64.21	0.0999999	0.00012868
64.31	0.0999998	0.00012869
64.41	0.1	0.00012867
64.51	0.0999999	0.00012868
64.61	0.0999999	0.00012872
64.71	0.0999998	0.0001287
64.81	0.1	0.00012866
64.91	0.1	0.00012868
65.2512	0.0999998	0.00012871
65.3512	0.0999999	0.00012872
65.4512	0.1	0.00012871
65.5512	0.1	0.00012871
65.6512	0.0999999	0.00012871
65.7512	0.1	0.00012872
65.8512	0.0999998	0.0001287
65.9512	0.0999999	0.0001287
66.0512	0.0999996	0.00012871
66.1512	0.0999999	0.00012872
66.2512	0.1	0.00012873
66.3512	0.0999997	0.00012874
66.4512	0.0999999	0.00012873
66.5512	0.0999999	0.00012874
66.6512	0.0999999	0.00012872
66.7512	0.1	0.00012873
66.8512	0.1	0.00012871
66.9512	0.1	0.00012875
67.0512	0.1	0.00012875
67.1512	0.0999998	0.00012874
67.2512	0.1	0.00012875
67.3512	0.1	0.00012875
67.4512	0.1	0.00012874
67.5512	0.1	0.00012879
67.6512	0.0999999	0.00012875
67.7512	0.1	0.00012873
67.8512	0.0999998	0.00012874
67.9512	0.0999999	0.00012872
68.0512	0.0999999	0.00012875
68.1512	0.0999998	0.00012872
68.2512	0.0999998	0.00012875
68.3512	0.1	0.00012873
68.4512	0.1	0.00012872
68.5512	0.1	0.00012873
68.6512	0.0999999	0.00012873
68.7512	0.0999999	0.00012874
68.8512	0.1	0.00012876
68.9512	0.0999997	0.00012875
69.0512	0.0999997	0.00012876
69.1512	0.1	0.00012874
69.2512	0.1	0.00012873
69.3512	0.1	0.00012874
69.4512	0.1	0.00012876
69.5512	0.1	0.00012874
69.6512	0.1	0.00012875
69.7512	0.1	0.00012877
69.8512	0.0999999	0.00012875
69.9512	0.1	0.00012878
70.0512	0.1	0.00012873
70.1512	0.1	0.00012877
70.2512	0.1	0.00013018
70.3512	0.1	0.00013015
70.4512	0.0999998	0.00013015
70.5512	0.1	0.00013013
70.6512	0.1	0.00013009
70.7512	0.0999999	0.00013008
70.8512	0.0999998	0.00013009
70.9512	0.1	0.00013006
71.0512	0.1	0.00013008
71.1512	0.1	0.00013005
71.2512	0.0999999	0.00013007
71.3512	0.1	0.00013007
71.4512	0.1	0.00013008
71.5512	0.0999996	0.00013004
71.6512	0.1	0.00013005
71.7512	0.1	0.00013005
71.8512	0.0999999	0.00013004
71.9512	0.1	0.00013007
72.0512	0.1	0.00013005
72.1512	0.1	0.00013004
72.2512	0.0999998	0.00013005
72.3512	0.0999999	0.00013004
72.4512	0.1	0.00013004
72.5512	0.0999997	0.00013007
72.6512	0.1	0.00013006
72.7512	0.0999998	0.00013005
72.8512	0.0999998	0.00013006
72.9512	0.1	0.00013006
73.0512	0.0999998	0.00013004
73.1512	0.1	0.00013002
73.2512	0.0999998	0.00013004
73.3512	0.0999998	0.00013002
73.4512	0.1	0.00013
73.5512	0.0999996	0.00013001
73.6512	0.1	0.00013001
73.7512	0.1	0.00013
73.8512	0.0999998	0.00013004
73.9512	0.0999997	0.00013003
74.0512	0.1	0.00013001
74.1512	0.1	0.00013003
74.2512	0.0999999	0.00013002
74.3512	0.0999999	0.00013004
74.4512	0.1	0.00013001
74.5512	0.0999999	0.00013003
74.6512	0.1	0.00013002
74.7512	0.0999998	0.00013
74.8512	0.1	0.00013001
74.9512	0.0999997	0.00013006
75.0512	0.1	0.00013004
75.1512	0.1	0.00013002
75.2512	0.0999998	0.00012859
75.3512	0.0999999	0.00012716
75.4512	0.0999997	0.00012723
75.5512	0.0999998	0.00012727
75.6512	0.1	0.00012727
75.7512	0.1	0.00012729
75.8512	0.0999999	0.00012733
75.9512	0.0999999	0.00012739
76.0512	0.0999998	0.00012736
76.1512	0.0999998	0.00012736
76.2512	0.0999998	0.00012742
76.3512	0.1	0.00012744
76.4512	0.1	0.00012744
76.5512	0.0999997	0.0001274
76.6512	0.0999999	0.00012743
76.7512	0.1	0.00012743
76.8512	0.0999998	0.00012751
76.9512	0.1	0.00012749
77.0512	0.1	0.00012753
77.1512	0.1	0.00012751
77.2512	0.1	0.00012754
77.3512	0.1	0.00012751
77.4512	0.1	0.00012749
77.5512	0.0999999	0.00012751
77.6512	0.0999998	0.00012748
77.7512	0.1	0.00012751
77.8512	0.1	0.00012752
77.9512	0.1	0.00012751
78.0512	0.0999999	0.00012751
78.1512	0.0999998	0.00012751
78.2512	0.0999998	0.00012751
78.3512	0.1	0.00012753
78.4512	0.0999999	0.00012752
78.5512	0.1	0.00012753
78.6512	0.1	0.00012752
78.7512	0.0999998	0.00012754
78.8512	0.0999999	0.00012752
78.9512	0.1	0.0001275
79.0512	0.1	0.00012751
79.1512	0.0999999	0.00012752
79.2512	0.1	0.00012753
79.3512	0.1	0.00012759
79.4512	0.1	0.00012758
79.5512	0.1	0.00012757
79.6512	0.1	0.00012758
79.7512	0.0999998	0.00012754
79.8512	0.0999999	0.00012754
79.9512	0.1	0.00012756
80.0512	0.1	0.00012752
80.1512	0.1	0.00012752
80.2512	0.0999999	0.00012902
80.3512	0.1	0.00012897
80.4512	0.1	0.00012896
80.5512	0.0999999	0.00012898
80.6512	0.0999998	0.00012894
80.7512	0.0999997	0.00012897
80.8512	0.1	0.00012898
80.9512	0.0999999	0.00012894
81.0512	0.0999999	0.00012896
81.1512	0.0999999	0.00012892
81.2512	0.1	0.0001289
81.3512	0.1	0.00012893
81.4512	0.0999999	0.00012892
81.5512	0.1	0.00012894
81.6512	0.1	0.00012894
81.7512	0.0999999	0.00012897
81.8512	0.1	0.00012893
81.9512	0.1	0.00012892
82.0512	0.1	0.00012893
82.1512	0.1	0.00012894
82.2512	0.1	0.00012894
82.3512	0.0999999	0.00012894
82.4512	0.0999999	0.00012891
82.5512	0.0999999	0.00012895
82.6512	0.0999999	0.00012893
82.7512	0.1	0.00012892
82.8512	0.1	0.00012893
82.9512	0.1	0.00012891
83.0512	0.1	0.0001289
83.1512	0.1	0.00012891
83.2512	0.0999999	0.00012896
83.3512	0.0999999	0.00012896
83.4512	0.1	0.00012888
83.5512	0.0999999	0.0001289
83.6512	0.1	0.0001289
83.7512	0.1	0.0001289
83.8512	0.0999999	0.00012891
83.9512	0.0999996	0.0001289
84.0512	0.1	0.00012892
84.1512	0.1	0.00012891
84.2512	0.0999997	0.00012889
84.3512	0.1	0.0001289
84.4512	0.0999999	0.00012888
84.5512	0.1	0.00012891
84.6512	0.0999999	0.0001289
84.7512	0.1	0.00012889
84.8512	0.1	0.0001289
84.9512	0.1	0.0001289
85.0512	0.0999999	0.00012889
85.1512	0.0999999	0.00012889
85.2512	0.0999999	0.00013026
85.3512	0.0999999	0.00013164
85.4512	0.1	0.00013284
85.5512	0.0999999	0.00013276
85.6512	0.1	0.00013272
85.7512	0.1	0.00013272
85.8512	0.1	0.00013272
85.9512	0.0999998	0.00013269
86.0512	0.1	0.00013267
86.1512	0.1	0.00013268
86.2512	0.1	0.00013265
86.3512	0.1	0.00013263
86.4512	0.1	0.00013263
86.5512	0.0999999	0.0001326
86.6512	0.1	0.00013259
86.7512	0.1	0.00013262
86.8512	0.1	0.00013259
86.9512	0.0999998	0.00013263
87.0512	0.0999999	0.0001326
87.1512	0.1	0.00013258
87.2512	0.0999998	0.00013259
87.3512	0.0999995	0.0001326
87.4512	0.1	0.00013257
87.5512	0.1	0.00013258
87.6512	0.1	0.00013254
87.7512	0.1	0.00013252
87.8512	0.1	0.00013254
87.9512	0.1	0.00013253
88.0512	0.0999999	0.00013252
88.1512	0.1	0.00013251
88.2512	0.0999997	0.0001325
88.3512	0.0999996	0.00013252
88.4512	0.1	0.0001325
88.5512	0.1	0.00013252
88.6512	0.0999995	0.00013248
88.7512	0.0999999	0.00013248
88.8512	0.1	0.00013248
88.9512	0.1	0.0001325
89.0512	0.0999999	0.0001325
89.1512	0.0999998	0.0001325
89.2512	0.1	0.00013248
89.3512	0.0999999	0.00013251
89.4512	0.1	0.00013249
89.5512	0.1	0.00013244
89.6512	0.0999999	0.00013244
89.7512	0.0999999	0.00013244
89.8512	0.0999999	0.00013242
89.9512	0.1	0.00013244
90.0512	0.1	0.00013241
90.1512	0.1	0.00013238
90.2512	0.1	0.00013107
90.3512	0.1	0.00013114
90.4512	0.1	0.00013114
90.5512	0.0999997	0.00013114
90.6512	0.1	0.00013115
90.7512	0.0999999	0.00013117
90.8512	0.1	0.00013117
90.9512	0.1	0.00013117
91.0512	0.0999997	0.00013117
91.1512	0.0999999	0.00013118
91.2512	0.1	0.00013116
91.3512	0.0999999	0.00013116
91.4512	0.0999998	0.00013117
91.5512	0.1	0.00013117
91.6512	0.1	0.00013117
91.7512	0.0999999	0.00013118
91.8512	0.1	0.00013118
91.9512	0.1	0.00013116
92.0512	0.1	0.00013116
92.1512	0.0999998	0.00013117
92.2512	0.0999999	0.00013117
92.3512	0.0999997	0.00013114
92.4512	0.1	0.00013119
92.5512	0.1	0.00013118
92.6512	0.0999999	0.00013117
92.7512	0.1	0.0001312
92.8512	0.1	0.00013119
92.9512	0.0999997	0.00013117
93.0512	0.1	0.0001312
93.1512	0.1	0.00013121
93.2512	0.1	0.00013121
93.3512	0.1	0.00013117
93.4512	0.0999997	0.00013117
93.5512	0.1	0.00013118
93.6512	0.0999998	0.00013116
93.7512	0.1	0.00013118
93.8512	0.1	0.00013115
93.9512	0.1	0.00013118
94.0512	0.1	0.00013119
94.1512	0.0999999	0.00013121
94.2512	0.1	0.00013123
94.3512	0.0999999	0.00013119
94.4512	0.0999998	0.00013117
94.5512	0.1	0.00013117
94.6512	0.0999998	0.00013113
94.7512	0.1	0.00013117
94.8512	0.0999997	0.00013114
94.9512	0.0999998	0.00013116
95.0512	0.0999999	0.00013116
95.1512	0.1	0.00012978
95.2512	0.1	0.0001284
95.3512	0.0999999	0.00012843
95.4512	0.1	0.00012848
95.5512	0.0999999	0.00012851
95.6512	0.0999997	0.00012851
95.7512	0.0999999	0.00012854
95.8512	0.1	0.00012856
95.9512	0.1	0.00012855
96.0512	0.1	0.00012856
96.1512	0.0999998	0.00012859
96.2512	0.0999999	0.00012863
96.3512	0.0999998	0.00012863
96.4512	0.0999998	0.00012859
96.5512	0.1	0.00012863
96.6512	0.1	0.0001286
96.7512	0.1	0.00012863
96.8512	0.1	0.00012867
96.9512	0.0999999	0.00012869
97.0512	0.1	0.00012864
97.1512	0.1	0.00012866
97.2512	0.0999998	0.00012866
97.3512	0.0999998	0.00012868
97.4512	0.1	0.00012865
97.5512	0.1	0.00012864
97.6512	0.100001	0.00012864
97.7512	0.0999999	0.00012869
97.8512	0.0999996	0.00012868
97.9512	0.0999999	0.0001287
98.0512	0.0999999	0.00012871
98.1512	0.0999996	0.00012871
98.2512	0.1	0.00012872
98.3512	0.0999998	0.00012871
98.4512	0.0999999	0.00012869
98.5512	0.1	0.00012868
98.6512	0.1	0.00012869
98.7512	0.0999999	0.00012869
98.8512	0.0999996	0.0001287
98.9512	0.0999999	0.0001287
99.0512	0.1	0.00012867
99.1512	0.0999999	0.00012869
99.2512	0.1	0.00012868
99.3512	0.1	0.00012872
99.4512	0.1	0.00012871
99.5512	0.1	0.00012874
99.6512	0.0999999	0.00012874
99.7512	0.1	0.00012875
99.8512	0.1	0.00012874
99.9512	0.1	0.00012876
100.051	0.0999998	0.00012875
100.151	0.0999998	0.00012874
100.251	0.1	0.00012872
100.351	0.1	0.00013014
100.451	0.0999999	0.00013011
100.551	0.1	0.00013011
100.651	0.0999997	0.00013007
100.751	0.1	0.00013006
100.851	0.0999998	0.00013005
100.951	0.0999999	0.00013006
101.051	0.0999998	0.00013007
101.151	0.1	0.00013002
101.251	0.0999999	0.00013
101.351	0.0999997	0.00013004
101.451	0.1	0.00013003
101.551	0.0999998	0.00013002
101.651	0.1	0.00013002
101.751	0.0999998	0.00012999
101.851	0.1	0.00013003
101.951	0.1	0.00013003
102.051	0.0999999	0.00013001
102.151	0.0999998	0.00012999
102.251	0.0999998	0.00013001
102.351	0.0999999	0.00013003
102.451	0.0999998	0.00013001
102.551	0.0999998	0.00013002
102.651	0.0999999	0.00012999
102.751	0.0999999	0.00012999
102.851	0.1	0.00012999
102.951	0.1	0.00013
103.051	0.1	0.00012998
103.151	0.1	0.00012999
103.251	0.0999996	0.00013002
103.351	0.0999999	0.00013001
103.451	0.1	0.00013
103.551	0.1	0.00013004
103.651	0.0999997	0.00013
103.751	0.0999999	0.00013001
103.851	0.1	0.00013
103.951	0.0999998	0.00013
104.051	0.1	0.00013002
104.151	0.1	0.00013
104.251	0.1	0.00012999
104.351	0.1	0.00013003
104.451	0.0999998	0.00013
104.551	0.1	0.00013
104.651	0.1	0.00012999
104.751	0.1	0.00012999
104.851	0.0999998	0.00012998
104.951	0.0999999	0.00012996
105.051	0.1	0.00012998
105.151	0.1	0.00012997
105.251	0.1	0.00013
105.351	0.1	0.00012851
105.451	0.1	0.00012705
105.551	0.1	0.0001271
105.651	0.1	0.00012719
105.751	0.0999998	0.00012723
105.851	0.0999998	0.00012724
105.951	0.1	0.00012724
106.051	0.0999997	0.00012724
106.151	0.1	0.00012727
106.251	0.0999998	0.0001273
106.351	0.1	0.00012731
106.451	0.1	0.00012732
106.551	0.0999999	0.00012733
106.651	0.1	0.00012735
106.751	0.0999998	0.00012736
106.851	0.1	0.00012736
106.951	0.1	0.00012735
107.051	0.0999999	0.00012737
107.151	0.0999999	0.0001274
107.251	0.0999999	0.00012739
107.351	0.1	0.00012742
107.451	0.0999999	0.00012744
107.551	0.1	0.00012742
107.651	0.1	0.0001274
107.751	0.0999997	0.00012739
107.851	0.0999999	0.00012744
107.951	0.0999999	0.00012743
108.051	0.0999998	0.0001274
108.151	0.0999999	0.00012741
108.251	0.1	0.00012743
108.351	0.1	0.00012745
108.451	0.1	0.00012744
108.551	0.1	0.00012746
108.651	0.1	0.00012745
108.751	0.1	0.00012746
108.851	0.0999999	0.00012742
108.951	0.0999997	0.00012745
109.051	0.0999995	0.00012746
109.151	0.0999998	0.00012746
109.251	0.1	0.00012747
109.351	0.0999999	0.00012745
109.451	0.1	0.00012748
109.551	0.1	0.00012748
109.651	0.0999999	0.00012746
109.751	0.0999999	0.0001275
109.851	0.0999999	0.00012749
109.951	0.1	0.00012753
110.051	0.1	0.00012751
110.151	0.0999998	0.00012749
110.251	0.1	0.0001275
110.351	0.0999998	0.00012902
110.451	0.1	0.00012898
110.551	0.0999997	0.00012895
110.651	0.0999998	0.00012894
110.751	0.0999998	0.0001289
110.851	0.0999998	0.00012892
110.951	0.0999999	0.0001289
111.051	0.0999999	0.00012889
111.151	0.0999999	0.00012891
111.251	0.1	0.00012891
111.351	0.1	0.00012892
111.451	0.0999997	0.00012889
111.551	0.1	0.0001289
111.651	0.0999997	0.0001289
111.751	0.0999998	0.0001289
111.851	0.0999996	0.00012889
111.951	0.1	0.00012889
112.051	0.1	0.00012888
112.151	0.0999999	0.00012889
112.251	0.1	0.0001289
112.351	0.1	0.00012883
112.451	0.1	0.00012884
112.551	0.1	0.00012885
112.651	0.1	0.00012888
112.751	0.1	0.0001289
112.851	0.0999999	0.00012887
112.951	0.1	0.00012888
113.051	0.1	0.00012888
113.151	0.0999999	0.00012886
113.251	0.1	0.00012889
113.351	0.0999998	0.00012893
113.451	0.1	0.00012893
113.551	0.0999998	0.00012894
113.651	0.0999999	0.00012891
113.751	0.0999999	0.00012892
113.851	0.0999997	0.00012888
113.951	0.0999998	0.0001289
114.051	0.0999999	0.00012891
114.151	0.0999998	0.00012887
114.251	0.1	0.00012892
114.351	0.1	0.00012891
114.451	0.1	0.00012893
114.551	0.1	0.00012892
114.651	0.0999999	0.00012887
114.751	0.0999998	0.00012891
114.851	0.1	0.00012883
114.951	0.0999999	0.00012884
115.051	0.1	0.00012885
115.151	0.0999998	0.00012884
115.251	0.0999999	0.00012884
115.351	0.1	0.00013026
115.451	0.1	0.00013159
115.551	0.0999997	0.00013283
115.651	0.0999999	0.00013274
115.751	0.1	0.00013268
115.851	0.0999998	0.00013264
115.951	0.0999999	0.00013264
116.051	0.1	0.00013264
116.151	0.0999998	0.00013258
116.251	0.1	0.00013256
116.351	0.1	0.00013252
116.451	0.0999999	0.00013255
116.551	0.1	0.00013255
116.651	0.1	0.00013254
116.751	0.1	0.00013255
116.851	0.0999998	0.00013254
116.951	0.0999999	0.00013252
117.051	0.1	0.00013252
117.151	0.1	0.00013249
117.251	0.1	0.0001325
117.351	0.1	0.00013253
117.451	0.0999999	0.00013251
117.551	0.0999999	0.00013254
117.651	0.0999997	0.00013253
117.751	0.0999999	0.00013248
117.851	0.0999999	0.0001325
117.951	0.0999999	0.00013249
118.051	0.1	0.00013248
118.151	0.1	0.00013241
118.251	0.0999999	0.00013246
118.351	0.0999998	0.00013246
118.451	0.1	0.00013245
118.551	0.0999998	0.00013248
118.651	0.0999998	0.00013245
118.751	0.1	0.00013248
118.851	0.0999999	0.00013246
118.951	0.0999998	0.00013244
119.051	0.0999996	0.00013246
119.151	0.1	0.00013244
119.251	0.0999998	0.00013248
119.351	0.1	0.00013244
119.451	0.1	0.00013245
119.551	0.0999999	0.00013239
119.651	0.0999997	0.00013239
119.751	0.0999997	0.00013236
119.851	0.0999998	0.00013235
119.951	0.1	0.00013239
120.051	0.0999999	0.00013237
120.151	0.0999997	0.00013238
120.251	0.1	0.00013237
120.351	0.1	0.00013105
120.451	0.1	0.0001311
120.551	0.0999999	0.00013111
120.651	0.0999997	0.00013111
120.751	0.0999998	0.0001311
120.851	0.0999997	0.00013112
120.951	0.0999999	0.00013111
121.051	0.0999997	0.00013111
121.151	0.0999997	0.00013114
121.251	0.1	0.00013112
121.351	0.0999998	0.00013112
121.451	0.1	0.00013115
121.551	0.1	0.00013115
121.651	0.1	0.00013111
121.751	0.1	0.00013115
121.851	0.0999999	0.00013113
121.951	0.0999998	0.00013113
122.051	0.0999998	0.00013114
122.151	0.1	0.00013116
122.251	0.1	0.00013114
122.351	0.0999998	0.00013115
122.451	0.0999999	0.00013113
122.551	0.0999996	0.00013114
122.651	0.0999998	0.00013114
122.751	0.0999998	0.00013113
122.851	0.1	0.00013115
122.951	0.0999998	0.00013117
123.051	0.0999999	0.00013118
123.151	0.0999999	0.00013117
123.251	0.0999999	0.00013117
123.351	0.1	0.00013117
123.451	0.0999999	0.00013119
123.551	0.0999997	0.00013118
123.651	0.1	0.00013117
123.751	0.1	0.00013117
123.851	0.1	0.00013118
123.951	0.0999998	0.0001312
124.051	0.1	0.00013119
124.151	0.0999998	0.0001312
124.251	0.0999997	0.00013123
124.351	0.1	0.00013122
124.451	0.1	0.00013121
124.551	0.0999998	0.00013122
124.651	0.1	0.00013123
124.751	0.0999999	0.00013121
124.851	0.1	0.00013122
124.951	0.1	0.00013122
125.051	0.0999997	0.00013121
125.151	0.0999998	0.00013119
125.251	0.1	0.00012983
125.351	0.1	0.00012838
125.451	0.0999999	0.00012847
125.551	0.1	0.00012852
125.651	0.1	0.00012854
125.751	0.1	0.00012853
125.851	0.1	0.00012855
125.951	0.0999996	0.00012853
126.051	0.1	0.00012854
126.151	0.1	0.00012856
126.251	0.1	0.00012861
126.351	0.1	0.00012861
126.451	0.0999999	0.00012858
126.551	0.1	0.00012858
126.651	0.1	0.00012859
126.751	0.1	0.0001286
126.851	0.0999998	0.00012856
126.951	0.1	0.00012855
127.051	0.1	0.00012857
127.151	0.1	0.00012858
127.251	0.0999998	0.00012858
127.351	0.0999998	0.00012857
127.451	0.1	0.00012858
127.551	0.1	0.00012857
127.651	0.0999996	0.00012854
127.751	0.1	0.00012856
127.851	0.1	0.00012858
127.951	0.0999998	0.00012861
128.051	0.0999999	0.00012858
128.151	0.1	0.00012858
128.251	0.1	0.00012859
128.351	0.1	0.00012858
128.451	0.1	0.00012857
128.551	0.1	0.00012857
128.651	0.0999999	0.00012853
128.751	0.1	0.00012859
128.851	0.1	0.00012858
128.951	0.1	0.00012859
129.051	0.0999995	0.0001286
129.151	0.1	0.0001286
129.251	0.0999999	0.0001286
129.351	0.1	0.00012859
129.451	0.1	0.0001286
129.551	0.1	0.0001286
129.651	0.0999997	0.0001286
129.751	0.1	0.0001286
129.851	0.0999999	0.00012862
129.951	0.1	0.00012859
130.051	0.1	0.00012861
130.151	0.1	0.00012858
130.476	0.1	0.00012859
130.576	0.1	0.00012861
130.676	0.0999999	0.00012857
130.776	0.100001	0.00012858
130.876	0.0999998	0.00012858
130.976	0.0999999	0.00012859
131.076	0.0999998	0.00012858
131.176	0.1	0.00012861
131.276	0.1	0.00012858
131.376	0.0999999	0.00012865
131.476	0.1	0.00012863
131.576	0.0999997	0.00012863
131.676	0.0999999	0.0001286
131.776	0.1	0.00012861
131.876	0.0999996	0.00012865
131.976	0.1	0.00012862
132.076	0.1	0.00012862
132.176	0.0999999	0.00012865
132.276	0.0999999	0.00012864
132.376	0.1	0.00012862
132.476	0.0999997	0.00012864
132.576	0.1	0.00012862
132.676	0.1	0.00012864
132.776	0.0999998	0.00012863
132.876	0.0999997	0.00012865
132.976	0.1	0.00012863
133.076	0.0999998	0.00012864
133.176	0.1	0.00012867
133.276	0.1	0.00012866
133.376	0.1	0.00012864
133.476	0.0999999	0.00012865
133.576	0.1	0.00012865
133.676	0.0999997	0.00012867
133.776	0.0999997	0.00012865
133.876	0.0999997	0.00012866
133.976	0.0999999	0.00012869
134.076	0.0999999	0.00012867
134.176	0.1	0.00012864
134.276	0.1	0.00012865
134.376	0.0999998	0.00012862
134.476	0.1	0.00012865
134.576	0.0999997	0.00012861
134.676	0.0999999	0.00012864
134.776	0.0999998	0.00012865
134.876	0.0999999	0.00012866
134.976	0.1	0.0001287
135.076	0.1	0.00012868
135.176	0.0999997	0.00012868
135.276	0.1	0.00012867
135.376	0.0999996	0.00012867
135.476	0.1	0.0001301
135.576	0.1	0.00013007
135.676	0.1	0.00013003
135.776	0.0999999	0.00013004
135.876	0.1	0.00013001
135.976	0.1	0.00013001
136.076	0.1	0.00013002
136.176	0.0999998	0.00012999
136.276	0.0999999	0.00013
136.376	0.0999999	0.00012997
136.476	0.0999999	0.00013001
136.576	0.0999999	0.00012999
136.676	0.1	0.00013001
136.776	0.1	0.00012998
136.876	0.0999999	0.00012998
136.976	0.0999997	0.00012999
137.076	0.0999997	0.00012995
137.176	0.0999999	0.00012995
137.276	0.0999997	0.00012998
137.376	0.1	0.00012993
137.476	0.1	0.00012995
137.576	0.1	0.00012996
137.676	0.0999998	0.00012993
137.776	0.1	0.00012993
137.876	0.1	0.00012993
137.976	0.0999999	0.00012996
138.076	0.1	0.00012995
138.176	0.0999999	0.00012993
138.276	0.1	0.00012994
138.376	0.0999999	0.00012991
138.476	0.0999999	0.00012995
138.576	0.1	0.00012996
138.676	0.0999999	0.00012991
138.776	0.0999998	0.00012994
138.876	0.1	0.00012994
138.976	0.0999999	0.00012991
139.076	0.0999998	0.00012994
139.176	0.1	0.00012993
139.276	0.1	0.00012993
139.376	0.0999998	0.00012992
139.476	0.1	0.00012994
139.576	0.1	0.00012996
139.676	0.0999999	0.00012995
139.776	0.0999998	0.00012997
139.876	0.1	0.00012995
139.976	0.0999997	0.00012997
140.076	0.1	0.00012995
140.176	0.1	0.00012994
140.276	0.0999999	0.00012993
140.376	0.1	0.00012992
140.476	0.0999999	0.00012847
140.576	0.0999999	0.00012701
140.676	0.0999996	0.0001271
140.776	0.100001	0.00012714
140.876	0.1	0.00012719
140.976	0.0999999	0.00012722
141.076	0.1	0.00012722
141.176	0.1	0.00012722
141.276	0.1	0.00012722
141.376	0.1	0.00012721
141.476	0.1	0.00012725
141.576	0.1	0.00012726
141.676	0.0999999	0.00012727
141.776	0.1	0.00012728
141.876	0.0999999	0.00012727
141.976	0.0999998	0.00012731
142.076	0.1	0.0001273
142.176	0.1	0.0001273
142.276	0.1	0.00012732
142.376	0.1	0.00012732
142.476	0.1	0.0001273
142.576	0.0999999	0.00012733
142.676	0.0999996	0.00012735
142.776	0.1	0.00012735
142.876	0.0999998	0.00012735
142.976	0.0999999	0.00012734
143.076	0.1	0.00012735
143.176	0.1	0.00012736
143.276	0.0999999	0.00012735
143.376	0.0999999	0.00012737
143.476	0.1	0.00012737
143.576	0.1	0.00012736
143.676	0.1	0.00012734
143.776	0.1	0.00012736
143.876	0.0999999	0.00012736
143.976	0.1	0.00012738
144.076	0.1	0.0001274
144.176	0.0999998	0.00012741
144.276	0.1	0.00012741
144.376	0.0999998	0.00012741
144.476	0.1	0.00012742
144.576	0.0999999	0.00012742
144.676	0.0999999	0.00012743
144.776	0.0999999	0.00012746
144.876	0.0999999	0.00012744
144.976	0.1	0.00012741
145.076	0.0999997	0.00012741
145.176	0.1	0.00012744
145.276	0.0999999	0.00012745
145.376	0.1	0.00012742
145.476	0.0999997	0.00012893
145.576	0.0999998	0.00012889
145.676	0.0999999	0.00012885
145.776	0.0999998	0.00012885
145.876	0.0999999	0.00012881
145.976	0.1	0.00012882
146.076	0.1	0.00012879
146.176	0.0999999	0.00012878
146.276	0.0999996	0.00012875
146.376	0.1	0.0001288
146.476	0.0999998	0.00012877
146.576	0.1	0.00012876
146.676	0.1	0.00012878
146.776	0.1	0.00012879
146.876	0.1	0.00012874
146.976	0.1	0.00012873
147.076	0.0999997	0.00012875
147.176	0.1	0.00012878
147.276	0.1	0.00012878
147.376	0.1	0.0001288
147.476	0.1	0.00012878
147.576	0.1	0.00012876
147.676	0.1	0.00012877
147.776	0.1	0.00012877
147.876	0.0999996	0.00012879
147.976	0.1	0.0001288
148.076	0.1	0.00012882
148.176	0.0999997	0.0001288
148.276	0.0999999	0.00012876
148.376	0.0999999	0.00012877
148.476	0.1	0.00012877
148.576	0.0999996	0.0001288
148.676	0.1	0.00012879
148.776	0.1	0.00012878
148.876	0.1	0.0001288
148.976	0.0999999	0.00012875
149.076	0.0999994	0.00012878
149.176	0.0999997	0.0001288
149.276	0.1	0.00012879
149.376	0.0999997	0.00012878
149.476	0.1	0.00012877
149.576	0.0999998	0.00012878
149.676	0.1	0.00012877
149.776	0.1	0.00012877
149.876	0.0999999	0.00012879
149.976	0.0999999	0.0001288
150.076	0.0999997	0.00012882
150.176	0.1	0.00012883
150.276	0.0999998	0.00012879
150.376	0.0999998	0.00012877
150.476	0.1	0.00013022
150.576	0.1	0.00013154
150.676	0.1	0.00013276
150.776	0.0999998	0.00013268
150.876	0.1	0.00013264
150.976	0.0999999	0.0001326
151.076	0.1	0.00013264
151.176	0.0999999	0.00013256
151.276	0.1	0.00013256
151.376	0.0999998	0.00013254
151.476	0.1	0.00013251
151.576	0.0999999	0.0001325
151.676	0.1	0.00013248
151.776	0.0999997	0.00013249
151.876	0.0999999	0.00013245
151.976	0.1	0.00013248
152.076	0.0999998	0.00013247
152.176	0.0999997	0.00013249
152.276	0.1	0.00013248
152.376	0.0999998	0.00013245
152.476	0.0999999	0.00013247
152.576	0.0999998	0.00013248
152.676	0.0999999	0.00013245
152.776	0.0999999	0.00013243
152.876	0.1	0.00013245
152.976	0.0999999	0.00013243
153.076	0.0999999	0.00013243
153.176	0.0999999	0.00013242
153.276	0.1	0.00013243
153.376	0.1	0.00013241
153.476	0.0999997	0.00013239
153.576	0.0999999	0.0001324
153.676	0.0999999	0.00013241
153.776	0.0999998	0.00013238
153.876	0.0999997	0.00013238
153.976	0.0999996	0.00013239
154.076	0.1	0.00013238
154.176	0.0999999	0.00013238
154.276	0.1	0.00013235
154.376	0.1	0.00013237
154.476	0.1	0.00013234
154.576	0.0999999	0.00013234
154.676	0.1	0.00013232
154.776	0.0999999	0.00013233
154.876	0.0999997	0.00013231
154.976	0.1	0.00013228
155.076	0.0999999	0.00013232
155.176	0.0999999	0.00013231
155.276	0.1	0.00013232
155.376	0.1	0.00013227
155.476	0.1	0.00013096
155.576	0.0999997	0.00013101
155.676	0.1	0.00013102
155.776	0.1	0.00013103
155.876	0.0999999	0.00013105
155.976	0.0999998	0.00013105
156.076	0.1	0.00013106
156.176	0.1	0.00013102
156.276	0.1	0.00013103
156.376	0.1	0.00013106
156.476	0.0999999	0.00013102
156.576	0.1	0.00013104
156.676	0.1	0.00013102
156.776	0.1	0.00013107
156.876	0.0999997	0.00013104
156.976	0.1	0.00013106
157.076	0.1	0.00013104
157.176	0.0999998	0.00013107
157.276	0.1	0.00013106
157.376	0.1	0.00013106
157.476	0.0999998	0.00013107
157.576	0.0999999	0.00013103
157.676	0.1	0.00013107
157.776	0.1	0.00013106
157.876	0.0999998	0.00013106
157.976	0.0999997	0.00013103
158.076	0.1	0.00013107
158.176	0.0999998	0.00013109
158.276	0.1	0.00013109
158.376	0.1	0.00013107
158.476	0.0999999	0.00013109
158.576	0.1	0.00013106
158.676	0.1	0.00013107
158.776	0.0999999	0.0001311
158.876	0.0999998	0.0001311
158.976	0.0999999	0.00013108
159.076	0.0999997	0.00013108
159.176	0.0999998	0.00013111
159.276	0.1	0.00013111
159.376	0.1	0.00013108
159.476	0.1	0.00013109
159.576	0.1	0.0001311
159.676	0.0999999	0.00013109
159.776	0.1	0.0001311
159.876	0.1	0.00013111
159.976	0.1	0.00013108
160.076	0.1	0.00013109
160.176	0.1	0.00013109
160.276	0.1	0.00013108
160.376	0.0999999	0.0001297
160.476	0.1	0.00012829
160.576	0.1	0.00012837
160.676	0.1	0.0001284
160.776	0.0999999	0.00012842
160.876	0.0999997	0.00012845
160.976	0.1	0.00012846
161.076	0.0999998	0.00012847
161.176	0.1	0.00012849
161.276	0.1	0.00012852
161.376	0.1	0.00012852
161.476	0.1	0.00012854
161.576	0.0999999	0.00012854
161.676	0.0999998	0.00012853
161.776	0.1	0.00012853
161.876	0.0999998	0.00012852
161.976	0.0999999	0.00012852
162.076	0.0999999	0.00012853
162.176	0.1	0.00012855
162.276	0.0999998	0.00012857
162.376	0.1	0.00012859
162.476	0.1	0.0001286
162.576	0.1	0.00012858
162.676	0.0999996	0.00012857
162.776	0.1	0.00012856
162.876	0.0999997	0.00012855
162.976	0.1	0.00012856
163.076	0.1	0.00012855
163.176	0.0999999	0.00012857
163.276	0.1	0.00012856
163.376	0.0999999	0.00012857
163.476	0.1	0.00012858
163.576	0.1	0.00012859
163.676	0.0999999	0.00012856
163.776	0.1	0.0001286
163.876	0.1	0.0001286
163.976	0.0999999	0.0001286
164.076	0.1	0.00012862
164.176	0.1	0.00012862
164.276	0.0999999	0.00012861
164.376	0.0999999	0.00012861
164.476	0.1	0.0001286
164.576	0.1	0.00012862
164.676	0.1	0.00012861
164.776	0.1	0.00012862
164.876	0.1	0.00012863
164.976	0.0999998	0.00012863
165.076	0.0999996	0.00012863
165.176	0.1	0.00012864
165.276	0.1	0.00012865
165.376	0.0999999	0.00012866
165.476	0.1	0.00012863
165.576	0.0999997	0.00013008
165.676	0.0999999	0.00013005
165.776	0.1	0.00013002
165.876	0.0999999	0.00013001
165.976	0.1	0.00013
166.076	0.0999998	0.00012999
166.176	0.1	0.00012999
166.276	0.1	0.00012999
166.376	0.0999999	0.00012999
166.476	0.0999999	0.00012996
166.576	0.1	0.00012997
166.676	0.0999999	0.00012993
166.776	0.1	0.00012996
166.876	0.0999996	0.00012994
166.976	0.1	0.00012993
167.076	0.0999998	0.00012993
167.176	0.0999995	0.00012993
167.276	0.1	0.00012993
167.376	0.1	0.00012994
167.476	0.0999997	0.00012993
167.576	0.0999999	0.00012995
167.676	0.1	0.0001299
167.776	0.1	0.00012991
167.876	0.0999999	0.00012993
167.976	0.1	0.00012996
168.076	0.1	0.00012998
168.176	0.0999998	0.00012997
168.276	0.0999998	0.00012999
168.376	0.1	0.00012999
168.476	0.1	0.00012998
168.576	0.0999999	0.00012993
168.676	0.0999998	0.00012994
168.776	0.0999999	0.00012996
168.876	0.0999999	0.00012995
168.976	0.0999999	0.00012999
169.076	0.1	0.00012998
169.176	0.0999999	0.00012999
169.276	0.0999997	0.00012994
169.376	0.1	0.00012995
169.476	0.1	0.00012996
169.576	0.0999999	0.00012996
169.676	0.0999999	0.00013
169.776	0.1	0.00012995
169.876	0.1	0.00012994
169.976	0.1	0.00012994
170.076	0.0999999	0.00012995
170.176	0.0999999	0.00012998
170.276	0.0999999	0.00012994
170.376	0.0999998	0.00012992
170.476	0.0999997	0.00012996
170.576	0.0999999	0.0001285
170.676	0.1	0.00012707
170.776	0.0999999	0.00012712
170.876	0.1	0.00012719
170.976	0.1	0.00012721
171.076	0.1	0.00012723
171.176	0.0999997	0.00012724
171.276	0.0999998	0.00012727
171.376	0.1	0.00012725
171.476	0.0999998	0.00012729
171.576	0.0999999	0.00012729
171.676	0.1	0.00012731
171.776	0.0999998	0.00012733
171.876	0.0999998	0.00012733
171.976	0.1	0.00012734
172.076	0.1	0.00012733
172.176	0.1	0.00012732
172.276	0.0999997	0.00012736
172.376	0.1	0.00012738
172.476	0.1	0.00012738
172.576	0.1	0.00012737
172.676	0.1	0.00012739
172.776	0.1	0.00012738
172.876	0.1	0.00012738
172.976	0.1	0.00012737
173.076	0.1	0.00012738
173.176	0.0999997	0.00012737
173.276	0.1	0.00012737
173.376	0.1	0.00012739
173.476	0.0999997	0.00012738
173.576	0.0999998	0.0001274
173.676	0.0999999	0.0001274
173.776	0.1	0.00012739
173.876	0.0999998	0.0001274
173.976	0.1	0.00012742
174.076	0.1	0.0001274
174.176	0.1	0.00012741
174.276	0.1	0.0001274
174.376	0.0999999	0.0001274
174.476	0.1	0.00012741
174.576	0.0999999	0.0001274
174.676	0.1	0.00012742
174.776	0.0999996	0.0001274
174.876	0.0999999	0.00012744
174.976	0.1	0.00012742
175.076	0.0999997	0.00012742
175.176	0.1	0.00012744
175.276	0.1	0.00012744
175.376	0.0999998	0.00012743
175.476	0.0999995	0.00012743
175.576	0.0999998	0.00012893
175.676	0.0999999	0.00012888
175.776	0.1	0.00012889
175.876	0.1	0.00012888
175.976	0.0999999	0.00012886
176.076	0.0999998	0.00012886
176.176	0.0999999	0.00012886
176.276	0.1	0.00012884
176.376	0.0999999	0.00012886
176.476	0.1	0.00012885
176.576	0.1	0.00012886
176.676	0.0999997	0.00012884
176.776	0.0999998	0.00012884
176.876	0.0999999	0.00012886
176.976	0.1	0.00012885
177.076	0.0999998	0.00012883
177.176	0.1	0.00012884
177.276	0.1	0.00012886
177.376	0.0999997	0.00012888
177.476	0.0999998	0.00012887
177.576	0.1	0.00012886
177.676	0.0999998	0.00012885
177.776	0.0999997	0.00012884
177.876	0.0999999	0.00012885
177.976	0.0999999	0.00012887
178.076	0.1	0.00012883
178.176	0.0999999	0.00012883
178.276	0.0999998	0.00012885
178.376	0.1	0.00012884
178.476	0.0999998	0.00012884
178.576	0.1	0.00012885
178.676	0.0999999	0.00012884
178.776	0.1	0.00012884
178.876	0.1	0.00012881
178.976	0.0999999	0.00012881
179.076	0.1	0.0001288
179.176	0.1	0.00012881
179.276	0.1	0.00012881
179.376	0.1	0.00012881
179.476	0.1	0.00012882
179.576	0.0999997	0.00012887
179.676	0.0999999	0.00012886
179.776	0.1	0.00012886
179.876	0.1	0.00012886
179.976	0.0999997	0.00012885
180.076	0.1	0.00012882
180.176	0.1	0.00012883
180.276	0.0999999	0.00012884
180.376	0.1	0.00012885
180.476	0.0999999	0.00012882
180.576	0.1	0.00013026
180.676	0.1	0.00013157
180.776	0.1	0.00013281
180.876	0.0999999	0.00013271
180.976	0.1	0.0001327
181.076	0.1	0.00013268
181.176	0.0999999	0.00013266
181.276	0.1	0.00013262
181.376	0.0999998	0.00013263
181.476	0.1	0.00013259
181.576	0.0999996	0.00013263
181.676	0.0999998	0.00013259
181.776	0.0999998	0.0001326
181.876	0.1	0.00013259
181.976	0.1	0.00013258
182.076	0.0999996	0.00013256
182.176	0.0999998	0.00013255
182.276	0.0999999	0.00013254
182.376	0.1	0.00013249
182.476	0.0999997	0.00013252
182.576	0.1	0.0001325
182.676	0.0999996	0.00013248
182.776	0.0999999	0.00013249
182.876	0.1	0.00013248
182.976	0.1	0.00013247
183.076	0.1	0.00013248
183.176	0.1	0.00013247
183.276	0.1	0.00013246
183.376	0.0999997	0.00013247
183.476	0.0999999	0.00013246
183.576	0.0999998	0.00013246
183.676	0.0999997	0.00013243
183.776	0.0999999	0.00013243
183.876	0.0999995	0.00013246
183.976	0.1	0.00013243
184.076	0.1	0.00013242
184.176	0.0999998	0.00013242
184.276	0.0999999	0.00013239
184.376	0.1	0.0001324
184.476	0.0999998	0.00013239
184.576	0.0999998	0.00013238
184.676	0.1	0.00013237
184.776	0.0999999	0.00013239
184.876	0.0999997	0.00013239
184.976	0.1	0.00013238
185.076	0.0999999	0.00013235
185.176	0.0999998	0.00013236
185.276	0.1	0.00013236
185.376	0.0999995	0.00013234
185.476	0.0999999	0.00013232
185.576	0.0999997	0.00013098
185.676	0.0999997	0.00013105
185.776	0.1	0.00013107
185.876	0.1	0.00013105
185.976	0.1	0.00013108
186.076	0.1	0.00013108
186.176	0.1	0.0001311
186.276	0.0999999	0.00013111
186.376	0.0999998	0.0001311
186.476	0.0999999	0.00013108
186.576	0.1	0.00013111
186.676	0.0999999	0.00013113
186.776	0.1	0.00013112
186.876	0.0999999	0.00013114
186.976	0.0999999	0.00013113
187.076	0.1	0.0001311
187.176	0.0999997	0.00013112
187.276	0.1	0.00013114
187.376	0.1	0.00013112
187.476	0.1	0.0001311
187.576	0.1	0.00013115
187.676	0.0999999	0.0001311
187.776	0.1	0.00013113
187.876	0.1	0.00013113
187.976	0.0999999	0.00013114
188.076	0.0999999	0.0001311
188.176	0.0999998	0.00013111
188.276	0.0999997	0.00013111
188.376	0.0999999	0.00013114
188.476	0.0999999	0.00013113
188.576	0.1	0.00013114
188.676	0.1	0.00013114
188.776	0.0999998	0.00013116
188.876	0.0999998	0.00013113
188.976	0.1	0.00013115
189.076	0.0999999	0.00013112
189.176	0.1	0.00013113
189.276	0.0999999	0.00013113
189.376	0.0999997	0.00013113
189.476	0.1	0.00013112
189.576	0.1	0.00013113
189.676	0.0999999	0.00013112
189.776	0.0999997	0.0001311
189.876	0.0999999	0.00013111
189.976	0.1	0.00013113
190.076	0.0999996	0.00013113
190.176	0.1	0.00013117
190.276	0.1	0.00013115
190.376	0.0999999	0.00013115
190.476	0.1	0.00012974
190.576	0.1	0.00012835
190.676	0.1	0.00012838
190.776	0.0999998	0.00012844
190.876	0.1	0.00012847
190.976	0.1	0.00012849
191.076	0.1	0.00012851
191.176	0.0999998	0.00012854
191.276	0.1	0.00012853
191.376	0.1	0.00012856
191.476	0.0999999	0.00012855
191.576	0.1	0.00012854
191.676	0.1	0.00012859
191.776	0.0999999	0.00012857
191.876	0.0999996	0.0001286
191.976	0.0999999	0.00012859
192.076	0.1	0.00012859
192.176	0.0999999	0.00012859
192.276	0.0999999	0.0001286
192.376	0.0999996	0.00012863
192.476	0.1	0.00012863
192.576	0.1	0.00012866
192.676	0.0999999	0.00012863
192.776	0.0999999	0.00012865
192.876	0.0999998	0.00012865
192.976	0.0999998	0.00012864
193.076	0.0999999	0.00012864
193.176	0.1	0.00012861
193.276	0.1	0.00012864
193.376	0.0999999	0.00012866
193.476	0.0999999	0.00012867
193.576	0.1	0.00012866
193.676	0.0999996	0.00012868
193.776	0.0999998	0.00012865
193.876	0.1	0.00012865
193.976	0.1	0.00012864
194.076	0.0999999	0.00012867
194.176	0.0999999	0.00012867
194.276	0.0999998	0.00012868
194.376	0.1	0.00012869
194.476	0.0999999	0.00012872
194.576	0.0999999	0.00012868
194.676	0.1	0.0001287
194.776	0.0999999	0.00012868
194.876	0.1	0.00012866
194.976	0.1	0.00012867
195.076	0.1	0.0001287
195.176	0.0999998	0.00012869
195.276	0.1	0.00012871
195.376	0.0999999	0.00012871
195.685	0.1	0.00012871
195.785	0.1	0.00012873
195.885	0.1	0.00012871
195.985	0.1	0.00012872
196.085	0.0999996	0.00012872
196.185	0.1	0.00012875
196.285	0.1	0.00012873
196.385	0.0999999	0.00012873
196.485	0.0999999	0.00012874
196.585	0.1	0.00012877
196.685	0.0999998	0.00012874
196.785	0.0999998	0.00012871
196.885	0.1	0.00012871
196.985	0.0999997	0.00012872
197.085	0.0999997	0.00012873
197.185	0.0999997	0.00012874
197.285	0.0999999	0.00012872
197.385	0.1	0.00012873
197.485	0.1	0.00012874
197.585	0.0999999	0.00012874
197.685	0.0999997	0.00012875
197.785	0.0999999	0.00012873
197.885	0.0999999	0.00012872
197.985	0.0999998	0.00012871
198.085	0.1	0.00012872
198.185	0.1	0.00012876
198.285	0.1	0.00012876
198.385	0.1	0.00012876
198.485	0.0999998	0.00012874
198.585	0.0999999	0.00012874
198.685	0.1	0.00012874
198.785	0.1	0.00012877
198.885	0.0999999	0.00012874
198.985	0.0999999	0.00012872
199.085	0.0999999	0.00012873
199.185	0.1	0.00012874
199.285	0.1	0.00012875
199.385	0.1	0.00012875
199.485	0.1	0.00012875
199.585	0.1	0.00012876
199.685	0.0999999	0.00012874
199.785	0.1	0.00012874
199.885	0.1	0.00012873
199.985	0.1	0.00012872
200.085	0.1	0.00012878
200.185	0.1	0.00012876
200.285	0.0999998	0.00012877
200.385	0.0999997	0.00012877
200.485	0.1	0.00012877
[truncated: 1,251 more rows]

## Sheet: e
	Sweep rate 11 mV/s		Sweep rate 55 mV/s		Sweep rate 110 mV/s
Gate voltage (V)	Drain current (A)	Gate current (A)	Drain current (A)	Gate current (A)	Drain current (A)	Gate current (A)
2e-07	0.000191623	-8.73e-10	0.000181576	-8.065e-09	0.000182494	-3.29e-09
0.0124999	0.000191435	-3.75e-10	0.000181456	-5.02e-09	0.000182363	2.227e-09
0.0250001	0.000191217	1.82e-10	0.00018131	-3.232e-09	0.00018222	2.996e-09
0.0374999	0.000190995	3e-10	0.000181155	-2.467e-09	0.000182066	5.296e-09
0.0500002	0.000190752	7.2e-10	0.00018099	-1.95e-10	0.000181902	6.012e-09
0.0625	0.000190497	6.85e-10	0.000180814	-2.3e-10	0.000181731	7.942e-09
0.0750001	0.000190224	1.015e-09	0.000180633	1.681e-09	0.000181553	7.954e-09
0.0875	0.000189945	1.118e-09	0.000180442	1.296e-09	0.000181373	9.839e-09
0.1	0.000189656	1.277e-09	0.000180242	3.271e-09	0.000181184	9.402e-09
0.1125	0.000189355	1.37e-09	0.000180031	2.464e-09	0.000180986	1.1434e-08
0.125	0.000189039	1.452e-09	0.000179822	4.597e-09	0.000180781	1.075e-08
0.1375	0.000188716	1.685e-09	0.000179594	3.467e-09	0.000180578	1.1532e-08
0.15	0.000188379	1.616e-09	0.000179359	4.646e-09	0.000180371	1.2362e-08
0.1625	0.000188035	1.835e-09	0.000179127	5.299e-09	0.000180159	1.2906e-08
0.175	0.000187686	1.785e-09	0.000178885	5.238e-09	0.000179939	1.315e-08
0.1875	0.00018732	2.043e-09	0.000178632	6.26e-09	0.000179714	1.4635e-08
0.2	0.000186946	2.073e-09	0.000178374	5.874e-09	0.000179489	1.3814e-08
0.2125	0.00018656	2.109e-09	0.000178105	7.231e-09	0.000179257	1.5054e-08
0.225	0.000186167	2.155e-09	0.000177836	6.393e-09	0.000179016	1.5151e-08
0.2375	0.000185764	2.207e-09	0.000177563	7.905e-09	0.000178742	1.4347e-08
0.25	0.000185354	2.339e-09	0.000177276	7.468e-09	0.000178494	1.4921e-08
0.2625	0.000184931	2.364e-09	0.000176985	8.193e-09	0.000178241	1.6728e-08
0.275	0.000184498	2.501e-09	0.000176671	7.173e-09	0.000177987	1.6249e-08
0.2875	0.000184057	2.438e-09	0.000176368	8.75e-09	0.000177721	1.7423e-08
0.3	0.000183609	2.563e-09	0.000176059	7.995e-09	0.000177445	1.7791e-08
0.3125	0.000183149	2.577e-09	0.000175742	9.453e-09	0.000177172	1.8071e-08
0.325	0.000182688	2.697e-09	0.000175423	8.541e-09	0.00017689	1.8731e-08
0.3375	0.000182209	2.781e-09	0.000175089	9.102e-09	0.000176608	1.9002e-08
0.35	0.000181719	2.757e-09	0.000174755	9.071e-09	0.000176284	1.8914e-08
0.3625	0.000181226	2.83e-09	0.000174415	1.0348e-08	0.000175992	1.9149e-08
0.375	0.000180727	2.815e-09	0.000174068	9.425e-09	0.000175684	2.0821e-08
0.3875	0.00018022	2.989e-09	0.00017371	1.0798e-08	0.000175372	2.0799e-08
0.4	0.000179712	2.959e-09	0.000173347	1.0029e-08	0.000175058	2.2115e-08
0.4125	0.000179191	3.06e-09	0.000172978	1.0951e-08	0.000174721	2.2213e-08
0.425	0.000178667	3.082e-09	0.000172604	1.0825e-08	0.000174387	2.2423e-08
0.4375	0.000178133	3.179e-09	0.000172226	1.0804e-08	0.000174052	2.3042e-08
0.45	0.000177594	3.309e-09	0.000171849	1.1489e-08	0.00017371	2.3746e-08
0.4625	0.000177054	3.314e-09	0.000171462	1.1472e-08	0.000173334	2.4202e-08
0.475	0.000176504	3.456e-09	0.000171071	1.1939e-08	0.000172982	2.4288e-08
0.4875	0.000175952	3.47e-09	0.000170675	1.2215e-08	0.000172624	2.6293e-08
0.5	0.000175396	3.675e-09	0.00017027	1.2413e-08	0.000172251	2.6793e-08
0.5125	0.000174836	3.709e-09	0.000169836	1.2608e-08	0.000171874	2.8188e-08
0.525	0.000174273	3.865e-09	0.000169434	1.259e-08	0.000171479	2.8079e-08
0.5375	0.000173704	3.871e-09	0.000169024	1.3283e-08	0.000171092	2.9363e-08
0.55	0.000173133	3.989e-09	0.000168606	1.3621e-08	0.000170696	3.0223e-08
0.5625	0.000172558	4.153e-09	0.000168182	1.4613e-08	0.000170291	3.1333e-08
0.575	0.00017197	4.179e-09	0.000167758	1.4214e-08	0.000169853	3.188e-08
0.5875	0.000171383	4.312e-09	0.000167322	1.5523e-08	0.000169434	3.2338e-08
0.6	0.000170792	4.325e-09	0.000166889	1.4718e-08	0.000169003	3.399e-08
0.6125	0.000170191	4.553e-09	0.000166445	1.6205e-08	0.000168568	3.4286e-08
0.625	0.000169585	4.566e-09	0.000166004	1.5311e-08	0.000168122	3.6628e-08
0.6375	0.000168984	4.712e-09	0.000165533	1.6156e-08	0.000167662	3.6672e-08
0.65	0.000168369	4.781e-09	0.000165077	1.6309e-08	0.000167195	3.8753e-08
0.6625	0.000167759	4.975e-09	0.000164612	1.7225e-08	0.00016672	3.8914e-08
0.675	0.00016714	5.093e-09	0.000164143	1.6996e-08	0.000166236	4.1369e-08
0.6875	0.000166507	5.075e-09	0.000163667	1.8125e-08	0.000165679	3.9217e-08
0.7	0.000165867	5.29e-09	0.00016318	1.776e-08	0.00016519	4.2005e-08
0.7125	0.000165229	5.35e-09	0.000162691	1.9057e-08	0.000164685	4.3431e-08
0.725	0.000164584	5.527e-09	0.000162196	1.8459e-08	0.000164169	4.5082e-08
0.7375	0.000163927	5.546e-09	0.000161693	2.0106e-08	0.000163646	4.6483e-08
0.75	0.000163264	5.769e-09	0.000161156	1.8607e-08	0.000163105	4.8343e-08
0.7625	0.000162603	5.806e-09	0.000160645	2.0542e-08	0.000162557	4.8773e-08
0.775	0.000161926	5.983e-09	0.000160128	2.0179e-08	0.000161998	5.1798e-08
0.7875	0.000161235	6.119e-09	0.000159597	2.1497e-08	0.000161438	5.1942e-08
0.8	0.00016054	6.186e-09	0.000159063	2.1138e-08	0.000160791	5.0897e-08
0.8125	0.000159837	6.317e-09	0.000158517	2.2593e-08	0.000160225	5.5169e-08
0.825	0.000159117	6.356e-09	0.000157961	2.206e-08	0.000159643	5.6128e-08
0.8375	0.000158388	6.517e-09	0.000157402	2.388e-08	0.000159048	5.9082e-08
0.85	0.000157648	6.548e-09	0.000156826	2.3354e-08	0.00015844	5.9705e-08
0.8625	0.000156893	6.64e-09	0.000156246	2.404e-08	0.000157814	6.2237e-08
0.875	0.000156123	6.722e-09	0.000155639	2.3569e-08	0.000157171	6.2334e-08
0.8875	0.000155339	6.796e-09	0.000155039	2.5205e-08	0.000156522	6.3868e-08
0.9	0.000154541	6.905e-09	0.000154424	2.4364e-08	0.000155855	6.3803e-08
0.9125	0.000153723	6.851e-09	0.000153795	2.5767e-08	0.000155086	6.1473e-08
0.925	0.00015289	7.037e-09	0.000153149	2.5115e-08	0.000154398	6.3749e-08
0.9375	0.000152041	7.074e-09	0.000152485	2.6052e-08	0.000153692	6.4081e-08
0.95	0.000151173	7.221e-09	0.000151812	2.5518e-08	0.000152962	6.5523e-08
0.9625	0.000150287	7.212e-09	0.000151118	2.7008e-08	0.000152214	6.5302e-08
0.975	0.000149383	7.305e-09	0.000150417	2.6016e-08	0.00015145	6.6104e-08
0.9875	0.00014846	7.438e-09	0.000149653	2.6487e-08	0.000150664	6.6109e-08
1	0.000147513	7.496e-09	0.00014892	2.6116e-08	0.000149855	6.708e-08
1.0125	0.000146541	7.597e-09	0.000148166	2.7278e-08	0.000149032	6.6473e-08
1.025	0.000145554	7.581e-09	0.000147387	2.6744e-08	0.000148067	6.3555e-08
1.0375	0.000144534	7.845e-09	0.00014659	2.7805e-08	0.000147225	6.447e-08
1.05	0.000143493	7.894e-09	0.000145776	2.6893e-08	0.000146347	6.5374e-08
1.0625	0.000142432	8.105e-09	0.000144934	2.8308e-08	0.000145438	6.5314e-08
1.075	0.000141346	8.191e-09	0.000144074	2.7e-08	0.000144502	6.5636e-08
1.0875	0.000140235	8.46e-09	0.000143185	2.8442e-08	0.000143529	6.4525e-08
1.1	0.000139095	8.671e-09	0.00014227	2.7221e-08	0.000142534	6.6133e-08
1.1125	0.000137932	8.853e-09	0.000141303	2.8329e-08	0.000141513	6.4618e-08
1.125	0.000136743	9.135e-09	0.000140344	2.7396e-08	0.000140463	6.5603e-08
1.1375	0.000135527	9.291e-09	0.000139347	2.8191e-08	0.000139239	6.1397e-08
1.15	0.000134285	9.78e-09	0.000138332	2.7738e-08	0.000138156	6.2058e-08
1.1625	0.000133013	9.978e-09	0.000137284	2.9034e-08	0.000137025	6.3842e-08
1.175	0.000131718	1.0365e-08	0.000136205	2.8097e-08	0.000135854	6.2828e-08
1.1875	0.000130393	1.0662e-08	0.000135096	2.9427e-08	0.000134623	6.3174e-08
1.2	0.000129039	1.1114e-08	0.000133954	2.8621e-08	0.000133345	6.2738e-08
1.2125	0.000127651	1.1472e-08	0.000132777	2.9821e-08	0.000132067	6.3056e-08
1.225	0.000126232	1.1859e-08	0.000131492	2.8797e-08	0.000130746	6.3857e-08
1.2375	0.000124784	1.2371e-08	0.000130261	2.9881e-08	0.000129371	6.3471e-08
1.25	0.000123303	1.2721e-08	0.000128986	2.978e-08	0.000127862	6.1842e-08
1.2625	0.000121784	1.3187e-08	0.000127677	3.0977e-08	0.00012644	6.3197e-08
1.275	0.000120235	1.3593e-08	0.000126327	3.0571e-08	0.000124959	6.3761e-08
1.2875	0.000118646	1.4189e-08	0.00012494	3.2108e-08	0.000123429	6.4103e-08
1.3	0.000117022	1.4487e-08	0.000123513	3.1468e-08	0.000121844	6.4655e-08
1.3125	0.000115355	1.5032e-08	0.000122047	3.3146e-08	0.000120206	6.5319e-08
1.325	0.000113654	1.5429e-08	0.000120548	3.2561e-08	0.000118529	6.5526e-08
1.3375	0.000111909	1.5946e-08	0.000118999	3.3428e-08	0.000116787	6.5929e-08
1.35	0.000110123	1.6334e-08	0.000117379	3.3579e-08	0.000115013	6.6374e-08
1.3625	0.000108301	1.6802e-08	0.000115758	3.5063e-08	0.000112943	6.3535e-08
1.375	0.000106446	1.7326e-08	0.000114095	3.4678e-08	0.000111102	6.5627e-08
1.3875	0.000104546	1.7729e-08	0.000112385	3.6386e-08	0.000109209	6.6984e-08
1.4	0.000102616	1.8236e-08	0.00011064	3.5897e-08	0.000107253	6.7734e-08
1.4125	0.000100653	1.8665e-08	0.000108848	3.7468e-08	0.00010524	6.8498e-08
1.425	9.8662e-05	1.9337e-08	0.000107018	3.7232e-08	0.000103149	6.8475e-08
1.4375	9.6642e-05	1.9713e-08	0.000105147	3.863e-08	0.000101047	7.0095e-08
1.45	9.4601e-05	2.0353e-08	0.000103237	3.8348e-08	9.8902e-05	7.0308e-08
1.4625	9.2551e-05	2.0912e-08	0.000101185	3.9132e-08	9.6715e-05	7.2304e-08
1.475	9.0493e-05	2.1651e-08	9.9221e-05	3.944e-08	9.4313e-05	7.0567e-08
1.4875	8.8437e-05	2.2349e-08	9.7219e-05	4.0913e-08	9.2118e-05	7.2988e-08
1.5	8.64202e-05	2.3284e-08	9.5187e-05	4.0971e-08	8.9891e-05	7.4311e-08
1.5125	8.44072e-05	2.4331e-08	9.3133e-05	4.2827e-08	8.76419e-05	7.5542e-08
1.525	8.24395e-05	2.557e-08	9.1068e-05	4.2737e-08	8.54253e-05	7.8983e-08
1.5375	8.05362e-05	2.7138e-08	8.90028e-05	4.4732e-08	8.3133e-05	8.117e-08
1.55	7.87005e-05	2.8936e-08	8.69345e-05	4.5685e-08	8.09772e-05	8.5058e-08
1.5625	7.69429e-05	3.1117e-08	8.48863e-05	4.7822e-08	7.88973e-05	9.0199e-08
1.575	7.52637e-05	3.3427e-08	8.28704e-05	4.9542e-08	7.68809e-05	9.6262e-08
1.5875	7.36664e-05	3.6326e-08	8.08767e-05	5.2705e-08	7.48577e-05	1.02589e-07
1.6	7.21431e-05	3.929e-08	7.89778e-05	5.5012e-08	7.30202e-05	1.10035e-07
1.6125	7.06946e-05	4.2626e-08	7.71523e-05	5.958e-08	7.12356e-05	1.19687e-07
1.625	6.93179e-05	4.6127e-08	7.54086e-05	6.3183e-08	6.95412e-05	1.2865e-07
1.6375	6.80008e-05	4.9867e-08	7.37508e-05	6.88e-08	6.79177e-05	1.40018e-07
1.65	6.6738e-05	5.371e-08	7.21759e-05	7.3721e-08	6.63444e-05	1.50758e-07
1.6625	6.55419e-05	5.7702e-08	7.06827e-05	7.9839e-08	6.48826e-05	1.61431e-07
1.675	6.44022e-05	6.1907e-08	6.92646e-05	8.5002e-08	6.35115e-05	1.7512e-07
1.6875	6.33259e-05	6.6162e-08	6.79111e-05	9.2395e-08	6.22137e-05	1.86912e-07
1.7	6.23087e-05	7.0725e-08	6.66142e-05	9.7873e-08	6.09505e-05	1.99263e-07
1.7125	6.13412e-05	7.4997e-08	6.53982e-05	1.04969e-07	5.98491e-05	2.12598e-07
1.725	6.04188e-05	7.9337e-08	6.42382e-05	1.12431e-07	5.88248e-05	2.25939e-07
1.7375	5.95515e-05	8.3575e-08	6.31351e-05	1.19565e-07	5.79096e-05	2.40865e-07
1.75	5.87357e-05	8.8191e-08	6.20881e-05	1.27312e-07	5.70949e-05	2.55209e-07
1.7625	5.79708e-05	9.257e-08	6.1093e-05	1.342e-07	5.6367e-05	2.683e-07
1.775	5.72545e-05	9.699e-08	6.01494e-05	1.42145e-07	5.57635e-05	2.83789e-07
1.7875	5.65713e-05	1.01048e-07	5.92723e-05	1.49453e-07	5.52653e-05	2.99277e-07
1.8	5.59474e-05	1.05612e-07	5.84378e-05	1.57593e-07	5.48695e-05	3.15937e-07
1.8125	5.53578e-05	1.09782e-07	5.7661e-05	1.64672e-07	5.45531e-05	3.30893e-07
1.825	5.48065e-05	1.13821e-07	5.69427e-05	1.71766e-07	5.43444e-05	3.49783e-07
1.8375	5.42935e-05	1.17785e-07	5.6276e-05	1.80511e-07	5.42175e-05	3.66774e-07
1.85	5.38153e-05	1.21539e-07	5.56659e-05	1.87046e-07	5.41633e-05	3.87311e-07
1.8625	5.33787e-05	1.25737e-07	5.5113e-05	1.95523e-07	5.41795e-05	4.04693e-07
1.875	5.29793e-05	1.29787e-07	5.46169e-05	2.02372e-07	5.42506e-05	4.26152e-07
1.8875	5.2615e-05	1.33817e-07	5.4177e-05	2.10876e-07	5.43811e-05	4.48445e-07
1.9	5.22836e-05	1.37636e-07	5.37908e-05	2.17872e-07	5.45556e-05	4.71425e-07
1.9125	5.19883e-05	1.41959e-07	5.34605e-05	2.2692e-07	5.47702e-05	4.96408e-07
1.925	5.17244e-05	1.45796e-07	5.31847e-05	2.34088e-07	5.50262e-05	5.1597e-07
1.9375	5.14968e-05	1.50197e-07	5.29497e-05	2.40077e-07	5.53055e-05	5.45009e-07
1.95	5.12998e-05	1.54602e-07	5.27652e-05	2.49385e-07	5.56167e-05	5.73248e-07
1.9625	5.11369e-05	1.5924e-07	5.26301e-05	2.58874e-07	5.59502e-05	6.02866e-07
1.975	5.1002e-05	1.64153e-07	5.25383e-05	2.66903e-07	5.6305e-05	6.35236e-07
1.9875	5.08972e-05	1.68672e-07	5.24834e-05	2.77511e-07	5.66779e-05	6.66155e-07
2	5.08234e-05	1.73726e-07	5.24655e-05	2.85849e-07	5.70661e-05	7.0066e-07
2.0125	5.07766e-05	1.78936e-07	5.24793e-05	2.97212e-07	5.74669e-05	7.39618e-07
2.025	5.07572e-05	1.84727e-07	5.25249e-05	3.06775e-07	5.78877e-05	7.6495e-07
2.0375	5.07638e-05	1.90398e-07	5.26004e-05	3.17222e-07	5.83024e-05	7.9543e-07
2.05	5.07955e-05	1.9644e-07	5.27044e-05	3.27492e-07	5.87181e-05	8.4131e-07
2.0625	5.08535e-05	2.02615e-07	5.28215e-05	3.39322e-07	5.91555e-05	8.7478e-07
2.075	5.09341e-05	2.08959e-07	5.29678e-05	3.50898e-07	5.95848e-05	9.2447e-07
2.0875	5.10329e-05	2.16297e-07	5.31328e-05	3.64518e-07	6.00253e-05	9.7595e-07
2.1	5.11539e-05	2.23777e-07	5.33194e-05	3.76708e-07	6.04731e-05	1.02877e-06
2.1125	5.13e-05	2.31794e-07	5.35275e-05	3.92422e-07	6.09361e-05	1.08741e-06
2.125	5.14585e-05	2.39911e-07	5.37469e-05	4.0552e-07	6.13885e-05	1.14452e-06
2.1375	5.16321e-05	2.49188e-07	5.39807e-05	4.20022e-07	6.1838e-05	1.19719e-06
2.15	5.18241e-05	2.58123e-07	5.42273e-05	4.36972e-07	6.22851e-05	1.26078e-06
2.1625	5.20303e-05	2.68205e-07	5.44851e-05	4.54284e-07	6.27348e-05	1.32606e-06
2.175	5.22511e-05	2.78795e-07	5.47426e-05	4.69744e-07	6.31853e-05	1.39263e-06
2.1875	5.24853e-05	2.89881e-07	5.5029e-05	4.87327e-07	6.36354e-05	1.46181e-06
2.2	5.27344e-05	3.0135e-07	5.53229e-05	5.07526e-07	6.40699e-05	1.52453e-06
2.2125	5.29968e-05	3.13808e-07	5.56288e-05	5.2638e-07	6.45101e-05	1.59914e-06
2.225	5.32729e-05	3.26274e-07	5.59166e-05	5.4043e-07	6.49442e-05	1.67627e-06
2.2375	5.35601e-05	3.40148e-07	5.62391e-05	5.63952e-07	6.53753e-05	1.75437e-06
2.25	5.38594e-05	3.54661e-07	5.65448e-05	5.8062e-07	6.58041e-05	1.83357e-06
2.2625	5.41651e-05	3.7018e-07	5.68823e-05	6.07275e-07	6.62261e-05	1.91547e-06
2.275	5.44832e-05	3.86784e-07	5.72304e-05	6.34099e-07	6.66438e-05	1.99862e-06
2.2875	5.48162e-05	4.04404e-07	5.75804e-05	6.59512e-07	6.70539e-05	2.0831e-06
2.3	5.51553e-05	4.2357e-07	5.7924e-05	6.8103e-07	6.74579e-05	2.17009e-06
2.3125	5.55073e-05	4.44122e-07	5.82904e-05	7.13399e-07	6.78372e-05	2.23365e-06
2.325	5.58782e-05	4.66211e-07	5.86653e-05	7.4483e-07	6.82204e-05	2.32405e-06
2.3375	5.62628e-05	4.90005e-07	5.90506e-05	7.7926e-07	6.86033e-05	2.41348e-06
2.35	5.66651e-05	5.16058e-07	5.94283e-05	8.0754e-07	6.89761e-05	2.50475e-06
2.3625	5.70926e-05	5.45453e-07	5.98184e-05	8.4652e-07	6.93449e-05	2.59657e-06
2.375	5.75494e-05	5.78616e-07	6.02206e-05	8.8671e-07	6.96895e-05	2.6727e-06
2.3875	5.80871e-05	6.1538e-07	6.06296e-05	9.2875e-07	7.00412e-05	2.76722e-06
2.4	5.86261e-05	6.59283e-07	6.10399e-05	9.6486e-07	7.03815e-05	2.86094e-06
2.4125	5.92002e-05	7.0884e-07	6.14576e-05	1.01216e-06	7.07165e-05	2.95542e-06
2.425	5.98861e-05	7.6575e-07	6.18876e-05	1.06192e-06	7.10393e-05	3.04898e-06
2.4375	6.05773e-05	8.2932e-07	6.23193e-05	1.10599e-06	7.13464e-05	3.14338e-06
2.45	6.11896e-05	8.9222e-07	6.27599e-05	1.16144e-06	7.16478e-05	3.2313e-06
2.4625	6.18207e-05	9.589e-07	6.32062e-05	1.22199e-06	7.19342e-05	3.32123e-06
2.475	6.25247e-05	1.0305e-06	6.36627e-05	1.28578e-06	7.22098e-05	3.40899e-06
2.4875	6.31316e-05	1.10481e-06	6.41278e-05	1.35355e-06	7.2442e-05	3.45578e-06
2.5	6.37452e-05	1.18317e-06	6.46102e-05	1.42417e-06	7.26908e-05	3.53852e-06
2.5	6.38604e-05	1.18115e-06	6.46376e-05	1.40727e-06	7.25528e-05	3.39564e-06
2.4875	6.3444e-05	1.09756e-06	6.42016e-05	1.30689e-06	7.2005e-05	3.06511e-06
2.475	6.29786e-05	1.0165e-06	6.37493e-05	1.21692e-06	7.14296e-05	2.78172e-06
2.4625	6.24815e-05	9.4058e-07	6.32902e-05	1.13527e-06	7.07984e-05	2.51936e-06
2.45	6.19396e-05	8.6371e-07	6.28094e-05	1.05839e-06	7.01983e-05	2.30732e-06
2.4375	6.13803e-05	7.9601e-07	6.23486e-05	9.9037e-07	6.95981e-05	2.11887e-06
2.425	6.08563e-05	7.3815e-07	6.18768e-05	9.2848e-07	6.89976e-05	1.9524e-06
2.4125	6.02799e-05	6.7999e-07	6.13923e-05	8.6802e-07	6.83984e-05	1.80253e-06
2.4	5.97521e-05	6.31944e-07	6.09111e-05	8.1284e-07	6.78033e-05	1.66717e-06
2.3875	5.92213e-05	5.86908e-07	6.04502e-05	7.6282e-07	6.72137e-05	1.54523e-06
2.375	5.86913e-05	5.45953e-07	5.999e-05	7.18529e-07	6.66308e-05	1.43466e-06
2.3625	5.81685e-05	5.07394e-07	5.95077e-05	6.7283e-07	6.60546e-05	1.33327e-06
2.35	5.76496e-05	4.71993e-07	5.90585e-05	6.34069e-07	6.5446e-05	1.23703e-06
2.3375	5.71426e-05	4.39105e-07	5.85858e-05	5.9476e-07	6.48907e-05	1.1518e-06
2.325	5.66508e-05	4.08421e-07	5.81423e-05	5.5975e-07	6.43409e-05	1.07372e-06
2.3125	5.61662e-05	3.80146e-07	5.76865e-05	5.2619e-07	6.37968e-05	1.00168e-06
2.3	5.56908e-05	3.54534e-07	5.72611e-05	4.95259e-07	6.3263e-05	9.3505e-07
2.2875	5.5229e-05	3.30499e-07	5.68433e-05	4.67613e-07	6.27125e-05	8.7256e-07
2.275	5.47763e-05	3.08723e-07	5.64291e-05	4.41238e-07	6.21966e-05	8.1617e-07
2.2625	5.43374e-05	2.88433e-07	5.60172e-05	4.16773e-07	6.16852e-05	7.6366e-07
2.25	5.39103e-05	2.70109e-07	5.56182e-05	3.93228e-07	6.11805e-05	7.17027e-07
2.2375	5.35005e-05	2.52509e-07	5.52263e-05	3.71782e-07	6.06855e-05	6.7003e-07
2.225	5.31035e-05	2.36544e-07	5.48455e-05	3.50959e-07	6.0195e-05	6.29126e-07
2.2125	5.27286e-05	2.2126e-07	5.4475e-05	3.31895e-07	5.97163e-05	5.90433e-07
2.2	5.23643e-05	2.07503e-07	5.41154e-05	3.13485e-07	5.92519e-05	5.52836e-07
2.1875	5.20153e-05	1.94729e-07	5.37614e-05	2.95979e-07	5.87933e-05	5.19468e-07
2.175	5.16815e-05	1.82761e-07	5.34208e-05	2.80935e-07	5.8341e-05	4.87277e-07
2.1625	5.13642e-05	1.7192e-07	5.30942e-05	2.65096e-07	5.7904e-05	4.55399e-07
2.15	5.10619e-05	1.61665e-07	5.27771e-05	2.51859e-07	5.74764e-05	4.29024e-07
2.1375	5.07741e-05	1.52356e-07	5.24748e-05	2.37165e-07	5.706e-05	4.01138e-07
2.125	5.05015e-05	1.43441e-07	5.21865e-05	2.25703e-07	5.66494e-05	3.78283e-07
2.1125	5.0245e-05	1.35501e-07	5.19122e-05	2.12463e-07	5.62469e-05	3.54106e-07
2.1	4.99996e-05	1.27653e-07	5.16476e-05	2.02039e-07	5.58507e-05	3.3065e-07
2.0875	4.97772e-05	1.20502e-07	5.13998e-05	1.90427e-07	5.54723e-05	3.12029e-07
2.075	4.95771e-05	1.13679e-07	5.11665e-05	1.8152e-07	5.51066e-05	2.93549e-07
2.0625	4.93876e-05	1.07709e-07	5.09512e-05	1.71234e-07	5.47465e-05	2.75648e-07
2.05	4.9214e-05	1.01974e-07	5.07513e-05	1.62615e-07	5.44069e-05	2.59113e-07
2.0375	4.90637e-05	9.6468e-08	5.05709e-05	1.5372e-07	5.40787e-05	2.42778e-07
2.025	4.89361e-05	9.1212e-08	5.04102e-05	1.45853e-07	5.37639e-05	2.2901e-07
2.0125	4.88307e-05	8.6362e-08	5.02697e-05	1.37956e-07	5.34633e-05	2.14019e-07
2	4.87443e-05	8.1873e-08	5.0152e-05	1.31016e-07	5.31781e-05	2.00513e-07
1.9875	4.86799e-05	7.7523e-08	5.0057e-05	1.2397e-07	5.29097e-05	1.89484e-07
1.975	4.86411e-05	7.3521e-08	4.99865e-05	1.1742e-07	5.2658e-05	1.77204e-07
1.9625	4.86279e-05	6.9503e-08	4.99447e-05	1.10961e-07	5.24236e-05	1.67129e-07
1.95	4.86403e-05	6.5983e-08	4.99272e-05	1.05547e-07	5.22047e-05	1.56071e-07
1.9375	4.86786e-05	6.229e-08	4.99459e-05	9.9045e-08	5.20092e-05	1.47402e-07
1.925	4.87453e-05	5.9128e-08	4.99938e-05	9.4476e-08	5.18349e-05	1.38277e-07
1.9125	4.88422e-05	5.6021e-08	5.00775e-05	8.8754e-08	5.16838e-05	1.29374e-07
1.9	4.89702e-05	5.3225e-08	5.01961e-05	8.4575e-08	5.15569e-05	1.21697e-07
1.8875	4.91343e-05	5.0459e-08	5.03532e-05	7.8976e-08	5.14559e-05	1.13226e-07
1.875	4.93244e-05	4.7625e-08	5.05492e-05	7.5256e-08	5.13848e-05	1.07612e-07
1.8625	4.95434e-05	4.499e-08	5.07839e-05	7.0167e-08	5.13457e-05	9.8948e-08
1.85	4.97959e-05	4.2664e-08	5.10584e-05	6.6793e-08	5.13383e-05	9.5543e-08
1.8375	5.00829e-05	4.0324e-08	5.13756e-05	6.2053e-08	5.1365e-05	8.6626e-08
1.825	5.04059e-05	3.8229e-08	5.17288e-05	5.9403e-08	5.14293e-05	8.247e-08
1.8125	5.07659e-05	3.6134e-08	5.21316e-05	5.4545e-08	5.15356e-05	7.5769e-08
1.8	5.11567e-05	3.4129e-08	5.25763e-05	5.2167e-08	5.16851e-05	7.2304e-08
1.7875	5.15832e-05	3.2299e-08	5.30621e-05	4.8026e-08	5.18758e-05	6.5828e-08
1.775	5.20413e-05	3.0378e-08	5.35912e-05	4.587e-08	5.21113e-05	6.2449e-08
1.7625	5.25316e-05	2.8728e-08	5.41593e-05	4.1695e-08	5.23963e-05	5.7355e-08
1.75	5.30583e-05	2.6996e-08	5.47715e-05	4.0045e-08	5.27302e-05	5.3733e-08
1.7375	5.36166e-05	2.5473e-08	5.54251e-05	3.6044e-08	5.3113e-05	4.9221e-08
1.725	5.42074e-05	2.3921e-08	5.61172e-05	3.4838e-08	5.35379e-05	4.6132e-08
1.7125	5.48319e-05	2.2536e-08	5.68282e-05	3.1612e-08	5.40212e-05	4.0967e-08
1.7	5.54904e-05	2.1115e-08	5.76057e-05	2.971e-08	5.45559e-05	3.9596e-08
1.6875	5.61867e-05	1.9877e-08	5.84252e-05	2.6667e-08	5.51426e-05	3.4833e-08
1.675	5.69167e-05	1.8659e-08	5.92813e-05	2.535e-08	5.57824e-05	3.3915e-08
1.6625	5.76849e-05	1.747e-08	6.01805e-05	2.2538e-08	5.64714e-05	3.0135e-08
1.65	5.84886e-05	1.6398e-08	6.11142e-05	2.1309e-08	5.72174e-05	2.6304e-08
1.6375	5.93345e-05	1.5374e-08	6.20973e-05	1.8667e-08	5.8017e-05	2.5396e-08
1.625	6.02206e-05	1.442e-08	6.3116e-05	1.7996e-08	5.887e-05	2.1048e-08
1.6125	6.11504e-05	1.3496e-08	6.41759e-05	1.602e-08	5.97719e-05	2.1191e-08
1.6	6.21238e-05	1.2722e-08	6.52762e-05	1.4409e-08	6.0727e-05	1.6795e-08
1.5875	6.31435e-05	1.1901e-08	6.64101e-05	1.2538e-08	6.17374e-05	1.6517e-08
1.575	6.42085e-05	1.1224e-08	6.75902e-05	1.2363e-08	6.28018e-05	1.2936e-08
1.5625	6.53279e-05	1.0598e-08	6.88136e-05	1.0299e-08	6.39199e-05	1.3548e-08
1.55	6.64898e-05	1.0004e-08	7.00738e-05	1.0104e-08	6.50867e-05	1.0819e-08
1.5375	6.76989e-05	9.402e-09	7.13773e-05	8.357e-09	6.63048e-05	9.732e-09
1.525	6.89592e-05	8.959e-09	7.27097e-05	8.426e-09	6.75731e-05	7.765e-09
1.5125	7.02667e-05	8.455e-09	7.40782e-05	6.655e-09	6.88919e-05	7.054e-09
1.5	7.16156e-05	8.062e-09	7.54749e-05	7.025e-09	7.02749e-05	6.351e-09
1.4875	7.3008e-05	7.6e-09	7.69021e-05	5.203e-09	7.16696e-05	5.142e-09
1.475	7.44391e-05	7.303e-09	7.83657e-05	5.531e-09	7.31138e-05	3.125e-09
1.4625	7.59046e-05	6.958e-09	7.98323e-05	5.334e-09	7.45947e-05	3.08e-09
1.45	7.7403e-05	6.603e-09	8.13224e-05	3.495e-09	7.61119e-05	1.604e-09
1.4375	7.89278e-05	6.331e-09	8.28284e-05	4.253e-09	7.76663e-05	-1.7e-11
1.425	8.04764e-05	5.979e-09	8.43444e-05	2.395e-09	7.92274e-05	1.641e-09
1.4125	8.20387e-05	5.783e-09	8.58683e-05	3.387e-09	8.08157e-05	-1.53e-09
1.4	8.36206e-05	5.433e-09	8.74018e-05	1.482e-09	8.24173e-05	-3.95e-10
1.3875	8.52107e-05	5.198e-09	8.89345e-05	2.229e-09	8.40788e-05	-1.767e-09
1.375	8.68113e-05	4.95e-09	9.0467e-05	7.04e-10	8.56854e-05	-2.109e-09
1.3625	8.84125e-05	4.613e-09	9.19964e-05	1.046e-09	8.73199e-05	-3.507e-09
1.35	9.00133e-05	4.447e-09	9.35175e-05	5.8e-11	8.89394e-05	-3.245e-09
1.3375	9.16118e-05	4.117e-09	9.50306e-05	1.4e-11	9.05636e-05	-5.639e-09
1.325	9.32052e-05	3.912e-09	9.65656e-05	-1.64e-10	9.22096e-05	-5.958e-09
1.3125	9.47879e-05	3.697e-09	9.80458e-05	-1.171e-09	9.38164e-05	-5.137e-09
1.3	9.63587e-05	3.4e-09	9.95159e-05	-1.365e-09	9.5417e-05	-7.764e-09
1.2875	9.79199e-05	3.107e-09	0.000100974	-2.128e-09	9.70196e-05	-7.685e-09
1.275	9.9462e-05	2.879e-09	0.000102414	-2.508e-09	9.86406e-05	-8.129e-09
1.2625	0.000100987	2.676e-09	0.000103838	-3.14e-09	0.000100181	-7.966e-09
1.25	0.00010249	2.304e-09	0.000105224	-3.375e-09	0.000101714	-1.0413e-08
1.2375	0.000103972	2.147e-09	0.000106666	-3.176e-09	0.000103225	-9.445e-09
1.225	0.000105406	1.847e-09	0.000108004	-4.912e-09	0.000104916	-1.0173e-08
1.2125	0.000106841	1.529e-09	0.000109327	-4.684e-09	0.000106332	-9.879e-09
1.2	0.000108255	1.18e-09	0.000110631	-6.364e-09	0.000107746	-1.3116e-08
1.1875	0.000109638	9.95e-10	0.00011192	-5.789e-09	0.000109144	-1.197e-08
1.175	0.000110995	5.55e-10	0.00011318	-7.756e-09	0.000110527	-1.5116e-08
1.1625	0.000112329	4.01e-10	0.000114418	-6.994e-09	0.000111924	-1.3492e-08
1.15	0.000113637	4.4e-11	0.000115633	-8.982e-09	0.00011325	-1.7241e-08
1.1375	0.000114917	-2.46e-10	0.000116822	-8.297e-09	0.000114551	-1.543e-08
1.125	0.000116178	-4.56e-10	0.000117994	-1.0214e-08	0.000115835	-1.9413e-08
1.1125	0.000117413	-9.03e-10	0.000119156	-9.855e-09	0.000117133	-1.8706e-08
1.1	0.000118625	-9.97e-10	0.000120281	-1.0782e-08	0.000118353	-1.8775e-08
1.0875	0.000119824	-1.384e-09	0.000121389	-1.0937e-08	0.000119554	-2.1365e-08
1.075	0.000120996	-1.506e-09	0.000122477	-1.205e-08	0.000120729	-2.0464e-08
1.0625	0.000122152	-1.715e-09	0.000123546	-1.1841e-08	0.000121887	-2.3505e-08
1.05	0.000123291	-2.01e-09	0.000124592	-1.2789e-08	0.00012302	-2.2399e-08
1.0375	0.00012441	-1.991e-09	0.000125623	-1.2737e-08	0.000124131	-2.4798e-08
1.025	0.000125514	-2.264e-09	0.000126633	-1.3619e-08	0.00012522	-2.3862e-08
1.0125	0.000126596	-2.352e-09	0.000127626	-1.355e-08	0.000126287	-2.6639e-08
1	0.000127662	-2.716e-09	0.000128656	-1.4243e-08	0.000127427	-2.3487e-08
0.9875	0.000128701	-2.567e-09	0.000129604	-1.347e-08	0.000128428	-2.7508e-08
0.975	0.00012973	-2.988e-09	0.000130538	-1.5251e-08	0.000129417	-2.6032e-08
0.9625	0.000130737	-2.877e-09	0.000131463	-1.4602e-08	0.000130388	-2.8917e-08
0.95	0.000131732	-3.087e-09	0.000132366	-1.5863e-08	0.000131338	-2.8392e-08
0.9375	0.000132702	-3.329e-09	0.000133255	-1.5708e-08	0.000132307	-2.8954e-08
0.925	0.000133653	-3.183e-09	0.000134123	-1.662e-08	0.000133217	-3.1018e-08
0.9125	0.000134589	-3.682e-09	0.000134981	-1.68e-08	0.000134109	-3.0516e-08
0.9	0.000135508	-3.587e-09	0.000135822	-1.7605e-08	0.000134982	-3.2752e-08
0.8875	0.000136404	-3.82e-09	0.000136648	-1.7566e-08	0.000135878	-3.1897e-08
0.875	0.000137284	-4.169e-09	0.000137477	-1.8667e-08	0.00013671	-3.4488e-08
0.8625	0.00013815	-3.982e-09	0.000138268	-1.8158e-08	0.000137528	-3.3862e-08
0.85	0.000138998	-4.521e-09	0.00013905	-1.9541e-08	0.00013833	-3.7004e-08
0.8375	0.000139827	-4.489e-09	0.000139814	-1.9368e-08	0.00013912	-3.6518e-08
0.825	0.000140646	-4.51e-09	0.000140564	-2.0422e-08	0.000139913	-3.6293e-08
0.8125	0.000141456	-5.018e-09	0.000141302	-2.0511e-08	0.000140668	-3.9649e-08
0.8	0.000142241	-4.811e-09	0.00014203	-2.142e-08	0.000141408	-3.8314e-08
0.7875	0.000143019	-5.223e-09	0.000142744	-2.16e-08	0.00014214	-4.1841e-08
0.775	0.000143771	-5.346e-09	0.000143451	-2.2619e-08	0.000142898	-3.9005e-08
0.7625	0.000144511	-5.333e-09	0.00014419	-2.137e-08	0.000143591	-4.3308e-08
0.75	0.000145251	-5.818e-09	0.000144861	-2.3705e-08	0.000144274	-4.2113e-08
0.7375	0.000145971	-5.689e-09	0.000145519	-2.3111e-08	0.00014495	-4.614e-08
0.725	0.000146667	-6.075e-09	0.000146172	-2.5352e-08	0.000145607	-4.5217e-08
0.7125	0.00014736	-6.246e-09	0.000146814	-2.448e-08	0.000146257	-4.886e-08
0.7	0.000148047	-6.26e-09	0.000147447	-2.687e-08	0.000146895	-4.8945e-08
0.6875	0.000148716	-6.714e-09	0.000148071	-2.5813e-08	0.000147519	-5.2989e-08
0.675	0.000149377	-6.527e-09	0.000148683	-2.7953e-08	0.00014814	-5.3165e-08
0.6625	0.000150029	-6.915e-09	0.000149291	-2.7199e-08	0.000148807	-5.3733e-08
0.65	0.000150672	-6.997e-09	0.000149888	-2.9005e-08	0.00014939	-5.3511e-08
0.6375	0.000151314	-6.903e-09	0.000150492	-2.8133e-08	0.00014997	-5.8592e-08
0.625	0.000151941	-7.415e-09	0.00015107	-3.0029e-08	0.000150543	-5.7369e-08
0.6125	0.000152556	-7.151e-09	0.000151643	-2.9193e-08	0.000151113	-6.1443e-08
0.6	0.000153164	-7.516e-09	0.00015221	-3.1257e-08	0.000151691	-6.1824e-08
0.5875	0.000153768	-7.624e-09	0.000152767	-3.0171e-08	0.000152239	-6.0996e-08
0.575	0.000154358	-7.539e-09	0.000153313	-3.2456e-08	0.000152786	-6.5007e-08
0.5625	0.000154945	-7.98e-09	0.000153858	-3.1566e-08	0.000153323	-6.3335e-08
0.55	0.000155523	-7.757e-09	0.000154394	-3.3376e-08	0.000153893	-6.3328e-08
0.5375	0.000156095	-8.03e-09	0.000154919	-3.2422e-08	0.000154408	-6.4895e-08
0.525	0.000156663	-7.914e-09	0.000155485	-3.1832e-08	0.00015492	-6.8309e-08
0.5125	0.000157217	-8.283e-09	0.000155992	-3.3707e-08	0.000155425	-6.754e-08
0.5	0.000157765	-8.28e-09	0.000156494	-3.362e-08	0.000155928	-7.0926e-08
0.4875	0.000158311	-8.121e-09	0.000156996	-3.4746e-08	0.000156427	-6.9345e-08
0.475	0.000158854	-8.513e-09	0.00015749	-3.4721e-08	0.00015692	-7.2992e-08
0.4625	0.000159382	-8.257e-09	0.00015798	-3.557e-08	0.000157399	-7.1642e-08
0.45	0.00015991	-8.469e-09	0.000158463	-3.5549e-08	0.000157879	-7.494e-08
0.4375	0.000160432	-8.649e-09	0.000158941	-3.6203e-08	0.000158415	-6.9712e-08
0.425	0.000160946	-8.403e-09	0.000159411	-3.617e-08	0.000158872	-7.4339e-08
0.4125	0.000161458	-8.778e-09	0.000159882	-3.6783e-08	0.000159324	-7.387e-08
0.4	0.000161964	-8.627e-09	0.000160355	-3.7085e-08	0.00015978	-7.7213e-08
0.3875	0.000162471	-8.499e-09	0.000160815	-3.6458e-08	0.000160227	-7.6123e-08
0.375	0.000162979	-8.848e-09	0.000161272	-3.7264e-08	0.000160695	-7.6792e-08
0.3625	0.000163479	-8.471e-09	0.000161719	-3.6468e-08	0.000161135	-7.7177e-08
0.35	0.000163978	-8.617e-09	0.000162167	-3.757e-08	0.000161572	-7.8738e-08
0.3375	0.000164473	-8.763e-09	0.00016261	-3.6332e-08	0.000162005	-7.8609e-08
0.325	0.000164969	-8.409e-09	0.000163053	-3.7559e-08	0.000162457	-7.5915e-08
0.3125	0.000165458	-8.785e-09	0.000163493	-3.6049e-08	0.000162888	-8.0012e-08
0.3	0.000165955	-8.626e-09	0.000163928	-3.7355e-08	0.000163307	-7.7214e-08
0.2875	0.000166441	-8.373e-09	0.000164396	-3.5218e-08	0.000163728	-8.0078e-08
0.275	0.000166937	-8.769e-09	0.000164826	-3.5748e-08	0.000164145	-7.7797e-08
0.2625	0.000167417	-8.437e-09	0.000165247	-3.5622e-08	0.000164566	-8.0153e-08
0.25	0.000167907	-8.563e-09	0.000165674	-3.5946e-08	0.000164976	-7.7804e-08
0.2375	0.000168389	-8.798e-09	0.000166093	-3.5643e-08	0.000165387	-7.9972e-08
0.225	0.000168871	-8.505e-09	0.000166514	-3.6128e-08	0.000165796	-7.7903e-08
0.2125	0.000169354	-8.846e-09	0.000166938	-3.5487e-08	0.00016627	-7.4661e-08
0.2	0.000169833	-8.807e-09	0.000167349	-3.5834e-08	0.000166667	-7.5232e-08
0.1875	0.000170312	-8.661e-09	0.000167766	-3.5882e-08	0.000167064	-7.6518e-08
0.175	0.000170796	-9.018e-09	0.000168175	-3.6057e-08	0.000167464	-7.582e-08
0.1625	0.000171269	-9.001e-09	0.000168606	-3.6009e-08	0.000167858	-7.802e-08
0.15	0.000171746	-8.966e-09	0.000169016	-3.5315e-08	0.00016827	-7.7525e-08
0.1375	0.000172219	-9.387e-09	0.000169421	-3.7119e-08	0.000168659	-7.5732e-08
0.125	0.000172693	-9.142e-09	0.000169824	-3.563e-08	0.000169056	-7.7667e-08
0.1125	0.000173171	-9.458e-09	0.000170226	-3.7728e-08	0.000169445	-7.6622e-08
0.1	0.00017365	-9.665e-09	0.000170629	-3.6495e-08	0.000169855	-7.7483e-08
0.0875002	0.00017412	-9.528e-09	0.000171031	-3.8248e-08	0.000170239	-7.8098e-08
0.0750001	0.000174604	-9.93e-09	0.000171434	-3.7555e-08	0.000170624	-7.9773e-08
0.0625001	0.000175074	-9.897e-09	0.000171834	-3.8953e-08	0.000171005	-8.0221e-08
0.05	0.00017555	-1.0435e-08	0.000172275	-3.7756e-08	0.000171391	-8.1422e-08
0.0375002	0.00017603	-1.0372e-08	0.000172669	-3.9101e-08	0.000171774	-8.1781e-08
0.025	0.000176501	-1.0717e-08	0.000173063	-3.9258e-08	0.000172158	-8.3431e-08
0.0125001	0.000176981	-1.1208e-08	0.000173461	-4.0827e-08	0.000172542	-8.3897e-08
2e-07	0.000177459	-1.1164e-08	0.000173868	-4.0888e-08	0.000172924	-8.5334e-08
