# Supplementary material for: Metaplastic and energy-efficient biocompatible graphene artificial synaptic transistors for enhanced accuracy neuromorphic computing
Source: Nat Commun. 2022 Jul 28;13:4386. doi: 10.1038/s41467-022-32078-6 (PMC9334620; doi:10.1038/s41467-022-32078-6)
Supplement: Supplementary file 2 — Source Data [file 41467_2022_32078_MOESM2_ESM.zip › NatComm_figdata/data_fig6.xlsx]

## Sheet: a
	Numeric		mBLAST
Epochs	Mean accuracy	Std dev accuracy	Mean accuracy	Std dev accuracy
0	0.09416	0.0131921	0.08936	0.0128148
1	0.94504	0.000722772	0.94682	0.00265511
2	0.95836	0.00104422	0.96036	0.00129707
3	0.96412	0.00116688	0.96538	0.000702567
4	0.96778	0.00139198	0.96806	0.000567803
5	0.97014	0.00128	0.97046	0.000685857
6	0.9719	0.000942338	0.9719	0.000834266
7	0.97324	0.00133955	0.97328	0.00101666
8	0.97386	0.00117745	0.97424	0.00105754
9	0.97482	0.00131514	0.97488	0.0010028
10	0.97504	0.0013937	0.9753	0.000969536
11	0.97534	0.00146233	0.97582	0.00113384
12	0.97548	0.00129213	0.97596	0.00107629
13	0.9758	0.0012853	0.97608	0.00108517
14	0.97588	0.00141053	0.97616	0.000935094
15	0.97596	0.00107443	0.97648	0.000982649
16	0.97632	0.00096623	0.97664	0.000976934
17	0.97642	0.000970361	0.97694	0.000765768
18	0.97686	0.00105565	0.97742	0.000844748
19	0.9773	0.000995992	0.97794	0.00069455
20	0.97774	0.00080399	0.97846	0.000652993

## Sheet: b
	Numeric		mBLAST
Epochs	Mean accuracy	Std dev accuracy	Mean accuracy	Std dev accuracy
0	0.1623	0.0546	0.1953	0.0821
1	0.7959	0.018	0.7943	0.014
2	0.8439	0.0159	0.838	0.0138
3	0.8735	0.0117	0.865	0.0109
4	0.8925	0.0079	0.8851	0.0068
5	0.9083	0.0075	0.9008	0.0052
6	0.9192	0.0069	0.9134	0.0037
7	0.9268	0.0063	0.9232	0.0043
8	0.9318	0.0057	0.9294	0.0049
9	0.9356	0.0052	0.9329	0.0043
10	0.9378	0.0048	0.9354	0.0042
11	0.9401	0.0046	0.9383	0.0029
12	0.9414	0.0048	0.9395	0.0026
13	0.9426	0.0044	0.9413	0.0019
14	0.9437	0.0047	0.9424	0.0024
15	0.9445	0.0047	0.9436	0.0026
16	0.9449	0.0045	0.9436	0.0031
17	0.9452	0.0041	0.9437	0.0034
18	0.9459	0.004	0.9444	0.0035
19	0.9465	0.0039	0.9451	0.0034
20	0.9465	0.0036	0.9454	0.0038

## Sheet: c
	Numeric		uBLAST D1		uBLAST D1-4
Epochs	Mean accuracy	Std dev accuracy	Mean accuracy	Std dev accuracy	Mean accuracy	Std dev accuracy
0	0.1623	0.0546	0.1573	0.0463	0.1363	0.0559
1	0.7959	0.018	0.7717	0.018	0.7754	0.0206
2	0.8439	0.0159	0.8235	0.0147	0.8226	0.0169
3	0.8735	0.0117	0.8489	0.0112	0.8445	0.011
4	0.8925	0.0079	0.8677	0.0095	0.8661	0.0069
5	0.9083	0.0075	0.883	0.0074	0.88	0.007
6	0.9192	0.0069	0.8937	0.0064	0.8916	0.0064
7	0.9268	0.0063	0.9018	0.005	0.8989	0.0066
8	0.9318	0.0057	0.9095	0.0042	0.9064	0.006
9	0.9356	0.0052	0.9173	0.004	0.913	0.0056
10	0.9378	0.0048	0.9232	0.004	0.9183	0.0042
11	0.9401	0.0046	0.9275	0.003	0.923	0.0036
12	0.9414	0.0048	0.9309	0.0034	0.927	0.0028
13	0.9426	0.0044	0.9332	0.0028	0.93	0.0023
14	0.9437	0.0047	0.9351	0.0033	0.9321	0.0026
15	0.9445	0.0047	0.9363	0.0034	0.9346	0.0027
16	0.9449	0.0045	0.9375	0.0031	0.936	0.0025
17	0.9452	0.0041	0.9396	0.0037	0.9382	0.0025
18	0.9459	0.004	0.9403	0.0034	0.939	0.003
19	0.9465	0.0039	0.9411	0.0033	0.9398	0.0024
20	0.9465	0.0036	0.9424	0.0036	0.9395	0.0022

## Sheet: d
	Numeric		uBLAST D1		uBLAST D1-4		Numeric metaplastic
Epochs	Mean accuracy	Std dev accuracy	Mean accuracy	Std dev accuracy	Mean accuracy	Std dev accuracy	Mean accuracy	Std dev accuracy
0	0.0904	0.017	0.1034	0.0224	0.0886	0.0422	0.0912	0.0169
1	0.7302	0.0061	0.7362	0.0089	0.7352	0.0078	0.7381	0.0069
2	0.759	0.0049	0.7678	0.0057	0.7641	0.0054	0.7647	0.0062
3	0.7722	0.0056	0.7792	0.006	0.7761	0.0029	0.7822	0.0075
4	0.778	0.0044	0.7917	0.0039	0.7879	0.0059	0.7911	0.0045
5	0.7847	0.0062	0.7988	0.0034	0.7929	0.0064	0.7978	0.0051
6	0.7911	0.0056	0.8031	0.0039	0.7981	0.0064	0.8045	0.0044
7	0.7927	0.0054	0.8078	0.0038	0.8015	0.0032	0.8083	0.0028
8	0.7998	0.0052	0.8124	0.0028	0.8037	0.0025	0.8098	0.0047
9	0.8007	0.0051	0.8134	0.0023	0.8068	0.0027	0.8138	0.0048
10	0.8011	0.0044	0.8167	0.0044	0.8107	0.0026	0.8176	0.0041
11	0.803	0.0035	0.8186	0.0035	0.8098	0.005	0.8181	0.0038
12	0.8035	0.0048	0.8222	0.0035	0.8148	0.0035	0.8197	0.0031
13	0.8052	0.0046	0.8203	0.0032	0.8163	0.0041	0.822	0.004
14	0.8052	0.0041	0.8242	0.0029	0.8166	0.0034	0.8244	0.0036
15	0.8093	0.0047	0.8239	0.0027	0.8186	0.0034	0.8256	0.0035
16	0.808	0.0062	0.8266	0.0021	0.8203	0.003	0.8272	0.0033
17	0.8131	0.0032	0.8279	0.0024	0.8214	0.0036	0.8274	0.003
18	0.8138	0.0036	0.8282	0.0024	0.8216	0.0032	0.8278	0.0032
19	0.8136	0.0031	0.8283	0.0032	0.8233	0.0044	0.8292	0.003
20	0.8132	0.0031	0.8302	0.0031	0.8216	0.0046	0.8313	0.0029

## Sheet: e
Numeric weights	D1 weights
0.23199	-0.268714
-0.0166478	-0.139142
0.0912862	-0.163093
-0.0931856	-0.01502
0.015669	0.0220877
0.00155024	0.138897
-0.219748	0.136576
0.213251	-0.0808839
0.272242	-0.246413
0.272785	0.124156
0.0813538	-0.0307721
0.297045	-0.090898
0.0638919	-0.198369
0.0583568	0.263435
-0.226368	-0.192791
0.00797547	0.131837
0.26656	-0.171638
-0.149049	0.0232203
0.0579795	-0.0584275
0.147312	-0.146605
-0.176575	0.198606
-0.16279	0.242527
0.154848	0.0832754
0.097291	0.20112
-0.123663	0.285539
0.0141042	-0.199266
0.146151	-0.180492
0.192619	0.215531
0.250554	0.209723
-0.283277	0.15848
0.0390005	0.25532
0.236884	0.232018
0.0248954	-0.094862
-0.0924246	0.0426894
0.297113	-0.0217488
-0.137042	-0.0832949
0.23414	0.022064
0.165682	-0.03774
0.253374	-0.229657
-0.130455	-0.0219935
-0.259615	-0.230693
-0.24597	0.26528
-0.226302	-0.165242
0.0383906	0.16798
-0.000696447	-0.153849
0.0263827	-0.135362
-0.151523	0.144353
-0.0134145	-0.0262129
-0.152252	0.0260871
0.281982	-0.0344779
-0.0525416	-0.288348
-0.129786	0.170661
0.19346	0.256894
0.257063	0.258133
-0.208195	-0.191683
-0.247778	0.0475809
-0.0484815	0.195307
0.198543	-0.127331
-0.197132	-0.00198174
0.21289	0.223134
-0.0942035	0.181507
0.053744	-0.272019
0.108144	-0.200651
-0.122528	-0.25741
0.0414665	-0.222772
-0.0590063	0.0949945
0.0592194	0.234918
0.161357	0.267829
-0.283382	0.285437
-0.011863	0.143018
0.276196	0.266601
-0.22267	0.24701
-0.136225	0.260117
-0.264003	0.026189
0.158891	-0.239805
-0.0279961	0.210717
-0.0490094	0.0260026
-0.0274895	-0.138895
-0.0479809	-0.29119
0.263067	0.111769
0.0224897	0.193956
-0.131111	0.104917
-0.211293	0.00344797
-0.0259621	-0.284111
0.201163	0.0305619
-0.00708291	0.210614
0.0379349	-0.0263939
-0.232932	-0.129272
-0.179062	0.0251052
-0.0958873	-0.0728901
0.252583	-0.274363
0.252349	0.213364
-0.139329	0.0758689
-0.29369	-0.0123195
0.325237	-0.139979
0.0326697	0.253669
-0.228285	-0.245629
0.0212143	-0.0983083
-0.0984923	0.0695063
-0.134945	0.0195568
-0.213067	0.031278
0.139023	0.28909
0.152643	0.0489106
-0.29207	-0.20947
-0.0213952	-0.190468
-0.195892	-0.0635447
-0.226078	0.198837
-0.196714	0.139657
-0.113939	-0.13613
-0.0619785	-0.241734
0.242965	-0.25175
-0.132671	-0.132469
-0.293831	0.0412215
-0.13397	-0.125326
0.104966	0.0322387
-0.0248263	-0.0347457
-0.0600962	-0.181763
0.193791	-0.0350631
-0.285212	0.234335
0.0732495	-0.168766
0.0901332	-0.0884678
0.0953795	0.257586
-0.207352	0.00256038
-0.00851787	-0.113869
0.0966606	0.0939011
0.298863	0.0182207
0.182004	-0.0745797
0.128461	0.148506
0.0117143	0.0520277
0.287885	-0.11036
-0.212582	-0.0631636
-0.233536	-0.230532
0.137738	0.195561
-0.116377	0.0759243
-0.162854	0.0868414
0.0799276	0.125972
-0.00628338	0.250579
0.265467	0.184888
-0.281733	-0.0710457
-0.11765	-0.0503219
0.124844	-0.25559
-0.274437	0.0467731
-0.0519807	0.0867281
0.134986	0.00813318
0.0928625	-0.162495
-0.185402	0.0927437
0.227533	-0.0555033
0.284377	0.10813
0.180448	0.179195
0.263542	0.0558421
0.22552	0.10864
-0.00703496	0.0327199
0.250768	0.061299
-0.134678	-0.0117016
0.155541	0.218961
0.00787555	-0.104926
-0.0455846	-0.143739
-0.175365	-0.0845022
-0.243933	0.109298
-0.257453	0.147689
-0.155872	0.171768
-0.15743	-0.0691621
0.218659	-0.0622453
0.029132	0.207641
0.0838652	-0.0672473
-0.0537472	-0.135257
-0.154048	0.182438
-0.0749815	-0.191442
-0.231517	-0.0662371
-0.0943648	0.23764
-0.089169	-0.275563
-0.112723	0.170102
0.230998	0.193896
-0.183681	0.148354
-0.0993056	-0.0628658
0.0179095	0.209218
0.100745	-0.0882197
-0.190275	0.135916
0.131904	0.0918902
0.275488	-0.131173
0.148714	-0.0600985
-0.26695	0.0394764
-0.112124	0.0526012
-0.0207313	0.185098
-0.20206	0.0133919
-0.159607	-0.174219
0.0901268	-0.0780163
0.222071	-0.0136741
-0.0814378	0.174318
0.155548	-0.00590563
0.241982	-0.182788
0.12813	-0.205554
0.289327	0.226269
-0.0659477	0.197515
-0.0228477	-0.271708
0.0558355	0.0550986
-0.206904	-0.104323
-0.0690783	0.202742
-0.144731	-0.303129
-0.191457	-0.0738809
0.0618984	-0.254568
-0.0774078	-0.237231
0.0318897	-0.0609191
0.0986806	0.1914
-0.197962	-0.00591941
-0.24814	-0.195559
0.279557	0.0422494
-0.0241939	-0.201002
0.221318	0.128048
0.115471	-0.170573
-0.260231	0.254341
0.157345	-0.0698166
0.00367318	0.280042
-0.197277	0.246142
-0.253463	0.0304154
-0.0928296	0.141335
0.0492429	-0.11907
-0.264969	-0.194708
-0.159969	0.125875
0.189581	0.250186
0.162779	-0.0253668
-0.012954	-0.216549
0.1376	0.00302444
-0.110313	-0.0223204
0.233422	-0.169031
0.0663871	-0.301189
-0.0126977	0.229874
-0.224557	0.0460017
-0.150764	-0.171499
-0.0629164	-0.153801
-0.270476	0.242207
-0.0581102	0.151989
-0.220012	-0.130012
-0.234019	-0.208316
-0.17123	0.215049
-0.0425075	0.178691
-0.220271	-0.274152
0.135535	-0.191577
-0.0800854	0.0783136
0.214833	0.159006
-0.207561	0.203166
0.318142	0.218543
-0.103699	0.150138
-0.161631	-0.0714378
0.0148137	-0.243579
-0.17006	0.019864
-0.255846	0.165091
0.0381603	-0.0850466
-0.18414	0.248095
0.266859	0.164437
0.148294	-0.236261
-0.0187581	0.259377
0.147681	-0.165574
0.170654	0.234222
-0.00845729	-0.134879
0.112531	-0.117822
-0.226652	0.0311753
-0.136368	0.237501
-0.28974	0.256549
0.12826	-0.0516487
-0.257433	-0.190272
0.0121824	-0.0374285
0.0253937	0.0395871
-0.228779	-0.0419001
0.206041	-0.15555
0.00955917	0.227867
-0.119536	0.228356
0.00529923	0.0271033
-0.210351	0.250916
-0.0461734	-0.154713
0.0544943	-0.180559
0.0950075	0.208536
0.0859376	0.130168
-0.122044	0.0887075
-0.0897926	0.098825
0.259659	-0.12044
0.269667	-0.100897
0.206433	-0.217894
0.0359686	-0.149505
-0.0796784	0.267925
-0.122195	-0.0632864
0.127814	0.111868
-0.0835459	0.23049
0.0702943	-0.0884953
-0.0557931	-0.130883
-0.259303	-0.071235
0.102704	0.209115
-0.159434	0.0725257
-0.332178	-0.0112456
0.0972073	0.245757
-0.0299812	0.256777
-0.158818	-0.173652
-0.173743	0.143007
0.263538	0.00663009
-0.101228	-0.00789842
0.215762	0.27324
-0.0728577	-0.0834294
0.318689	0.23899
0.0839515	-0.0482115
-0.0414474	0.0110402
-0.125416	0.0695534
-0.0631062	-0.0423244
-0.0213479	0.107717
-0.127558	0.166581
0.175296	-0.0204564
-0.0623404	-0.227625
0.298644	-0.210421
-0.0121157	0.191181
-0.165083	0.219254
-0.244426	-0.235172
-0.252695	0.0662043
0.0711105	0.113321
-0.0545425	-0.139488
-0.17992	-0.0182366
0.223644	-0.110751
-0.140687	-0.239751
-0.071438	0.140734
0.0734859	0.26083
-0.0974128	0.0617836
0.0135005	0.13499
-0.233419	0.199361
-0.0593061	-0.18698
-0.232456	0.241725
0.181428	-0.164005
0.266489	-0.092275
0.107597	-0.162127
-0.0550027	-0.0463446
0.121737	-0.260391
0.224696	0.0590765
-0.261564	0.187789
-0.173848	-0.0547808
-0.0119552	0.1726
-0.21529	0.0113453
-0.191233	0.167554
0.140453	0.0130786
0.133929	0.169347
0.203798	-0.0216299
0.101076	0.00504688
0.213027	0.172279
-0.1673	-0.0196546
0.0347032	0.0151862
-0.0444431	0.0357786
-0.0938069	-0.171042
-0.200701	-0.0521743
0.0434202	0.0863847
0.0977718	-0.169007
-0.121649	-0.130337
-0.0107786	0.1449
0.0455001	0.234462
-0.10916	-0.208646
0.215595	0.116694
-0.0202944	0.224348
-0.097773	-0.0601929
-0.202141	-0.087912
-0.255023	0.14528
0.0895495	-0.155104
-0.189416	0.18179
0.0869417	-0.172935
-0.0560728	0.0681386
-0.018874	0.216468
-0.0840519	-0.244042
0.14463	-0.140164
0.0232202	-0.120475
0.051462	0.257505
0.131982	-0.0141154
0.0804457	0.104044
-0.011143	-0.148343
-0.153598	-0.090541
-0.250285	-0.140149
-0.00631023	-0.0491258
0.0366349	-0.253109
-0.158254	0.0364975
0.0673282	-0.0407819
-0.118493	0.0970289
-0.057464	0.0828666
0.263102	-0.229814
-0.258181	-0.214709
-0.0435752	0.16353
-0.0860515	-0.172823
-0.237982	-0.0496814
0.167416	-0.0465082
0.170576	0.130744
0.284499	-0.146675
0.168139	-0.106273
-0.267329	0.0223808
-0.0829086	0.195682
-0.0328671	-0.11983
0.313023	0.273973
0.273724	0.185002
-0.0487588	0.0957153
0.260067	0.170156
0.302892	0.247837
0.152986	0.098204
-0.156247	0.0794879
0.0309357	-0.233806
0.0347204	0.19395
0.0483843	-0.037874
-0.135342	-0.274166
-0.219457	-0.180305
-0.103441	-0.0597221
0.0044094	0.0914779
0.3067	-0.226619
-0.0988291	0.248184
0.132233	-0.0587251
-0.247404	0.0980144
0.12163	0.072972
0.0308843	-0.0439624
0.227893	-0.270644
-0.0665603	-0.0811936
-0.183628	0.0574687
0.133599	0.0318685
-0.172083	-0.169536
-0.24915	-0.0556963
0.241941	-0.0557069
-0.128673	0.118295
0.062137	0.254153
0.195059	-0.187767
0.194278	-0.123411
0.234565	0.182814
0.108479	0.101434
-0.166191	-0.0763072
0.244028	0.0232498
-0.105764	-0.0308394
0.227564	0.227521
0.199543	-0.1832
-0.18791	-0.0611101
0.141861	-0.239392
-0.20616	0.0939745
0.0230986	0.131231
-0.269139	0.197976
-0.0117648	0.260473
-0.102623	0.153675
-0.103026	0.147482
-0.018969	-0.186885
-0.225864	-0.0936425
-0.217189	-0.0269553
0.213481	0.12929
-0.0812262	-0.237487
-0.0396999	-0.100904
0.0404755	-0.11448
-0.193627	0.0274612
0.314702	-0.213576
0.306436	-0.0595808
-0.0440638	0.142506
-0.0845775	-0.129473
0.246925	-0.104927
0.323765	0.215552
0.0366171	-0.0199898
0.169866	0.188539
0.293937	-0.187822
0.260016	0.247431
0.224668	-0.220012
0.156248	-0.107557
0.0654372	-0.142888
-0.0486327	0.209153
0.159567	0.0452532
0.22911	-0.144807
-0.24204	0.118881
-0.223248	-0.224886
0.202216	0.216436
0.153269	0.0508994
-0.20529	0.0851172
0.282442	-0.210322
0.174705	0.140727
-0.214488	0.247659
-0.0285463	-0.0398945
0.182256	-0.224167
-0.193163	-0.144461
-0.217381	-0.0885165
0.142652	0.0980396
0.19436	-0.158415
-0.199597	-0.00972472
0.104048	-0.194866
-0.0975991	-0.137489
0.290532	-0.238349
-0.275857	0.169323
0.164716	0.0702089
0.0612879	0.167943
0.164721	-0.00552569
-0.230765	0.190685
-0.14647	0.0183526
-0.0904963	0.170667
0.166966	0.191582
0.132579	-0.20714
-0.115467	0.184048
0.163186	-0.218091
0.215785	-0.169293
-0.110641	-0.220255
-0.00899969	0.19476
-0.00224411	0.0599959
0.225842	0.198503
-0.0632213	0.046016
0.156367	0.0149017
0.0499965	0.0704296
0.0888456	0.145184
-0.0700589	0.137509
-0.162327	0.111981
0.0303667	-0.223937
0.0994037	0.127358
-0.294083	-0.0866541
0.231239	-0.0980614
0.19047	-0.137461
-0.0154028	0.0473094
-0.11272	-0.238342
0.184654	-0.110819
0.227359	-0.162604
-0.115725	-0.161531
0.274686	-0.224015
-0.260009	0.231919
-0.0409079	-0.0349429
-0.155086	-0.202939
-0.256309	-0.0471643
0.258409	-0.138505
0.104353	0.275177
0.166686	0.114215
-0.215942	0.155657
0.0550767	0.169214
-0.0847793	0.0925133
0.211145	-0.0671838
0.217039	-0.19575
-0.133231	0.0184462
0.215699	0.0160955
-0.221868	-0.204685
-0.124364	-0.216654
-0.0370736	-0.233157
0.251095	0.0403787
0.277624	-0.26231
0.204122	-0.289156
-0.141942	-0.09988
-0.216243	0.054543
-0.0729443	-0.154548
0.132295	-0.290303
0.241712	0.293303
-0.124134	0.00401539
-0.00640915	0.0191213
-0.115638	-0.0206886
-0.207365	-0.102047
0.189794	-0.0467332
0.171842	0.062561
-0.11618	-0.193541
0.233863	0.103046
-0.0109948	0.254561
0.242179	0.22949
0.0666213	-0.0196768
-0.137299	0.045254
-0.0982654	0.0899982
-0.197401	0.0830113
0.264	0.202359
-0.035684	-0.0790475
0.11079	-0.196228
-0.0749047	-0.150651
0.0943939	-0.207016
-0.0672849	-0.194389
0.0968745	-0.0116643
-0.229947	-0.254905
-0.143112	-0.243529
-0.112977	0.064028
0.0877973	-0.275834
-0.0511672	0.0708422
0.0837753	0.0976924
-0.0966591	-0.00752425
-0.119799	-0.166838
0.166108	-0.214446
0.196342	0.00904561
-0.237001	0.019747
0.0296971	-0.17112
-0.0604869	0.0114465
-0.0232983	-0.198148
0.307546	-0.0387708
0.106157	-0.143038
-0.0615004	-0.0752319
-0.000850352	0.00708646
0.233526	0.167134
0.19439	0.16056
0.0157867	0.173098
0.0236185	-0.193094
0.308479	-0.164936
-0.24421	-0.164113
0.139899	0.0298964
0.142059	-0.0729852
0.296711	0.149425
0.0593021	0.210918
-0.160066	0.149357
-0.142826	0.103357
0.136473	-0.237727
-0.249264	-0.136691
0.274598	-0.189704
-0.105199	-0.0609839
-0.279864	-0.200764
0.102809	-0.0425268
0.271878	0.105894
0.29526	-0.0942029
0.120411	0.00756864
0.294437	-0.16311
0.0513826	-0.0821633
0.257077	0.0955332
-0.0597072	-0.0723315
0.317644	0.0300069
-0.146421	0.152841
0.308023	0.207984
-0.0126284	-0.155205
0.0526325	-0.194583
0.0589623	0.0567877
-0.078069	0.148969
-0.107782	0.127954
0.149057	0.167887
-0.263133	-0.215116
0.0819212	0.213884
-0.0653736	-0.0996651
0.0237211	-0.00243026
0.282884	0.0111871
0.0768936	0.157346
-0.209861	-0.0465119
-0.178293	-0.199868
-0.126661	0.219263
-0.264396	0.254191
-0.242822	-0.145708
0.222723	-0.268827
0.0696413	0.150874
-0.181302	-0.134501
0.292937	0.127584
0.28311	-0.0330715
0.068095	0.253663
0.219317	-0.0166963
-0.0883237	-0.0868392
0.100495	0.254678
-0.163552	0.217378
-0.202991	0.0776957
0.0101376	0.182754
0.155466	0.0679022
-0.0460581	0.0164891
-0.257385	0.208264
-0.263413	0.17976
-0.275606	-0.0599594
0.191621	-0.232066
-0.133154	0.12756
0.224181	0.270137
0.0611369	-0.199498
-0.00572376	-0.17499
0.298467	-0.200544
-0.0703881	-0.0321581
-0.270105	-0.0775577
-0.214581	0.0664958
0.277922	-0.0841418
0.24736	-0.194933
-0.249622	0.152454
0.0350488	-0.228567
-0.180245	-0.132843
0.10263	-0.000910506
0.166566	0.0880301
-0.122812	-0.182143
0.108945	0.274108
0.106344	0.227441
-0.177304	0.283427
-0.177391	0.0572585
-0.107753	0.014171
-0.15236	-0.0520552
-0.0185856	0.156459
-0.169504	0.0339231
-0.0181988	-0.133187
-0.156822	-0.202718
-0.0715468	-0.0299892
0.112347	0.180404
0.192727	0.13398
-0.146799	-0.121866
-0.223972	-0.236072
-0.129767	-0.00759892
-0.117778	-0.191726
-0.00288485	0.172347
0.0542653	-0.0578777
0.136201	-0.00423428
-0.02993	0.197203
-0.285654	-0.196591
-0.105287	0.114707
-0.144749	-0.230079
0.00774017	0.02885
0.108419	-0.134778
-0.173345	0.18642
-0.261307	-0.165334
0.148044	-0.18726
-0.0672869	0.225332
0.102892	-0.0469628
0.132323	-0.0112552
-0.245204	0.00948387
-0.150993	0.00289817
-0.0426947	0.094287
0.249328	0.0139404
-0.217339	-0.0378626
0.192795	0.181331
-0.236008	-0.00403045
-0.157111	0.169759
0.00890694	-0.185191
-0.253615	0.0318385
0.0581785	0.0261052
0.210456	0.234998
-0.121341	-0.00294368
-0.0873855	0.217957
0.20066	-0.0512261
0.273264	-0.110795
0.283148	0.242655
0.268678	0.183994
0.103806	0.0474299
0.248879	-0.216518
0.152916	0.10987
0.100503	0.295673
-0.246573	-0.211566
0.225527	0.0530926
-0.111995	0.0466609
-0.0130628	0.135334
-0.20754	-0.00895859
-0.128113	0.119203
0.119608	0.18222
-0.230918	0.144067
0.137598	-0.268027
-0.060864	0.126153
-0.195449	0.0819162
-0.045721	-0.201881
0.0217797	-0.107643
-0.130517	-0.10918
0.176163	-0.265864
0.240837	0.250443
0.152573	0.0366111
0.168987	-0.168373
-0.138247	0.275373
-0.056313	0.0775753
-0.25116	-0.129505
-0.285488	0.103612
0.282201	-0.206545
-0.205381	0.246991
0.214441	0.0850978
-0.113357	0.0447527
-0.162251	-0.21633
0.282808	-0.152522
0.212818	0.145572
0.0709338	-0.0401076
-0.00995197	0.169068
0.0512672	0.238372
0.30199	0.20456
0.222399	-0.186533
-0.116112	-0.216302
-0.062492	-0.198382
0.169993	0.222187
-0.286903	0.234899
0.10136	-0.158163
0.207208	-0.0174563
0.284984	0.0446814
0.0851624	0.0952208
0.0750905	-0.0936379
0.256557	0.186005
0.107357	0.0288102
0.0554761	0.00617756
0.200103	-0.180896
0.163721	0.188954
0.0386499	0.284689
-0.149633	-0.124039
0.116956	-0.265498
-0.10721	-0.171812
0.264174	-0.0904924
-0.212785	0.000849132
0.176938	-0.140305
-0.0289872	0.21664
0.250789	0.12453
0.211105	-0.0337039
-0.141361	-0.196309
-0.0597558	0.165359
-0.224711	0.218744
-0.237245	-0.225326
0.00915129	0.242306
0.0536277	-0.0964298
0.185579	-0.107088
-0.254761	0.224496
-0.231423	-0.266786
0.0803007	0.186223
0.0642644	-0.0548967
0.259061	0.245978
0.179154	-0.111382
0.135605	0.256806
-0.00100842	0.113731
-0.198904	-0.243108
-0.0918341	-0.272238
0.251113	-0.0828317
-0.223964	-0.211222
-0.262025	0.0344108
0.142418	0.0651076
-0.0426756	-0.0673309
0.164519	0.248251
0.0522759	-0.0438762
-0.0802667	-0.0112672
-0.127482	0.104428
-0.0865482	-0.242054
-0.116111	0.196446
0.0909546	-0.0555487
0.222653	0.149671
-0.156455	-0.00175403
0.139164	0.188632
0.279965	-0.20927
-0.123365	-0.294862
-0.238385	0.226794
-0.152298	0.00743724
0.175101	0.0213294
0.0315404	0.275465
0.014169	0.236829
-0.285192	-0.00389393
0.231699	0.132822
0.172038	-0.000351735
0.150071	-0.248699
-0.122834	-0.222316
0.00914354	0.0694076
-0.0397683	-0.151811
-0.288699	-0.231743
-0.242047	0.11984
-0.166131	-0.0740782
-0.118313	-0.184673
-0.122821	-0.104867
0.211069	-0.0259302
0.0638009	-0.0879253
0.232939	-0.00810754
-0.00797978	-0.0152786
0.00645739	-0.154878
-0.272695	-0.224945
0.0713414	0.0912733
0.245478	-0.0149065
-0.229699	0.203531
0.0449347	-0.0615912
-0.0521513	-0.228942
-0.0411798	0.100428
-0.0595268	-0.22979
-0.113608	-0.136001
-0.310181	-0.11041
0.134128	0.108274
0.269188	0.101338
0.139341	-0.295825
0.174652	-0.036171
0.101627	-0.0376434
0.152181	0.229957
0.0327254	-0.109524
0.0882117	0.158805
0.000267036	0.0386428
0.0976935	0.152738
0.0988649	-0.140285
0.252143	-0.11099
-0.161166	0.264846
-0.164202	-0.248519
-0.287538	0.241039
0.139745	-0.254991
0.288237	-0.0170817
-0.0321978	0.167942
0.083554	0.181005
-0.00792092	0.214688
0.277164	0.0915401
-0.226136	-0.228727
0.249431	-0.195573
0.163242	0.213966
-0.183991	-0.0648512
0.000587479	-0.223368
0.259541	0.273119
0.247155	-0.0842513
-0.067173	0.230586
0.0269659	0.213062
-0.215564	0.0899458
-0.138953	-0.129062
0.26089	0.0390312
0.299957	0.226187
0.23953	-0.128705
0.0854828	0.107867
0.132881	-0.0422196
-0.171811	0.0876095
-0.117829	0.197928
0.0321376	0.151855
-0.249805	-0.258071
-0.0306787	0.0414769
0.249026	0.195191
0.122785	-0.0568738
0.0205804	0.2019
0.213205	0.129186
-0.00844049	-0.234903
-0.10647	-0.00519575
-0.146923	-0.147027
-0.235064	0.139037
-0.0620014	-0.198455
-0.153254	0.0548013
0.0831979	0.00321481
0.0874441	-0.269496
0.0782365	0.283337
0.0132924	0.0212948
0.0385634	0.226973
-0.0212011	-0.0838944
-0.105532	0.139343
-0.224769	0.0785014
0.210989	0.198143
-0.179287	-0.245758
-0.0423701	-0.0325359
-0.0580305	0.0297807
-0.236745	-0.101478
0.0692251	0.0731763
-0.23433	-0.223683
-0.131489	-0.065375
-0.295521	-0.0443653
0.226303	-0.272366
0.0120257	-0.213677
0.196851	0.0606469
0.273313	-0.197132
0.216116	0.264923
-0.218018	0.168064
0.205067	0.0137579
-0.115798	-0.138653
0.0340912	0.110302
0.236737	-0.287549
-0.113749	0.251677
0.0427998	-0.0717207
-0.206659	0.224944
0.263701	-0.0387702
-0.119964	0.237603
-0.185021	0.0886346
0.220448	-0.0147476
-0.235414	0.102185
0.104012	0.0216983
-0.0209729	0.228547
0.130695	-0.0672569
0.15553	-0.0343396
0.162538	-0.165621
-0.199383	-0.06219
0.1882	-0.164257
-0.307847	-0.140923
-0.00974093	-0.125565
0.159584	0.0984086
0.268273	-0.232022
-0.142631	-0.174838
-0.298766	0.21328
-0.127901	-0.0704993
-0.127639	-0.279091
-0.273687	-0.130111
0.114381	-0.180235
-0.208197	-0.166503
-0.195572	0.112938
-0.161871	-0.00312027
0.264168	0.0819125
0.065353	-0.171838
-0.0190147	-0.0258356
0.126945	0.0168041
0.00592648	-0.147405
-0.250422	0.137781
-0.173605	-0.161987
0.0985097	0.135095
0.13195	-0.290352
0.0240545	0.161646
-0.106409	-0.242756
-0.188888	-0.0907466
-0.102051	0.0169613
-0.17715	-0.0228618
0.27979	-0.180043
-0.0682739	0.0471276
-0.00614987	-0.233458
0.0134671	0.242648
-0.159213	0.0293905
0.24177	-0.0949971
-0.062974	0.253379
-0.154773	-0.220299
-0.236663	0.167379
0.077849	-0.194411
-0.0338356	-0.115496
0.274509	0.00283215
-0.183396	-0.254816
0.0972067	-0.138561
0.246597	0.13787
-0.0486636	-0.0857689
0.0103086	0.0423501
0.185954	-0.303154
0.180002	-0.261219
-0.17519	-0.145467
-0.0618685	-0.225895
-0.156402	0.0128897
0.262463	-0.260764
-0.210997	-0.183848
-0.0442305	0.0538413
-0.092161	-0.0676423
-0.265487	0.145863
-0.279554	-0.0232862
-0.0220478	-0.0910121
-0.0165785	-0.0834044
0.25393	0.235084
-0.121784	0.234811
0.0562745	0.139366
-0.0280483	-0.294408
-0.103884	0.0162458
0.219953	-0.070673
0.184243	-0.271676
0.141243	-0.247475
-0.182266	-0.235933
0.0109307	-0.268395
-0.029095	0.207818
0.0781373	0.108135
-0.112114	-0.00807517
0.0590922	-0.263462
-0.265056	0.186841
-0.205768	-0.109348
-0.149121	0.10844
-0.150392	0.177702
-0.295339	-0.0285202
0.0239053	-0.0393666
0.0782072	0.0402799
-0.208914	0.20211
-0.074923	0.168905
-0.238609	-0.236918
0.134214	0.160972
0.165508	-0.246823
0.00792666	0.294763
0.140525	-0.0306902
-0.155432	-0.13631
-0.102746	0.269567
0.241907	0.231952
0.0975558	0.0311924
-0.299637	0.0406694
-0.0791895	-0.0909331
-0.15	-0.145631
0.27151	0.0256651
-0.000734492	-0.131047
-0.0604404	-0.0924455
-0.116068	0.070577
-0.169494	0.0362893
-0.123208	0.204132
-0.170456	-0.202812
-0.164925	-0.217804
0.167126	0.0591853
0.228501	0.144397
-0.180237	0.00772167
0.0847318	-0.14293
-0.209713	0.232565
0.0718689	0.0313219
0.228385	0.128066
-0.092199	0.241836
0.313049	-0.143566
0.29202	-0.0317126
0.245872	0.106833
0.0512774	-0.297495
0.0490007	0.172548
-0.217436	-0.043965
0.244187	-0.112844
0.0986684	0.164329
0.174275	-0.261868
0.0841004	0.201432
0.239668	-0.0421945
0.0580894	0.258545
0.277943	0.0225828
0.0874461	0.0775686
-0.0134477	0.23579
-0.252145	0.0913427
0.316729	-0.292603
-0.0871037	-0.189744
0.164039	0.00570388
-0.226376	-0.157239
-0.109192	-0.21397
0.197043	0.033778
-0.300917	0.120229
0.185476	-0.281269
0.00491174	0.156195
0.12009	-0.234834
0.0475068	0.219828
-0.0996247	-0.134032
0.231719	-0.0631915
-0.23111	-0.282224
-0.223696	0.242359
-0.0915063	0.100693
-0.13994	0.146897
0.295145	-0.288859
-0.0708224	0.168183
-0.0847957	-0.223566
-0.0637879	-0.186731
0.121971	-0.114891
0.249303	-0.231557
-0.185337	0.230505
0.239276	-0.187314
0.249814	0.140627
0.191158	-0.187801
-0.126599	0.271093
0.188372	0.262309
-0.0253437	-0.157346
-0.0889434	-0.160717
-0.027129	0.210072
-0.289181	-0.0466318
0.080191	0.193391
0.211709	0.0440057
0.119233	0.26481
-0.284235	-0.0795595
0.28952	-0.165174
0.0713401	0.201426
-0.0239716	-0.0569675
-0.252908	-0.216557
0.00154177	0.213849
0.0968154	0.245948
0.0516178	0.146549
-0.0855247	0.187618
-0.232516	0.0955968
0.0404857	-0.153407
-0.132765	0.0936806
0.0276293	0.0905686
-0.118574	0.00228876
0.296554	-0.251324
0.287475	-0.184934
-0.100341	-0.153509
0.228467	0.0474855
-0.201454	-0.0287774
0.314809	0.108765
0.120126	0.0681054
0.297492	-0.07128
0.153465	0.179175
0.200597	0.0333963
-0.23659	0.2145
0.109207	-0.256403
0.0533523	-0.274611
-0.0767239	0.229376
-0.184669	0.134042
-0.0754223	0.0535947
-0.0308134	0.298309
0.059001	-0.124645
0.00130331	-0.0931693
-0.0415848	-0.0337035
-0.305451	0.106046
-0.239418	-0.227792
0.182834	0.167617
0.140876	-0.0283596
0.00293854	-0.182139
0.232365	-0.0856874
0.256483	-0.00302572
-0.241872	0.0374107
0.00998126	-0.140299
0.0332997	0.265295
0.153865	0.255976
0.18795	-0.235756
-0.179697	0.255601
0.189158	-0.055262
0.0377582	-0.233311
-0.0830737	-0.0575973
-0.0778062	-0.0519846
-0.113602	-0.185927
0.253297	-0.0682727
-0.0880812	-0.138622
-0.254994	0.00207115
-0.0502015	-0.0129108
-0.199979	0.000606203
-0.0906667	-0.102334
0.0933681	-0.237831
0.160396	-0.120048
-0.105154	0.226913
0.205463	-0.0388297
-0.189084	0.247795
0.0764989	-0.0212642
-0.0660406	-0.248436
-0.224537	0.031353
0.243303	-0.217312
-0.00274128	0.136306
-0.202005	-0.14059
-0.163379	0.248779
0.129984	0.280547
-0.235662	-0.0672156
0.138174	-0.294922
0.285324	0.148035
-0.106738	-0.227384
-0.0548001	-0.140033
0.270477	-0.165963
0.0326397	-0.0450639
-0.194884	-0.0710823
-0.195966	0.230262
-0.20455	0.208874
-0.00772796	-0.113644
-0.231955	0.0460297
-0.28039	-0.177498
0.231817	-0.10241
0.14437	0.154138
0.240259	0.187068
-0.182255	-0.0230437
-0.136327	0.188549
-0.00311887	-0.287805
-0.289721	-0.15466
0.120916	-0.176972
0.148206	0.203134
-0.0854298	-0.251177
-0.17981	0.00176348
-0.0342545	0.2629
-0.138643	0.144754
0.159744	0.222731
-0.184033	-0.243297
0.256425	-0.163304
-0.161276	-0.235287
-0.164531	-0.261246
-0.177578	0.284024
-0.0816523	-0.235324
-0.146381	0.136353
-0.152959	0.129901
0.125553	-0.161432
0.113356	-0.172774
0.0474154	-0.0988673
0.229445	-0.108085
-0.173718	-0.234166
-0.192323	0.145991
0.0250425	-0.197775
0.309978	-0.225461
0.134681	-0.143538
0.0675884	-0.284697
0.171182	-0.294543
0.102072	-0.11213
-0.0696084	0.114785
-0.0455111	-0.279122
0.210223	0.096653
0.239667	0.206185
-0.00466796	-0.0393953
0.106397	0.09212
-0.190241	0.0107668
-0.10942	-0.183499
0.176779	-0.259703
-0.193111	0.204523
-0.0123997	-0.227537
-0.183963	-0.224831
-0.101397	-0.0754492
0.0883879	-0.181877
-0.247635	-0.115728
-0.0470411	-0.272156
-0.274819	-0.0586896
0.262129	-0.0968774
-0.277466	0.248856
0.0758177	-0.0532404
0.183715	0.175884
-0.250732	-0.205308
-0.136426	-0.133688
0.238672	-0.129732
-0.158864	-0.207202
0.15119	0.166023
-0.302187	-0.205564
-0.0780825	0.070037
0.210492	0.0586815
0.148672	0.0458281
0.114413	-0.26738
0.191708	0.187381
0.128794	-0.172769
0.214836	-0.280499
0.030706	0.0147785
-0.113481	0.15226
-0.0895809	-0.238052
0.0254244	-0.0188873
0.0566749	0.0524792
-0.165913	-0.121996
-0.109001	-0.0693031
-0.225596	-0.0832276
0.178254	-0.111398
-0.159811	-0.118926
-0.20972	0.215403
0.124949	0.12259
0.179101	0.214335
0.139561	-0.0677758
0.0141823	0.118391
0.0359944	-0.160445
0.0869416	-0.176228
0.0632765	0.104363
-0.224203	-0.273833
0.226236	-0.143737
0.169807	-0.0561894
-0.109179	-0.195691
0.133909	-0.0743363
0.22863	-0.0665993
0.0756773	-0.176742
-0.29106	0.0421733
0.231644	0.277644
0.0354704	-0.253852
-0.23778	0.20036
-0.0491269	-0.164394
0.0544354	0.264239
-0.0895792	-0.288863
0.18543	0.146349
-0.0770799	-0.10556
-0.0790836	-0.0682543
-0.00858521	-0.120472
0.0787529	-0.0278409
-0.291383	0.021634
-0.211137	-0.0898753
-0.254146	-0.0971586
-0.277209	-0.0689211
0.194769	-0.238971
0.183391	0.0441392
-0.115761	-0.147661
-0.00292505	-0.148571
0.251169	-0.279619
0.182028	-0.237936
0.293287	0.221335
0.258588	-0.259188
-0.164441	0.175324
-0.296793	-0.203839
0.0662388	-0.122639
-0.0535773	-0.209967
0.227916	0.139255
-0.119607	-0.27705
-0.246933	-0.209692
-0.294156	0.192627
-0.245463	-0.256534
0.0978741	-0.115323
0.184438	0.132138
0.342148	0.140486
0.198794	0.0943168
0.0658007	-0.105956
-0.0379449	0.177868
-0.153312	0.227224
0.0459809	0.192799
-0.254807	0.0434335
-0.312404	-0.205083
-0.0171075	0.00795579
-0.249889	0.114168
0.183574	0.171123
-0.129315	-0.153995
-0.0583408	-0.153306
0.126501	0.00702525
0.246043	0.0611931
0.0582239	0.199748
-0.0760665	-0.228011
-0.227741	-0.0637378
0.196332	0.066615
0.244778	0.182354
-0.283773	-0.0955094
-0.246609	-0.19994
-0.0224834	0.138839
-0.123936	-0.0200537
-0.107758	-0.0669462
-0.192976	-0.261951
0.146271	-0.0346657
-0.229607	-0.273688
0.26123	-0.0864415
-0.230516	0.21276
-0.0681058	-0.155737
-0.0495026	0.217589
-0.153027	-0.0908862
-0.0347878	0.00599472
-0.222689	-0.23041
0.0961306	0.16374
0.142828	0.0339538
-0.0212535	-0.136846
0.249422	0.0994562
-0.129868	0.22109
0.184059	-0.14765
-0.133452	-0.0778502
0.08494	0.239133
0.0129185	0.237529
0.00084705	0.0335825
0.080334	0.116442
0.176522	0.198017
0.220345	-0.02583
0.103984	0.00556703
0.15099	-0.151816
0.235211	-0.26243
0.166348	0.135753
0.0812099	0.242377
-0.212434	0.150203
-0.243988	0.275093
-0.016191	-0.260582
-0.0381247	-0.215035
-0.224836	0.16755
0.137561	0.1776
-0.0865303	0.138235
-0.057495	0.190355
-0.283173	-0.191729
-0.116663	-0.0187718
0.124699	0.141759
-0.104253	-0.253971
0.0744699	-0.229967
-0.283757	0.0614136
0.0403257	-0.015173
0.14731	0.0822312
0.0503598	0.0637511
-0.25583	0.169742
0.0408746	-0.169347
0.00584249	-0.0925126
-0.271164	-0.13802
0.205625	-0.104212
0.230779	-0.102742
0.147579	-0.250115
-0.189931	0.148159
-0.151629	0.0166299
0.266122	-0.290325
-0.133747	0.0835039
0.221347	-0.257791
-0.0292356	0.191889
-0.163799	-0.0985509
0.137971	0.0161676
0.019367	0.232376
-0.137225	0.0485659
-0.00531603	0.0263627
0.0840181	-0.00217387
0.246	-0.013272
-0.00884478	0.173533
0.224355	-0.065414
0.274161	-0.178951
0.000169841	0.238071
0.281174	-0.0863314
0.177031	0.266583
0.200419	0.135707
-0.29917	-0.14646
0.0534599	0.111618
-0.162483	0.215481
0.260031	0.141083
0.192568	-0.134736
-0.0737233	0.264467
0.295322	0.0762658
-0.172562	-0.244831
0.21175	-0.273611
-0.153765	0.130278
-0.0009698	-0.133127
0.0185495	-0.263364
-0.141596	-0.069455
-0.181954	-0.0653317
0.122604	-0.164013
0.24697	-0.106718
-0.0992142	-0.0141394
0.241453	0.237226
-0.0425852	-0.132249
0.107844	0.0818164
-0.0476688	0.0922944
-0.258488	-0.252053
0.042826	-0.182188
0.151214	0.0749121
0.129039	-0.200818
-0.120135	0.132591
-0.164356	0.205257
0.299689	0.0615804
-0.0348712	0.105231
0.12111	-0.242015
-0.107586	-0.175592
0.296552	0.27995
-0.21401	0.20981
-0.0130749	0.159542
0.128613	0.0173708
0.248989	0.189005
0.102446	0.301787
0.144064	-0.11645
0.256924	0.0758992
0.102042	0.22592
-0.0505521	0.25943
0.21265	0.242219
0.125971	0.158344
0.0646915	-0.0982756
-0.0709693	-0.298398
-0.282358	-0.193876
0.0355767	0.181019
0.111151	0.242809
0.150806	-0.105074
0.118646	0.11415
-0.264583	0.107397
-0.0037833	0.0632886
-0.0834783	-0.223036
0.0580338	-0.262364
0.101438	0.268336
0.232271	-0.178047
-0.215034	-0.0416
-0.262901	0.240659
-0.137572	0.0912852
0.0962208	0.157097
0.22468	0.288412
0.0125576	0.0345382
0.0616872	0.0139407
0.00385824	0.0499464
-0.0892918	-0.0941619
-0.29905	0.0272546
0.143945	-0.222
-0.0519817	-0.222623
0.0252037	-0.192492
0.162594	0.137498
-0.128686	-0.0723456
-0.0849114	-0.0619652
0.044335	0.240947
-0.00318864	0.0741078
0.0458842	0.170435
-0.038593	0.0398445
-0.237463	0.13107
-0.181252	0.170937
-0.291172	-0.166178
-0.0941269	0.0356825
-0.168059	0.0796438
0.0769602	0.197214
-0.171881	-0.280615
-0.295377	-0.257159
0.133719	-0.118718
-0.0195192	0.244422
-0.302645	0.0730856
-0.142015	0.157269
0.0890064	-0.0226477
-0.0831999	0.14181
0.238789	-0.160098
-0.0217241	0.152756
-0.280886	0.125588
-0.044153	-0.0674681
0.256035	0.182718
0.246315	-0.0131595
-0.128805	0.0576997
-0.0120878	-0.0536205
-0.062086	-0.120322
-0.115437	-0.224412
0.219412	0.229313
-0.181625	0.203617
-0.177583	-0.0818788
0.0387127	-0.119844
-0.149206	-0.235263
-0.299996	-0.189762
0.0776912	0.130957
0.15388	0.293566
-0.203956	-0.0863032
0.0727519	0.254556
-0.247615	-0.173659
0.287486	0.100841
0.249189	-0.251576
-0.179189	0.0469805
0.0297352	-0.0978683
-0.208223	-0.0138883
-0.146317	-0.217564
0.0560328	-0.220845
-0.083134	-0.07435
-0.0650116	-0.206981
-0.0593108	-0.253942
-0.0409003	-0.132189
-0.0517223	-0.273564
-0.0790649	0.207866
0.254508	-0.0979537
0.194193	-0.141568
0.246641	-0.0345633
0.181731	-0.0986293
0.0309551	0.217102
-0.128043	-0.140846
-0.303879	-0.0618311
0.104335	0.242935
-0.249319	-0.0496533
-0.068429	0.0709409
-0.171536	0.0456161
-0.17035	0.117461
0.0912409	0.00788496
0.103181	0.0297743
0.111914	-4.93551e-05
-0.177998	0.0702467
0.0819602	0.0890813
0.187576	-0.0516014
-0.263619	-0.182849
-0.101846	0.123806
0.188192	0.253781
-0.222671	-0.239371
0.15482	0.185489
-0.0126289	-0.190923
0.238409	0.0985271
0.153851	-0.159696
0.278338	0.0707898
-0.258257	-0.116355
-0.0721645	0.167572
-0.161853	-0.0784227
0.122136	0.107361
-0.0786992	0.0744352
-0.0281742	-0.116442
0.0857227	-0.27985
-0.0392643	0.13101
-0.00314155	0.197881
0.177386	0.0924907
0.172662	-0.227187
-0.0155761	-0.207953
-0.273066	0.0547079
0.0288643	-0.228227
-0.171521	-0.264609
0.277875	-0.243224
-0.282016	-0.072269
-0.282512	0.150743
-0.107959	0.251299
0.114351	0.173596
0.269743	0.164765
0.176532	0.0119112
-0.235956	-0.150653
0.268394	0.231057
0.0512126	-0.178948
-0.0673173	-0.0277262
0.15344	0.23306
-0.0850876	0.0407015
0.060353	-0.0038372
-0.183142	-0.277506
-0.186732	-0.0103542
-0.116271	-0.218393
0.105208	-0.167018
-0.131249	-0.01264
0.278508	-0.0140443
-0.149962	-0.0530125
-0.18018	0.224345
0.144768	-0.00233908
-0.156433	0.163505
-0.255731	-0.230466
0.271823	-0.0767672
-0.224903	0.104167
0.210807	-0.0143917
0.101652	-0.102277
0.219355	0.168505
0.0891211	0.28576
0.13613	-0.13805
0.178165	-0.255934
-0.20809	-0.0851485
-0.289283	-0.140393
0.0632416	0.260648
0.194157	-0.257866
0.0193852	-0.0108046
-0.0615672	0.163656
0.00894815	0.270984
-0.102142	-0.167627
0.261975	0.250557
-0.180458	0.17218
0.18163	0.0606823
-0.00835033	0.287342
0.0607339	0.248256
0.103262	0.0274281
0.10077	0.0193706
0.177878	0.0809475
-0.030962	-0.0580185
-0.00938344	-0.247975
0.224074	0.102089
-0.0690055	0.0688448
0.0920638	-0.0417068
-0.275193	0.214501
0.093379	0.0826552
-0.203165	0.171459
0.27	0.0774513
-0.126913	-0.0585996
-0.0187855	0.138078
0.0697014	0.18074
0.0221409	0.0445782
0.220552	0.0656668
-0.109033	-0.14662
0.00713489	0.0932235
0.271406	0.274315
0.239617	0.215806
-0.22338	0.226925
0.187093	0.0214012
0.126634	0.277615
0.0121372	0.130329
-0.113656	0.252332
-0.14593	-0.0579509
0.182929	-0.14315
0.281076	-0.0179005
-0.209471	0.102531
0.0478719	0.26391
0.143657	0.230496
-0.0989196	0.294618
0.154959	0.0461249
0.127956	0.0493614
0.253096	-0.211312
-0.0591271	0.0222999
-0.303756	0.161729
-0.21813	0.0778075
0.225606	-0.171292
0.0814394	0.249744
-0.00690676	-0.148066
0.185187	-0.264078
0.054097	0.0991001
0.0894962	0.0413048
0.163082	-0.194134
0.231729	0.033913
0.0684993	0.230462
0.175301	-0.171892
0.143243	0.171348
-0.155636	-0.197479
0.229765	-0.176442
0.256986	-0.105208
0.285379	-0.123102
-0.154715	-0.122581
0.0291135	-0.140132
-0.210073	0.1172
-0.101242	-0.170243
-0.00885095	-0.15561
0.0139931	0.161871
-0.104864	-0.0802146
0.139888	0.0849065
-0.230786	-0.0880681
-0.121131	-0.145534
-0.184926	-0.152473
-0.261331	0.132788
0.00843159	0.00412404
0.266791	0.139803
0.204984	-0.0259702
-0.00418442	0.126156
-0.14855	0.185116
-0.114256	-0.00187838
0.18823	0.000573032
-0.201753	0.210904
-0.179809	-0.171394
-0.0965385	0.0456248
-0.171209	0.179004
0.0352549	0.143779
-0.0497207	0.150818
0.152802	0.274857
-0.0847922	0.18083
-0.157943	-0.178945
0.289347	-0.271211
0.146238	-0.0689066
-0.244626	-0.122913
-0.0100856	0.183003
-0.163478	0.0521775
-0.0415706	0.205936
-0.0605563	-0.265907
-0.24574	-0.0300194
-0.227592	0.0296685
-0.0480879	-0.0955515
-0.285771	-0.0774883
-0.124277	0.260888
0.0511724	-0.115961
0.0084916	0.00214198
-0.232801	-0.0135316
0.0449238	0.0677133
0.140253	0.21784
0.0355102	-0.052172
-0.231423	-0.0256203
-0.142123	0.121999
0.0556012	0.0994972
0.0271978	-0.202863
-0.290013	-0.0854355
0.0716966	-0.169001
0.135278	0.231288
-0.0651285	-0.0344255
-0.231342	-0.249352
0.0780793	-0.0951793
-0.0459738	-0.218276
-0.0412761	-0.105128
0.00296927	0.0678338
-0.121277	0.21087
-0.0719666	0.0312403
-0.0804014	0.0815061
-0.123608	-0.0782067
0.214538	0.161704
-0.132013	-0.101784
-0.107944	-0.0970097
-0.274609	0.134839
0.269025	0.103793
0.206727	-0.0824623
0.0357755	-0.139526
0.168181	-0.114513
0.0823186	-0.211523
0.0348618	0.230069
0.112187	0.0651752
-0.119814	-0.122566
0.0388866	-0.143519
-0.0965895	-0.0312836
0.219554	0.246833
0.156444	0.257208
0.0725166	-0.0901098
-0.14191	0.287244
-0.195941	0.265149
0.178232	-0.25523
0.135384	0.150234
-0.0687678	-0.274413
-0.119275	0.204756
-0.255235	0.124304
-0.213294	-0.180027
0.0623095	0.159014
-0.18436	0.147417
0.136808	0.211054
0.159226	-0.215748
-0.204392	0.216219
0.218078	-0.0189859
-0.212031	-0.0391956
-0.0305331	0.184601
-0.227725	-0.13689
0.157957	-0.107395
-0.0878191	0.0792243
-0.265332	0.0454825
0.218057	-0.0466454
0.144889	0.235077
-0.0926191	0.0689856
-0.170763	0.0237558
-0.237116	-0.277498
-0.230219	-0.025129
0.230419	0.174888
-0.211624	0.18823
0.116477	-0.104908
0.118455	0.157409
-0.10453	-0.247713
-0.160547	-0.112879
0.143464	-0.0981614
-0.274985	-0.157632
-0.0709749	-0.139343
0.200198	0.161347
0.253303	0.209983
-0.252723	0.0821602
-0.0797522	-0.208063
-0.229837	-0.192135
-0.224822	-0.12708
-0.2457	0.0962553
0.133353	-0.0916111
-0.159174	0.252333
-0.191136	-0.245538
-0.167347	-0.128203
0.0920087	-0.204157
-0.226873	0.211313
0.0666154	-0.206137
-0.237742	0.15234
-0.271257	0.0603486
0.124223	-0.104394
0.116599	0.0220238
-0.181126	0.0758067
-0.276543	-0.225815
0.194762	0.0153949
-0.218121	-0.257572
-0.033021	-0.0193547
-0.00262499	-0.147367
-0.290808	0.0850429
-0.140611	-0.107696
0.19972	0.26242
-0.166777	0.138228
-0.28596	0.144534
-0.140305	0.13273
-0.13747	-0.0501054
0.14347	-0.245794
-0.0153468	-0.203686
0.0724533	0.22646
0.0398186	0.0639607
-0.193758	-0.099557
-0.223298	0.197485
-0.272467	-0.143648
-0.181913	0.107034
-0.259633	0.239026
-0.0292455	0.125403
-0.187893	0.0159316
0.203892	0.143315
-0.151962	-0.0219073
-0.0190783	0.207617
0.0717373	-0.23811
0.108614	-0.217974
-0.106479	-0.0757309
-0.103502	-0.0352349
-0.0493175	-0.210991
-0.16375	0.251714
0.23377	0.06911
-0.118457	-0.202319
0.233468	-0.0980199
-0.0983142	-0.231528
-0.0890472	0.180504
-0.217939	0.297764
0.28511	-0.161921
-0.084087	0.0796814
0.0217082	-0.129545
0.0340188	0.1005
-0.135646	-0.171003
0.0330257	-0.0189192
0.240614	-0.0843875
0.0100261	0.228032
-0.18055	0.0178541
0.0415324	-0.155863
0.233121	0.12839
0.199006	-0.0721272
0.223313	0.0431138
0.109458	0.179699
0.11223	-0.0582865
-0.289987	0.118449
-0.0176654	0.038876
0.0542995	0.00463473
-0.182151	0.190829
0.289006	-0.0573341
-0.133363	-0.104073
0.218192	-0.0671463
-0.21668	0.202366
0.293655	0.276966
0.267971	0.233229
-0.146092	0.250061
-0.0656084	-0.160929
-0.0574014	0.261283
-0.210924	-0.216447
0.231336	0.199637
0.162878	-0.245009
-0.00405852	0.099386
0.193347	0.198992
-0.202194	0.119904
0.13696	0.0818284
-0.138263	0.194483
-0.163948	-0.245366
0.127923	-0.152418
-0.252613	0.0361033
-0.280552	-0.045457
0.0250187	0.160177
0.14799	-0.186748
0.0175425	0.188546
0.131498	-0.0212799
-0.143763	0.157099
-0.163845	-0.0165322
0.217443	-0.102701
0.0275845	-0.25716
0.0961377	-0.266348
0.179654	0.0757357
-0.214571	-0.0664336
-0.0256729	-0.0522544
0.220529	-0.0300142
-0.204001	-0.0994927
-0.0663767	-0.0956005
-0.154921	-0.018093
0.124057	-0.0115079
-0.206533	0.0325747
-0.162436	-0.0112996
-0.0752898	-0.112687
-0.0960676	0.124304
-0.230684	0.189743
-0.00513542	0.0798712
-0.153478	0.194552
-0.284249	0.144514
0.171624	0.0729488
0.262836	0.00643347
0.103289	-0.121275
-0.244229	0.0707956
0.168175	-0.14539
-0.120301	0.109852
-0.116008	-0.263653
-0.110631	-0.147102
0.176363	-0.0128551
0.291702	-0.159329
-0.0573068	-0.0212991
0.225449	-0.0102822
0.117166	-0.0739159
-0.00363557	-0.24651
0.0283127	-0.243356
0.00125521	0.0142739
-0.18699	-0.0364819
0.00541581	-0.0128536
0.0299933	-0.259285
0.151088	0.0727546
-0.272925	0.0346494
-0.19973	0.0471889
-0.108931	-0.0970168
0.277818	0.0551668
-0.157902	0.0558256
0.00515824	0.0100841
-0.312272	-0.122229
0.189995	0.103049
-0.10852	-0.228265
-0.0396462	0.222297
-0.29987	-0.0943019
-0.286752	-0.0905756
-0.23671	-0.0298693
0.0116847	-0.207514
-0.0106692	-0.19727
0.230072	-0.0960797
-0.269611	-0.117655
-0.0738527	-0.0554532
0.100062	-0.106379
0.210172	-0.0763219
-0.0160681	-0.0284343
-0.241078	0.0774566
-0.031759	-0.0344677
-0.143234	-0.110921
-0.233594	-0.211226
0.274488	-0.25432
-0.265154	0.132651
-0.0588019	0.104094
-0.23581	0.1807
0.0708607	-0.206935
-0.116518	-0.249734
0.223646	0.0849244
0.0210024	0.100085
0.00962478	-0.0303255
-0.0421783	0.00262944
0.16512	-0.110997
0.0649516	0.202335
-0.0927881	-0.15357
-0.313266	0.0465885
0.226462	0.101455
-0.276498	0.149622
0.136319	0.172757
0.25155	-0.117712
-0.186543	-0.278035
-0.216019	0.163817
-0.289807	0.00454932
-0.0260976	-0.250174
0.275775	-0.227993
0.0289477	-0.123253
0.170435	-0.107369
-0.103509	-0.0588468
0.101966	-0.0635075
-0.00438039	0.179348
0.216635	-0.0928254
0.10681	-0.251156
0.110193	-0.0457068
0.0223921	-0.0238231
0.0224712	-0.229972
-0.0300362	-0.0110616
0.0735262	0.0370251
0.182312	0.211219
0.180381	0.118982
0.0332427	0.175049
-0.138597	0.224892
-0.0360369	0.096438
0.256382	-0.0295959
0.104656	-0.0771331
0.0629392	-0.156918
0.0209589	-0.0147631
-0.246183	0.118988
0.100484	0.184059
0.17553	0.0810908
0.171876	0.202433
-0.0146008	0.256663
0.209117	0.170735
-0.0273184	-0.220238
-0.0445977	-0.135456
-0.151749	-0.112844
0.254813	-0.0946238
0.233187	0.00978497
-0.262135	-0.0175177
-0.0421241	-0.237766
-0.217549	0.170204
-0.0777238	-0.0682791
[truncated: 233,501+ more rows]

## Sheet: f
Numeric weights	D1 weights
-0.457108	0.0701888
0.17314	-0.106619
0.410937	-0.0270372
-0.323389	-0.314337
-0.080687	-0.0466309
-0.201033	-0.0496696
0.508512	0.17182
0.195222	-0.0165081
-0.326035	0.00281999
0.230545	-0.0211246
-0.1525	0.320647
0.350925	-0.0744838
0.722745	0.419145
-0.229186	0.313295
0.0203773	-0.219735
-0.176844	0.215475
0.0390401	0.0187906
0.196581	0.0562459
-0.0503135	-0.00773039
-0.142576	0.0225176
0.53293	-0.099045
-0.336143	0.0142399
0.105188	0.0163571
-0.0388598	-0.190414
-0.0819324	-0.355562
-0.177658	0.177024
-0.0045719	-0.0506942
-0.206289	0.0103969
-0.157554	-0.125943
-0.0801796	0.0382505
-0.096856	-0.481039
0.0834689	0.0925073
-0.451683	0.517709
0.445414	0.0631655
0.238396	0.0524279
-0.222907	-0.479549
-0.445557	0.0679622
0.128415	0.0521286
0.438937	-0.0173514
-0.325598	0.130871
0.466908	0.127699
-0.349209	0.00784391
-0.362199	0.11474
-0.0745447	0.0111952
-0.0798043	0.139529
-0.236087	0.283584
-0.304546	0.010346
-0.282964	0.174305
0.233742	-0.0237483
-0.430916	0.193148
-0.178515	0.106453
-0.184346	0.0920302
0.53506	0.16414
-0.645747	-0.1956
0.522399	-0.168253
0.461661	-0.00437494
-0.142749	0.0301244
-0.304864	0.0163325
0.0380162	0.0674307
0.296488	0.0595913
-0.66711	0.035186
-0.368753	0.044278
0.497086	0.0049441
0.544077	0.00331308
0.209809	-0.54285
0.209934	-0.134018
-0.34132	0.148762
-0.220892	0.0239819
-0.08376	0.00666854
-0.241357	0.361917
-0.517545	-0.0234732
0.408972	-0.0170654
0.262838	0.0106602
0.0961871	-0.241984
-0.532893	0.269145
-0.0997287	-0.395167
-0.0384634	-0.0194213
-0.20676	0.0252315
0.137348	-0.215818
0.16168	-0.0507181
0.45055	-0.0945039
0.0955248	-0.0739209
-0.272911	-0.402658
-0.507381	-0.00533629
0.0195073	-0.0108099
-0.438929	0.0297277
0.397795	-0.0286997
0.0855206	0.0411413
-0.0661941	-0.174765
0.279631	0.0797518
0.185999	0.00056522
0.38401	-0.211402
-0.511178	-0.0406687
-0.22497	-0.0390552
-0.196706	0.183415
0.0460071	-0.273822
0.54682	0.0576882
0.222078	0.000366763
0.0549705	-0.19095
-0.435551	0.0307409
0.315718	-0.0777556
-0.649741	0.261873
-0.407641	0.0850343
-0.0868646	-0.33291
-0.166765	-0.156794
-0.301623	0.0070418
0.0593361	-0.220568
-0.0285921	-0.477144
0.226663	0.24816
0.14781	-0.455216
-0.442078	0.104287
0.104686	-0.0121244
-0.0783863	-0.000759342
0.143387	0.0347116
-0.252588	0.0582272
0.172466	0.0461372
-0.27404	-0.385923
0.0144453	0.0333939
-0.0640636	0.0975776
-0.692168	0.00514532
-0.318622	-0.0145976
-0.254228	-0.346359
0.564465	0.0265064
-0.371103	0.0644501
-0.437402	-0.304493
0.314442	0.073007
-0.511829	0.0213071
-0.45889	-0.0340295
-0.285514	0.176186
-0.318683	-0.374293
0.343135	0.0645274
0.3916	0.0173186
-0.0661095	-0.0293639
0.363632	-0.273442
-0.506147	-0.00863084
0.643455	0.0540274
0.47541	0.384237
0.236369	0.0448749
0.408636	-0.126336
-0.12526	0.17393
0.452291	-0.106006
-0.248019	0.067693
-0.377541	0.465071
0.534942	0.0435789
-0.143087	0.0369252
0.205454	-0.00642534
0.207456	0.0103293
0.55296	-0.05465
-0.307048	-0.269696
-0.202783	-0.0326084
0.374841	0.0212567
-0.546629	0.296545
0.333138	-0.0671641
-0.0366792	-0.0125367
-0.144347	0.086879
-0.169029	-0.21573
0.0735215	0.000475353
-0.315065	-0.0435961
0.42571	0.0163869
0.285562	0.491612
0.4842	0.0174972
0.115562	0.0489201
-0.487576	-0.0127025
-0.428757	-0.0125629
0.127825	-0.122006
0.507227	-0.160315
-0.0669492	-0.166263
0.36729	-0.416111
-0.178813	-0.0131952
0.477923	0.300356
0.145297	0.104293
0.272953	0.0994794
-0.0842237	-0.0198103
0.259942	0.00515005
-0.413548	-0.0996445
0.47294	0.00457458
-0.063399	-0.048996
-0.193729	0.292903
-0.0594271	0.114323
0.492459	-0.0321368
0.0584923	0.436644
0.330637	-0.136994
-0.290312	0.0437514
-0.169321	0.0350839
-0.279378	-0.40825
-0.375814	-0.0742559
0.537872	-0.119031
0.0999155	0.0671189
-0.509538	-0.0712899
0.146267	0.0858948
0.0439577	-0.115997
0.43865	-0.0532367
-0.1913	-0.0227468
-0.416163	0.163798
0.0768445	-0.00641706
-0.417776	0.110023
0.169155	-0.0601185
0.342458	-0.192318
0.516192	0.40407
0.133007	0.0444902
-0.466703	0.173062
-0.431415	-0.0994285
-0.325968	0.0130328
0.425269	0.0629488
0.130003	-0.145325
0.207463	-0.0637245
0.282406	-0.0294855
0.0912314	0.153096
0.0761231	0.261765
-0.489766	-0.0112451
0.061007	-0.269032
0.0254261	0.0481628
-0.318706	0.0675164
-0.108134	-0.00128121
-0.278209	-0.477753
-0.246816	-0.0153481
0.468337	-0.0090451
-0.317835	0.312082
0.290627	-0.0311232
-0.297749	0.123562
0.59489	0.0691078
0.284936	-0.134034
0.0753862	0.0233319
-0.371797	-0.0576966
0.144817	0.0527259
-0.383195	-0.0105472
0.024889	-0.077382
0.0587127	-0.0869484
-0.128149	0.362957
0.0858626	0.0264231
-0.318706	0.12025
-0.299603	-0.138974
-0.221368	0.110954
0.401956	-0.00455822
-0.512453	0.115001
-0.470539	0.00298041
0.266314	-0.0303952
-0.081028	0.0101529
0.354717	0.130021
-0.399428	0.0646326
-0.392897	-0.0819743
0.295476	0.158518
0.125021	0.287995
0.0441517	-0.0361737
-0.247232	0.0756638
-0.49923	-0.00535186
-0.478945	0.158902
-0.423116	-0.0920803
-0.0522439	0.0365355
-0.136002	-0.0633327
0.305092	0.048727
-0.0575445	-0.00317217
0.462736	0.175202
-0.0648843	0.0733034
-0.761845	-0.0188764
0.0885554	-0.528605
0.402724	-0.132899
-0.256671	-0.0264339
-0.474709	0.0195078
-0.262359	0.0177589
0.223451	-0.381376
-0.419288	0.0520442
0.0523539	-0.20933
-0.407925	0.0272098
-0.370768	-0.0905586
0.125562	0.0435324
-0.0935663	0.00430813
0.12532	-0.024254
0.0328045	-0.226992
-0.434166	0.160764
0.0880863	-0.0109741
-0.00976814	0.146374
0.85238	-0.123721
0.197563	-0.110792
0.179851	0.097913
0.243904	0.203141
-0.442768	-0.0620392
-0.42239	-0.316437
-0.159004	-0.0108844
-0.0660768	0.0486105
0.281731	0.00297056
-0.457073	0.305748
0.0881624	0.0545166
0.41677	0.00755204
0.0167682	-0.223942
-0.211449	0.128878
-0.535335	0.0178052
0.069673	0.361786
-0.496995	0.224673
-0.434577	-0.0253894
0.485828	-0.312317
0.615628	0.084248
0.0267661	0.120713
-0.273051	0.335015
-0.0363133	0.152338
-0.103421	-0.111064
0.414022	0.179344
0.101718	-0.265535
-0.342289	0.131348
0.285276	0.0504587
0.335507	0.00987539
0.157105	0.00322617
0.367968	-0.133109
0.33869	0.0132953
-0.416875	0.248357
-0.510345	0.129892
0.42257	0.210614
0.641534	0.500648
0.500529	-0.0152101
0.258626	-0.204847
0.0355957	-0.20461
-0.32641	0.379303
-0.00345828	-0.384801
0.439602	0.349534
-0.664008	-0.441296
0.280306	-0.137279
0.487695	-0.513562
0.366716	-0.185414
-0.232403	0.0559273
0.61877	0.0313155
-0.19079	0.131949
0.196676	0.00115232
0.111996	-0.14625
-0.0708564	-0.148388
0.0161449	0.331068
-0.493766	-0.042129
0.29116	0.224586
-0.39689	0.120333
-0.287402	-0.181395
0.194458	0.124469
-0.394797	0.0783691
0.186884	-0.40702
-0.0525112	-0.0517652
0.611849	0.116165
0.0163633	-0.235123
0.547296	-0.148774
0.238394	0.0365852
0.598112	0.0992797
0.661839	0.131911
0.350189	0.0259781
-0.453758	0.172652
0.109979	0.160281
-0.377284	0.168893
-0.104647	0.0538035
0.286654	-0.453001
0.0734941	0.228389
0.487689	0.33708
0.483671	-0.0535054
0.291249	0.109043
-0.229557	-0.0272419
0.294738	0.114058
0.069501	-0.0708885
0.0764762	-0.0418005
-0.444496	-0.0317345
0.199487	0.481942
0.213689	-0.157245
0.227555	0.0431859
-0.235002	-0.11294
0.129225	0.302606
0.0871328	0.0891785
-0.400876	0.0503391
0.277333	0.129094
-0.511292	0.0310511
-0.46263	-0.578469
-0.222993	0.0378313
0.47568	0.324293
-0.161851	0.0403547
0.544888	0.180175
0.2257	0.0322463
0.316226	0.0168598
-0.0464332	0.114336
-0.205491	0.0224521
0.171393	-0.19777
0.744428	-0.0588251
0.32203	-0.0157901
-0.334247	-0.393902
-0.515857	-0.043249
-0.153979	-0.290073
-0.182975	-0.0686928
-0.410632	0.168862
-0.122394	0.0805859
-0.466886	-0.247716
0.250581	-0.15062
0.199801	-0.236165
-0.586565	0.0836577
-0.110585	0.134131
-0.298337	-0.0302251
0.366459	-0.041765
0.162145	-0.305165
-0.482875	-0.12479
-0.57422	-0.0973224
0.365463	0.123568
-0.47159	0.0208637
-0.0309788	0.118206
-0.458892	0.0153293
-0.24632	0.213477
0.502111	-0.39443
-0.0638867	-0.196402
-0.406056	-0.0509108
-0.466287	-0.386604
0.575678	-0.0855055
0.201466	-0.314547
-0.324732	0.200477
0.378687	0.0263275
0.331953	0.370594
-0.168161	-0.0274207
0.214869	0.43939
0.37581	-0.0326182
-0.11283	-0.0702956
-0.211746	0.240421
0.000484505	-0.326106
0.171744	-0.383688
0.28584	-0.0701141
0.210788	-0.0954673
-0.227308	0.0792499
-0.0470217	-0.059571
0.160153	0.118638
-0.180421	-0.0348017
-0.408899	-0.0293767
-0.374841	0.587775
-0.265991	0.0254387
-0.221284	-0.00134072
0.115578	-0.15009
0.338244	0.0762567
-0.343601	-0.0599715
0.185649	-0.40645
-0.439288	0.101778
0.0216279	-0.124168
-0.445222	0.121842
0.456135	0.218807
-0.181045	0.108955
-0.265041	0.10482
0.452032	-0.129997
0.259312	-0.00926189
-0.225825	-0.0032849
0.460427	0.045423
-0.254984	0.179074
0.121294	-0.231815
-0.469097	-0.400094
-0.107373	0.212754
-0.230943	0.128622
-0.508734	-0.25957
0.087474	0.314997
0.347584	-0.202248
-0.529001	-0.166374
0.378951	0.0289141
-0.227205	-0.0436373
0.410548	0.0232239
-0.42281	-0.093721
0.61408	-0.46586
0.131104	-0.202392
-0.360994	-0.0295464
0.438506	0.182531
-0.30203	0.0619762
-0.544668	0.112422
0.273342	0.0364478
-0.435812	0.197711
-0.519808	-0.0590943
-0.0925689	-0.140751
0.0236551	0.0179227
0.207875	-0.10207
0.0921689	-0.0471697
0.126621	-0.0415126
-0.319893	-0.0981154
-0.0802742	-0.103325
-0.44545	-0.46494
-0.170071	0.0202141
-0.214991	-0.0480185
-0.6617	-0.467551
-0.118961	0.0721584
-0.374047	0.208767
0.133243	0.169054
-0.348025	0.0824362
0.0896329	-0.224439
0.401599	-0.0371297
-0.331966	0.138448
-0.436909	0.0231183
0.453181	-0.248948
-0.534417	-0.485375
-0.255141	-0.0802258
0.383428	-0.372256
-0.197604	0.0474346
0.126334	0.147945
0.389911	0.0790152
-0.449658	0.386764
0.472226	0.118908
0.0490501	0.0525064
0.119549	-0.394431
0.336409	-0.0307178
0.224724	-0.0377119
0.0228485	-0.156997
-0.333191	0.526766
0.190531	-0.379775
0.34534	-0.00256635
-0.211085	-0.318525
-0.00357905	-0.0350795
-0.72941	-0.345145
0.26245	0.411522
0.12401	0.0797662
0.353055	0.345658
-0.413254	-0.0379551
0.341134	-0.420966
-0.0975018	0.326701
0.00921416	-0.377246
-0.113426	0.354977
-0.0158124	-0.144854
-0.459521	-0.1227
-0.121282	-0.0731215
0.0593556	-0.0435202
-0.394839	0.127988
0.00785007	-0.0379571
0.114523	-0.0368245
0.148078	0.103753
0.0838849	-0.184031
-0.197055	-0.0129614
-0.147323	0.671848
-0.709154	-0.144985
0.380548	0.00105122
0.17633	-0.00794915
-0.0533416	0.0974775
-0.144873	-0.0514904
-0.496009	-0.0122378
-0.519415	0.0732441
-0.230459	-0.144327
-0.275023	0.232625
0.464447	0.146664
0.464101	0.0257469
0.474829	0.238793
0.549131	0.0705187
0.104827	-0.424987
-0.53562	-0.370301
0.266292	0.455365
0.461702	0.0951519
-0.129236	0.412685
-0.304814	-0.118075
0.118576	-0.0904429
-0.162083	-0.453116
-0.284826	0.454968
-0.412714	0.0468737
0.0546251	-0.141471
-0.361051	-0.0242207
0.491608	0.154454
-0.196593	-0.200828
-0.391146	-0.532729
-0.467914	-0.167744
-0.334929	0.0483549
0.0868466	0.139229
-0.549461	0.01109
0.490877	0.00342443
0.133212	-0.0037303
-0.404458	-0.0233199
0.345318	0.100047
-0.43078	-0.102717
0.524113	-0.312525
0.0766473	-0.200687
-0.0275622	-0.0448895
-0.00472904	0.0572497
-0.199468	-0.241678
0.568949	-0.466099
-0.0944269	0.110433
-0.271022	0.0970658
-0.51822	0.41569
-0.538275	0.249598
-0.255672	-0.342026
0.344076	-0.0977266
-0.425331	0.0946606
0.353257	0.116183
0.0611015	-0.336098
0.297472	0.0743468
-0.0992186	0.127159
0.430499	-0.241188
-0.00821539	-0.0452622
0.500328	0.0214437
0.695546	0.0975242
0.240956	0.511355
-0.359779	-0.334216
-0.432065	-0.48626
-0.17217	0.115774
0.0514689	0.305518
-0.297599	-0.358019
-0.253445	-0.14027
0.396063	0.0126439
-0.0724005	0.197274
-0.45781	-0.0378698
0.170549	-0.0921778
0.508292	0.0982122
-0.250897	0.380695
0.575604	0.101836
0.311323	0.47774
0.0609606	-0.176446
-0.358631	-0.0957735
-0.643553	0.381931
0.389038	-0.101866
0.274177	-0.329261
-0.00304581	0.295252
-0.549098	-0.331623
0.486449	0.379837
0.418181	-0.0175118
-0.0980958	-0.228504
0.251	-0.0177364
0.0613428	-0.108705
0.145667	0.0714413
0.136008	0.0518736
0.376461	-0.468986
-0.458542	-0.0136423
0.0804601	0.100483
0.592838	0.115498
-0.0569728	0.0380081
0.456483	0.0358856
0.240418	0.0457533
-0.308287	0.00234661
0.281214	-0.00789614
0.269173	0.365209
0.270175	0.111284
-0.420471	0.36953
0.372018	0.244591
-0.14501	-0.266169
0.294967	-0.336093
-0.0269352	0.026684
0.572452	0.123435
-0.236377	0.0587453
-0.429467	0.0450598
-0.128857	-0.0437861
0.0977361	-0.042577
0.51905	0.0548126
-0.458848	0.177785
0.302595	0.0384979
0.207548	-0.23895
-0.631333	-0.0190959
-0.286188	-0.0151352
-0.151548	0.0731614
0.153256	-0.020089
0.224797	-0.48632
-0.130583	0.0180283
-0.0136848	-0.423084
-0.553783	-0.0324225
-0.252482	-0.0162383
0.382892	-0.389075
-0.336381	-0.0583823
0.104745	0.0692903
-0.422295	0.0644875
-0.28171	0.0383447
-0.142375	0.0507163
-0.469432	-0.0416213
0.322683	0.0770365
-0.388053	0.0398681
-0.159286	-0.10742
-0.30865	-0.095189
-0.253691	0.0889934
0.304595	-0.12377
-0.329869	-0.0639586
0.222499	0.290669
0.419277	-0.403276
0.49427	-0.204903
-0.339688	-0.338708
0.344917	-0.251192
-0.089754	0.49076
0.264883	-0.205056
0.0977144	0.161924
0.410257	0.0901797
0.253759	-0.0201731
-0.236361	0.0394356
-0.204924	-0.016313
0.206244	0.0269203
-0.263929	-0.0855288
-0.0843494	0.0630302
0.203308	0.333431
0.327022	0.125998
-0.368745	-0.166908
0.642222	0.0399003
0.175843	0.0212423
0.514154	0.280057
-0.0572975	0.0882686
0.0178274	-0.0209975
0.21765	-0.0139799
-0.288036	-0.0164182
-0.501981	-0.513105
0.492738	-0.285517
-0.168576	0.337128
0.109419	-0.0254601
-0.407415	0.0680968
-0.0461579	0.0265423
0.0436164	-0.0639984
-0.16665	-0.0612704
0.205102	0.288473
0.0372327	-0.08097
-0.427202	0.0738592
-0.328021	0.00753272
-0.00598445	0.073115
0.372865	0.0672681
-0.051869	0.0456169
0.0587312	-0.0761581
-0.381224	0.0492266
0.0430715	-0.352192
0.0821352	0.00195915
0.228187	0.0694653
-0.262815	0.0384776
0.23231	0.0847716
-0.106583	-0.0793336
-0.325249	0.0604597
0.233629	-0.202614
-0.0477801	-0.0427484
-0.439916	-0.0399298
-0.280489	-0.0969455
-0.326943	-0.0600801
0.378666	-0.385572
0.493731	-0.0100467
0.130787	-0.468281
0.169355	-0.131178
-0.375048	0.304799
-0.169525	-0.185644
-0.354294	-0.403605
0.515468	0.266645
0.438289	0.0716155
-0.344917	0.0462994
-0.163341	-0.0345581
-0.18501	0.0326758
-0.00518583	0.0519429
0.285629	0.068434
-0.0745647	0.0121095
0.0887963	-0.452525
0.462349	-0.0690834
-0.0183872	-0.0589439
0.236912	-0.0248202
0.195152	0.00198655
0.455771	0.00459547
-0.444391	-0.115415
-0.303878	-0.00207602
-0.199092	-0.014285
0.112953	0.157893
-0.0159989	-0.167656
0.514579	0.358778
0.147802	-0.0372967
0.230583	0.0684279
0.0209781	-0.0282811
-0.37161	-0.0167615
-0.470756	-0.00488518
0.311734	0.028529
0.133342	-0.14503
0.353597	0.128896
-0.322854	-0.0907634
0.569788	0.0225903
0.00645288	-0.207256
0.478682	0.0856459
-0.272925	-0.0587888
0.295686	-0.518043
0.0116984	-0.105616
-0.0401952	0.0134884
0.245604	0.0519707
0.500448	-0.156307
-0.512444	-0.303879
0.234547	0.0806403
0.757818	-0.125488
-0.566018	-0.216261
0.00862892	0.0998158
-0.217744	0.0268111
-0.295266	-0.0183815
0.301445	0.470126
0.391056	-0.0199173
-0.0844695	-0.00813894
-0.598641	0.0533481
-0.305831	0.0479909
0.0921829	-0.00541413
0.39474	0.0430608
-0.158985	0.0208686
0.22377	-0.0254268
-0.221169	-0.24148
0.135388	0.0790256
0.481863	0.0296593
-0.312374	0.391654
-0.0338793	-0.00925322
-0.28485	-0.168942
-0.0630282	-0.0688984
-0.176411	-0.0692324
0.00295047	-0.132881
0.111375	-0.0916958
-0.0229831	0.0507043
0.350417	0.0679687
-0.280743	0.121261
-0.0956629	-0.312542
0.472145	-0.111467
0.0763	-0.14618
-0.321253	-0.142806
-0.287665	0.0984554
-0.397553	-0.0241478
0.354859	0.0657936
0.0853781	-0.269534
-0.616994	0.0211404
0.474952	0.0525111
-0.588089	-0.0188661
-0.529982	-0.0153169
0.143427	-0.0378329
0.313975	-0.529972
-0.512425	0.108174
0.234275	0.0729623
0.236169	0.465201
-0.111508	0.0236679
-0.586671	0.046056
0.543211	0.0860087
-0.283152	-0.26411
0.0310339	-0.172196
0.0679751	0.0394375
-0.54994	-0.203865
0.0520076	-0.471911
-0.627359	-0.123484
0.159925	-0.0436729
-0.253361	0.0393242
0.267872	-0.0288964
-0.141204	-0.00785672
-0.198677	0.0913714
-0.198746	0.0271241
0.498893	0.0863835
-0.229591	0.415047
0.600184	0.02095
-0.403586	0.196984
-0.0215735	-0.0294464
-0.440966	-0.0719361
0.220144	0.0090922
-0.546139	0.0158829
0.223101	-0.0240134
0.515268	-0.0541384
0.316631	0.025063
-0.0623862	0.0843335
0.422675	-0.0289809
0.129514	-0.083384
0.485345	0.149451
-0.0435525	0.0239326
-0.074693	0.0295412
-0.301731	0.0734919
0.154888	0.00682541
-0.0386128	0.171983
-0.343693	-0.1729
-0.392826	-0.133475
0.197779	0.0730171
-0.530061	0.0660646
0.308705	0.021125
-0.363771	0.0227213
0.180138	0.354684
-0.273404	-0.315719
-0.124227	-0.0327915
0.220434	-0.348509
-0.326152	-0.00920119
-0.201206	-0.392983
-0.0822677	0.021882
0.14961	0.0791506
0.119393	-0.0138162
0.18102	0.0320887
-0.381816	-0.189033
0.539747	0.129735
0.011611	0.0111747
0.164574	0.0987742
-0.480261	0.0556375
0.489971	0.117716
-0.256672	0.000885867
0.143683	-0.397179
-0.41533	0.0874369
-0.0979876	0.0196926
-0.14609	0.449262
-0.105986	0.0379218
-0.219486	-0.114977
-0.171183	0.00336826
-0.367978	0.0421657
-0.463987	-0.203607
-0.480318	-0.10945
-0.230687	0.0990628
0.0986197	0.0467791
-0.434482	0.139447
-0.427815	0.0277378
-0.0539402	0.00400207
0.366109	-0.000580987
-0.0266266	-0.000855714
-0.2114	-0.0250989
-0.000600511	0.0133883
0.633065	0.0302318
0.389151	0.00843002
0.140918	-0.120498
0.338566	-0.0718419
-0.428793	-0.238752
-0.260927	0.0121034
0.259215	-0.00112709
-0.275445	0.483323
0.355774	-0.0250526
0.323045	0.0130702
-0.0616829	0.15095
-0.0534537	0.0809444
0.454536	0.0882471
-0.410371	0.0773633
-0.02551	-0.0195588
-0.301894	0.00975261
-0.536267	-0.358228
-0.326961	-0.384747
-0.0975589	-0.0186375
-0.545644	0.17547
-0.331616	-0.397638
0.194605	0.115189
0.448023	-0.00812948
0.228555	-0.0926822
0.0306599	-0.102717
-0.180214	-0.0282788
-0.530202	-0.057039
0.367844	-0.40398
-0.255498	0.0301676
0.10866	-0.00432528
0.4603	-0.0601132
0.30822	-0.0945122
0.255603	-0.00476732
-0.423893	-0.263895
-0.131844	-0.0295836
0.434427	-0.0491044
-0.150458	0.0452722
-0.223891	0.111445
0.0757872	-0.0118617
-0.117459	-0.0210988
-0.251926	0.292072
-0.339606	-0.3839
0.4724	-0.356609
0.528516	0.401642
-0.164727	0.112154
-0.00533926	-0.253173
0.232112	-0.0293142
-0.257735	-0.159187
0.39822	-0.110146
-0.277797	-0.0318904
-0.0419423	-0.0280716
-0.495451	0.0468522
-0.532545	0.105805
-0.499376	-0.0518363
0.357972	-0.276974
-0.5646	0.395104
-0.21574	0.040647
0.200964	0.0447898
-0.277147	-0.412669
-0.453739	0.0332865
0.326102	-0.286707
0.40766	-0.0352512
0.164569	-0.0964461
0.202931	0.0355405
0.327887	0.0118432
-0.414242	0.0840066
0.183585	-0.109303
-0.432258	0.0868366
0.119912	-0.00817816
-0.0211584	-0.214658
-0.520727	0.0432606
0.254873	0.00611908
0.239443	-0.0310788
-0.273994	0.0414694
-0.536178	0.0764809
-0.344402	-0.337541
-0.40833	0.0563336
0.218133	0.00295243
0.0682536	-0.0298895
-0.324354	-0.525132
0.362141	0.0912236
0.078603	0.149784
0.316484	-0.27275
-0.00656165	-0.324918
0.220382	0.158767
0.423187	-0.0166736
0.42293	0.125622
0.50085	0.0614953
-0.0418484	-0.0421688
0.071727	-0.0170366
0.182693	0.0370213
-0.0374499	0.147682
0.0799239	-0.105159
-0.167695	-0.0133568
0.570613	0.294459
0.366289	0.31125
-0.0413692	0.0331574
-0.216005	0.0502879
-0.0463391	0.147913
0.361709	0.10064
-0.178203	-0.132847
-0.460861	0.183726
0.435422	0.0297231
-0.0676817	0.26979
0.36483	-0.483009
0.506873	0.114698
-0.222578	-0.445764
-0.580374	0.0254718
-0.0811818	0.0319783
-0.511243	-0.0314809
0.457439	0.263979
-0.259778	0.0232905
-0.124612	0.270727
0.115001	0.0292017
0.0444403	0.0151829
0.474041	-0.0266412
-0.34664	-0.0429479
0.483149	-0.190401
-0.403068	-0.345537
-0.241862	0.0708055
-0.332825	0.0215472
-0.0394407	0.167211
-0.247887	0.0822536
-0.288134	-0.0185675
-0.46856	-0.14084
-0.384561	-0.0294939
-0.0371884	-0.0761207
-0.0127008	0.0408766
-0.121687	-0.18948
0.15018	0.0650003
0.0407327	-0.034158
-0.527968	-0.241607
-0.145856	0.0554901
-0.279406	0.216819
0.101624	-0.0568557
0.492872	-0.104546
-0.335151	0.159262
-0.51295	-0.479214
0.319658	-0.0156589
-0.300289	0.0315447
0.391426	0.0789702
-0.1842	0.0233425
0.51005	0.0620645
-0.470646	0.0283174
0.414246	0.0250071
0.351143	0.047999
-0.22405	-0.383691
-0.0534262	0.0238181
0.469614	-0.0948408
0.223461	0.00775621
-0.466864	-0.0528861
0.552114	-0.317135
0.437316	-0.0319704
-0.0229974	0.0614094
0.0514643	-0.379084
0.192763	0.0306941
0.239965	-0.0873053
-0.0929423	0.0715948
0.388122	0.0967934
0.517005	0.0662092
-0.208664	0.0272003
-0.339231	-0.0543165
-0.300686	0.0212103
-0.386665	0.0969428
0.202147	0.00470997
0.46076	0.0128379
-0.30124	-0.318508
-0.470959	-0.161402
-0.383636	0.450347
-0.0789139	-0.196914
0.0921209	0.0913138
0.311542	-0.178334
0.378622	-0.0790932
0.272962	-0.427746
0.146241	0.0316916
0.206316	0.00853132
0.478265	0.0641971
0.402479	0.102019
0.163934	-0.047258
-0.393426	0.0361581
0.503761	0.138751
0.441625	0.194554
0.0232433	0.0146719
-0.205156	-0.121514
-0.0975214	0.0176724
0.12829	0.457613
0.119648	-0.00149425
-0.114908	0.0152166
-0.418936	0.00608991
-0.0378276	0.485184
-0.51955	-0.146848
0.290043	0.0117321
-0.301468	-0.0217773
-0.330938	0.0383181
0.0994035	-0.247074
-0.254214	-0.0667928
0.159688	0.304787
0.290177	0.0127066
-0.37438	0.0488839
-0.255582	-0.204602
0.450606	0.0394452
-0.360227	0.0411748
0.30782	0.159332
0.386355	0.0435101
-0.060645	-0.0216814
-0.187535	0.0263131
-0.198551	-0.120204
-0.613156	-0.117
-0.443568	-0.373129
-0.207163	0.0598182
-0.376488	0.173147
-0.039243	0.307375
0.899767	-0.02253
0.289386	-0.106404
0.00549076	-0.393464
-0.49582	0.107192
0.0833899	-0.189068
-0.398565	-0.00707747
-0.51489	0.0479854
0.101484	0.0665419
-0.512013	0.477337
0.226715	0.096494
-0.345719	-0.0132689
0.377892	0.388443
-0.325923	0.0124469
0.194038	0.0207157
0.224529	0.0165678
0.235633	0.033616
-0.00789404	0.364163
0.131178	-0.0295095
0.429981	-0.221686
0.248213	-0.188153
0.0474025	0.117013
-0.349349	-0.234669
0.0194049	0.157637
-0.212368	0.0553938
0.0689115	0.0448363
0.0907825	0.0657956
-0.352387	0.0985679
-0.303464	0.0612304
-0.550729	0.0390049
0.154549	0.0307336
-0.306175	-0.130083
-0.455851	-0.066613
-0.370164	0.0509759
0.230375	-0.0242702
0.021223	0.00515635
-0.10267	-0.434368
-0.441044	0.000907742
-0.210248	-0.0107419
-0.0128558	0.142386
-0.315947	0.0773272
0.0822286	0.0156596
-0.362385	0.0407968
0.533144	-0.0308636
-0.0980093	0.0580715
-0.438018	-0.0171421
0.478541	-0.0302854
0.322098	0.508866
0.288805	-0.329943
0.0231621	-0.0127462
-0.0856724	0.0289216
0.456202	0.23455
0.251668	-0.0161663
0.181079	-0.0019966
-0.347998	0.18619
0.357808	-0.0573141
-0.275722	-0.0870422
0.391469	0.385559
-0.352784	-0.0147111
-0.275759	0.156586
0.414891	0.0542324
-0.454332	-0.410614
-0.109944	-0.0749563
0.53564	-0.0142123
0.407399	-0.203327
0.363293	0.0217902
-0.173225	0.0448316
0.524508	0.0232852
0.0482169	0.0895782
-0.092128	-0.0723165
0.371172	0.0275884
-0.32088	-0.517599
0.446323	0.164917
0.0512569	-0.0921991
0.0512832	-0.453305
0.207936	-0.00546991
-0.277986	-0.0821962
-0.125198	-0.0255415
-0.0605015	-0.00148577
0.43632	0.116442
0.0249629	0.0377135
0.449552	-0.030353
0.329288	0.00853782
-0.467373	0.00463902
-0.0670006	0.0472871
-0.031068	-0.147031
-0.0490415	0.0116651
0.21922	0.0210379
-0.444086	-0.305089
0.0138144	0.0806509
0.243315	0.0192776
-0.077468	-0.0161005
-0.493352	0.360867
0.42438	-0.181599
0.206666	-0.196255
0.519624	-0.0325938
-0.221579	-0.425379
0.225575	0.172338
-0.168939	0.058376
0.467962	-0.0432047
-0.443101	-0.50594
0.157556	0.0796488
-0.24937	0.000130072
0.256516	0.10363
0.153646	0.0264514
-0.500122	-0.041835
-0.105633	-0.229907
-0.0445151	-0.450086
0.258301	0.0229198
-0.106913	0.0992328
-0.656967	0.0745389
0.157219	-0.0272415
-0.555153	-0.548475
-0.196278	-0.144872
0.223974	0.331099
-0.284697	-0.0896637
0.309172	-0.377082
0.417571	0.126762
-0.422049	-0.0424323
0.219878	-0.0185319
-0.144597	-0.0350151
0.0786828	0.109068
-0.436296	0.0229699
0.0677071	-0.0143451
-0.115009	0.0429329
-0.323417	0.0490863
-0.0350657	-0.39045
-0.229198	0.0493326
0.499153	0.0374799
-0.483126	0.0684673
0.314368	0.368928
-0.491653	-0.0166691
-0.550323	-0.0938246
0.0511004	0.339128
-0.122369	0.400368
-0.126736	0.384302
-0.413348	0.102127
0.519738	-0.00914857
-0.324487	0.0217097
-0.209731	-0.0101625
0.109244	-0.0441475
-0.197366	0.113263
-0.487557	-0.32591
-0.0465706	-0.0385605
0.113741	0.0494065
-0.159342	0.15711
-0.760166	0.103713
0.162853	0.0431304
-0.394675	0.00378154
0.153019	0.0924537
0.141559	-0.0621624
-0.476802	0.0139257
0.277865	0.514412
0.448985	-0.128935
-0.0953781	0.0325276
0.533771	0.124701
0.363233	0.0881318
0.374137	0.089146
0.303349	-0.000924494
0.466341	0.19399
0.5115	-0.17412
-0.308504	0.0243595
0.812771	0.0103703
0.397253	0.0333273
0.00662133	-0.0933715
-0.13504	-0.372818
0.165348	-0.0324704
-0.172377	-0.213444
0.231521	-0.00362742
0.380579	0.0548967
-0.170851	-0.256187
-0.329781	0.27839
-0.341507	-0.246805
0.0237054	0.0811007
0.563685	0.117105
0.0249077	0.00992585
-0.0511283	-0.100436
0.403534	-0.0438274
-0.0459201	0.0270242
-0.0513605	-0.0239728
-0.254958	0.072765
0.11186	-0.0319148
0.161418	0.0563031
0.122604	0.0516369
0.188241	-0.202687
-0.238259	-0.400697
0.102618	0.104167
0.58188	0.0415733
-0.614784	-0.0230621
-0.242252	-0.12126
0.121754	-0.041835
0.510167	0.0348036
0.12781	0.112026
-0.673067	-0.0698272
-0.430698	0.0117802
0.377212	0.134778
-0.317027	0.353899
-0.649856	0.0588864
0.203978	0.0634385
0.218103	0.0743866
-0.222834	-0.0448195
0.355765	0.0324184
-0.236041	-0.351421
0.212192	-0.0393279
0.272169	-0.0605369
-0.305497	0.0279601
-0.158304	0.0259889
-0.0901142	0.318479
-0.069807	0.00182396
-0.706913	-0.00197078
0.469289	0.0488265
-0.336079	0.228345
-0.463716	0.01906
-0.262853	-0.050397
-0.352903	-0.22617
0.320758	0.215758
-0.217296	-0.0376348
0.24556	0.0133361
0.55058	-0.321454
-0.0612717	-0.0437995
0.0829639	0.0443607
0.70782	-0.065495
0.184481	-0.0659568
-0.447928	-0.199924
0.057786	0.155129
0.173842	-0.378302
-0.353574	0.112284
0.550925	0.437139
-0.153792	-0.532556
-0.591702	0.37085
0.319268	-0.0307235
0.534495	-0.00810366
0.120462	0.0144921
0.439128	-0.0234072
-0.331526	-0.00223763
-0.643235	0.0649595
0.511048	0.114304
0.474669	0.0718317
0.533372	-0.0498358
-0.09124	-0.0199311
-0.101449	0.0165171
-0.150909	-0.1466
0.248488	0.0237156
-0.53293	-0.0274307
-0.336107	0.0321734
0.227394	-0.301243
-0.466444	-0.0577152
0.0719059	0.0224634
0.296737	-0.412109
0.206084	0.357296
0.410762	0.119909
0.245729	-0.059437
0.0530681	-0.0570522
-0.124707	0.151116
0.0621369	0.0284833
-0.442679	0.0131906
-0.442834	0.26789
-0.307735	0.0599274
0.326606	0.270171
0.332142	-0.00186673
-0.423927	0.0398423
-0.311511	-0.350689
0.342481	0.0245179
-0.554457	0.185283
0.0878518	-0.0462403
-0.0425563	-0.0208067
0.743708	0.054255
0.11984	0.201223
-0.113371	0.135359
-0.406741	0.0410648
-0.522391	0.0270435
0.422284	-0.566198
0.466416	0.0158557
0.346801	-0.00960264
-0.369967	0.0210271
-0.354274	0.419809
0.0895125	-0.059573
-0.271014	-0.0345458
-0.189433	0.0640977
-0.341643	-0.4142
0.282169	0.0612291
0.332157	-0.0781872
0.432654	0.00538142
-0.269365	-0.0517017
-0.164254	0.162685
0.0739788	0.0723983
-0.334997	-0.162076
0.363901	0.154432
0.15506	0.010941
-0.117569	-0.574071
-0.200575	0.23097
0.0610843	-0.198424
-0.314153	-0.00462168
-0.498497	-0.0167071
0.539567	0.0581196
-0.00947327	0.0628668
0.357898	-0.555063
-0.0285337	0.447675
0.249328	-0.339268
-0.0450549	-0.120379
0.129486	0.213042
0.507116	0.349319
0.173053	0.0058546
0.409455	-0.212502
-0.556584	-0.324681
0.185669	-0.0235063
0.376212	0.0284748
-0.220744	-0.0238575
-0.224341	0.0329527
-0.170323	0.0256042
-0.0672374	-0.072293
0.222024	0.0945641
0.093258	0.0186588
0.318235	-0.482927
0.367822	0.034803
0.198937	0.225269
-0.0240021	0.00564471
0.18671	0.138511
0.171408	-0.365444
-0.408673	0.0102774
-0.260016	0.411519
-0.0742166	0.418536
-0.346634	0.103157
0.410373	0.40056
0.00928134	-0.125011
0.63224	-0.0353146
-0.11749	0.00723179
0.297849	-0.262226
0.392916	-0.159699
0.00668154	0.0339708
-0.249762	-0.254548
0.0360568	-0.050536
-0.414111	-0.175407
-0.244231	0.00823551
0.171216	0.134014
0.0231858	0.0738064
0.35137	0.058302
-0.27907	-0.0816956
-0.163125	0.0192072
-0.257465	0.0520811
-0.514561	-0.141774
-0.569171	0.0829088
-0.151338	-0.0935268
-0.0312733	0.0819625
-0.124883	0.0761195
0.544256	-0.0386916
-0.367883	0.0670578
-0.290891	0.0294833
-0.59138	-0.47192
-0.104484	0.169466
-0.462367	-0.433642
0.00723791	0.0115819
0.445458	-0.0949141
0.292664	-0.0401925
0.445795	0.0873585
-0.344401	0.0796324
-0.383619	-0.210548
-0.141648	0.0377162
-0.309875	-0.196907
0.402968	0.0422693
-0.244331	0.29173
0.256666	-0.118193
-0.00506205	-0.401801
-0.481718	0.0530525
-0.373198	-0.0240631
0.167101	0.0741446
0.0179751	-0.131831
-0.00418309	0.0305794
-0.416658	0.0217712
-0.0736078	-0.0578421
0.0586881	-0.399238
-0.343177	0.0300203
-0.371308	-0.165853
-0.55002	-0.178351
-0.182061	-0.00667504
-0.461233	0.439129
-0.471008	-0.0394458
0.232939	0.0802623
-0.397512	-0.029286
0.035913	0.0395526
-0.337334	0.154018
0.511847	0.0519031
0.252264	0.470087
0.0319775	-0.00145779
0.23368	-0.020101
0.280431	0.0400548
0.277228	-0.0445328
-0.409494	0.0547322
0.383097	0.00945266
0.1709	0.0685235
-0.316979	0.0611912
-0.227689	0.0310635
-0.721416	0.105416
-0.165657	-0.351521
0.247681	-0.248734
0.496133	-0.45273
0.511594	-0.0249734
0.484106	0.0586568
-0.363115	0.475576
-0.0736746	0.0159066
-0.130826	0.0099625
0.555875	-0.531652
-0.0721863	0.0421324
0.172733	-0.0596518
0.354728	0.00817382
0.417199	-0.109049
0.377363	0.0159805
0.402727	0.366013
-0.435745	0.108734
0.247189	-0.178293
0.108242	0.0966052
-0.20947	-0.5371
-0.293324	-0.124954
-0.53428	-0.0892792
-0.561874	-0.0350584
0.372451	0.00315207
0.597301	-0.00762279
0.0119373	-0.193914
0.331186	0.0623506
-0.381917	0.0103992
0.565317	0.00223664
0.312199	-0.1613
0.460617	0.244911
-0.359277	-0.193337
-0.446242	-0.118705
-0.0826837	-0.37853
0.419065	0.130188
-0.25638	0.0888742
0.415058	0.0826834
0.12588	-0.540612
-0.151983	0.095185
0.591836	0.0196562
0.279066	0.0639679
-0.0335521	-0.121217
0.388477	-0.265843
-0.316934	-0.0478059
-0.38523	0.0613073
0.447009	0.0182806
0.140345	0.0259999
-0.111456	-0.0259621
0.0168378	-0.0108809
0.0197542	0.129675
-0.199583	-0.0972266
-0.250689	0.11383
0.0806501	0.214153
-0.61695	0.123982
0.381071	-0.0810064
0.221568	-0.0431398
0.128954	-0.153037
-0.110336	-0.0781496
0.292884	-0.0091535
0.223993	-0.419703
-0.561038	-0.00972108
0.0714735	0.00314734
-0.082306	0.0556837
0.0996189	0.00301944
-0.0203979	-0.205021
-0.179496	0.11778
0.431196	0.0120819
0.174227	-0.170475
-0.0696176	-0.329908
0.35233	-0.210967
-0.250716	0.00936871
0.580822	-0.555582
0.211862	-0.059936
-0.58742	-0.0109922
-0.711047	0.0890614
0.55974	0.0362104
-0.447129	0.136184
0.151267	-0.000764664
-0.00379076	0.0881436
0.527649	-0.0045194
-0.522745	0.0189782
-0.127487	-0.0573105
-0.257519	0.297159
-0.540426	-0.160221
0.297264	-0.0712869
0.116993	-0.0640252
0.0168549	-0.0538363
-0.438931	-0.0705144
-0.320732	-0.0739589
0.396914	0.0566525
-0.213278	0.0749798
-0.148697	0.108886
0.0450948	-0.0782452
-0.331199	0.42295
0.470473	0.0251641
-0.28027	0.106468
-0.25407	0.0656355
0.513826	0.154942
0.274974	0.107222
-0.467326	0.301598
-0.53615	0.334213
0.653417	-0.111786
0.0906752	-0.0709862
0.156246	0.0603826
0.382956	-0.327758
-0.40556	0.273343
-0.129344	-0.109463
0.58175	-0.0613024
-0.534997	-0.00121578
-0.180651	-0.301501
0.561701	0.0798691
0.310113	0.0532693
0.397396	-0.107016
-0.372859	-0.23513
-0.288386	-0.108903
0.47483	-0.211183
-0.380336	0.125141
0.0814667	-0.0477176
0.205712	-0.147918
0.259276	0.113392
-0.378819	0.0687101
-0.141362	-0.0134709
0.0852526	0.121622
-0.258982	0.0302046
0.0661185	0.410336
-0.505492	0.10251
0.0888908	0.0466667
-0.344364	-0.242427
-0.377997	-0.0946017
-0.0322651	0.0797142
0.069955	0.12642
0.0312829	0.0352695
0.281189	0.200239
0.611371	0.159473
0.0893873	-0.12029
-0.118232	0.110412
-0.3458	0.28022
0.215836	-0.0503955
-0.156051	-0.395794
-0.192353	0.176849
-0.475181	-0.281076
-0.21462	-0.122039
-0.0998868	-0.00515596
0.412313	0.0135956
0.325601	-0.0845221
0.395525	0.122948
3.58435e-05	-0.0194977
0.165663	0.359441
0.268604	-0.00570246
-0.345892	0.0304033
-0.322028	0.224844
-0.328272	0.0871829
-0.241107	-0.000325376
0.608424	0.196797
0.451298	0.0826865
-0.401059	0.197186
-0.249934	-0.0687915
-0.209229	0.351479
-0.222708	-0.124832
-0.339107	0.00614451
0.305705	-0.0400406
0.401889	-0.0851417
0.531667	-0.0848164
-0.128235	-0.556506
-0.518431	-0.044611
0.337593	0.291127
-0.00143409	0.0829662
0.427382	-0.0196854
0.347727	-0.13469
-0.443292	-0.165216
0.325964	0.263134
-0.139273	0.0942454
0.114977	0.484384
0.158076	-0.00173823
0.41355	0.0276028
0.375128	-0.047538
0.444329	-0.00235922
0.391461	0.0797321
0.0991402	-0.0420334
-0.342887	0.0138924
0.138783	0.110315
-0.00733026	-0.0318723
0.673389	0.0445604
-0.215703	0.00564866
0.664992	-0.351571
-0.476322	-0.220257
-0.0655695	0.0696122
-0.195917	0.183278
-0.324932	0.545184
-0.25386	-0.12967
-0.393957	-0.167636
0.283548	-0.00591747
0.224375	0.100099
-0.364554	0.0527153
-0.479824	-0.021559
0.381239	0.0427291
-0.459158	0.391271
-0.0632507	-0.0164182
0.376392	-0.179596
-0.242802	0.521702
0.43446	0.0269554
-0.0850958	0.159191
-0.293519	-0.110465
-0.0598507	-0.0735368
-0.475326	-0.070178
-0.448416	-0.420172
0.0560276	0.169028
0.328539	0.0857852
0.20887	-0.0732808
0.24056	0.405226
0.422753	-0.14802
-0.140491	-0.0119867
-0.097695	-0.495601
0.288509	0.353005
-0.064101	-0.025228
0.413155	-0.458741
0.0276844	0.096741
0.306379	-0.143234
0.0316846	0.0474931
0.426284	0.413846
0.510787	0.0898651
0.559399	-0.186636
-0.230528	0.17105
-0.433589	-0.0414359
-0.203278	-0.0335707
-0.340749	0.00461459
0.133699	0.163448
-0.160329	0.37732
0.174821	0.0176543
0.0916034	0.501393
0.394959	-0.195024
-0.42827	-0.0704712
-0.0944936	0.592065
-0.0769416	0.0199473
-0.312802	0.126918
-0.068204	-0.0784874
-0.769834	0.185061
0.0245605	-0.121109
0.325557	0.0494948
0.0909746	0.623162
0.256748	0.124787
-0.194008	-0.0481326
-0.125331	-0.0173037
0.26121	0.117743
0.237254	-0.338965
-0.41225	-0.0394896
0.5064	-0.435794
-0.314817	-0.017104
-0.336768	-0.0120147
0.318276	-0.0825744
0.295764	-0.00267199
0.143081	0.0899974
0.463899	-0.0968533
0.289202	0.0814995
0.301941	-0.386163
-0.615084	-0.0844486
-0.502456	0.129529
-0.347139	0.177774
0.237471	-0.0797028
0.639466	0.0741343
-0.318249	-0.010995
0.575618	0.322408
-0.309446	0.0586584
-0.0812734	-0.0828267
0.33162	0.483431
0.212369	0.181698
-0.111324	-0.230344
0.0224242	-0.0164349
-0.29361	-0.102417
-0.456272	-0.00535343
0.176143	-0.119019
-0.364606	-0.465406
0.129373	-0.0427707
-0.507848	0.0140176
-0.353139	0.0032173
-0.188709	0.197602
0.0349103	0.143059
-0.137433	0.0852992
-0.470801	0.00209041
0.0739758	0.294243
0.511312	-0.00409903
0.784796	-0.0557806
0.263319	0.124499
0.0641097	0.0811907
0.0164423	0.348424
0.262601	0.100433
-0.394304	-0.034336
-0.334223	0.013545
0.19161	-0.247126
0.129309	-0.36412
0.201748	0.0615501
0.372258	0.126703
-0.00275977	0.164615
-0.41517	0.0641464
-0.192389	0.12431
-0.409666	-0.465771
-0.366358	-0.0727879
0.460535	0.220449
0.516876	-0.0123854
-0.272006	-0.0172179
0.241216	0.077257
-0.406038	-0.11578
-0.122893	-0.367726
0.492844	0.166263
0.533509	-0.0365901
0.0934378	-0.0860317
0.511768	0.0137293
-0.487587	0.055862
-0.41007	0.0759482
-0.26673	0.0432973
0.0422686	0.059927
-0.331433	-0.0434737
0.435425	0.0575275
0.496179	-0.0216323
-0.166872	-0.267583
0.000278979	0.0913781
0.360487	0.193554
-0.0205487	-0.290487
0.354182	0.00988958
-0.0717832	0.12913
-0.236138	-0.407692
0.143628	-0.0820084
0.129245	0.548019
0.0936147	0.432659
0.427826	0.0249907
0.140917	-0.0515109
-0.351084	0.226424
0.392128	0.0534072
0.273745	-0.116739
0.158898	0.0225479
0.0746425	0.140859
0.431642	0.302053
0.0881944	0.110449
-0.138529	-0.00793575
0.314264	0.0665358
0.436696	-0.111089
0.453091	-0.0830042
-0.457826	-0.0408478
-0.288468	-0.00690069
-0.11818	-0.00509802
-0.00471368	-0.407374
-0.243146	-0.163558
0.179897	0.327479
-0.350968	0.141031
-0.1473	-0.377026
-0.117704	0.244116
0.0145789	0.0392091
0.453147	0.0967952
0.0315901	-0.032714
0.0175338	-0.0716677
0.0542585	0.0694009
0.367087	0.0258468
0.435809	-0.00593797
0.19964	0.174127
-0.0419413	0.0548894
-0.762208	-0.364421
-0.526161	0.0177319
0.102857	0.0105567
0.209039	0.032887
-0.478417	-0.0485995
-0.0066404	-0.221911
-0.493795	0.0218773
-0.169071	0.329707
-0.39825	0.0553222
0.122504	-0.0556902
-0.36432	-0.0414412
-0.278364	-0.0497766
0.272263	-0.114158
-0.509385	-0.028246
-0.373823	-0.09211
-0.472793	0.0472174
-0.196632	0.0270971
0.123746	0.00866533
0.424027	-0.0582358
0.404552	-0.189452
-0.294914	0.142544
-0.145622	0.0796038
0.134971	0.400584
-0.473913	0.0314693
-0.026027	-0.206042
-0.457414	0.00677161
-0.253709	-0.0876949
0.123262	-0.101924
-0.19254	0.210401
-0.396743	0.465733
-0.272213	0.104085
0.210222	-0.00568669
-0.240527	-0.064189
-0.877787	0.0050996
-0.146272	0.0625682
-0.365223	-0.0335177
0.294742	-0.0452567
0.612691	-0.00210854
0.186642	0.0516717
0.428825	0.059792
0.742369	0.0299441
-0.0297907	-0.0475329
0.02971	-0.0213716
0.32422	0.00680708
-0.279423	-0.152537
-0.229815	0.0651537
-0.0704919	-0.0154306
0.0351557	-0.00400778
-0.102874	0.0467062
0.0643165	0.0451256
0.13019	-0.214422
-0.163243	0.169868
-0.37995	0.02265
-0.380163	-0.111723
0.537201	-0.0210235
0.201475	-0.0172477
-0.0414155	-0.0275592
-0.293027	0.385595
0.131231	-0.00901495
-0.03426	0.0822691
-0.231885	0.0123864
-0.123787	0.00136772
0.444467	0.378369
-0.242967	0.0168041
-0.472217	0.137548
-0.248843	0.0163563
0.227401	-0.342101
0.414442	0.00729603
-0.472086	0.0111789
-0.0922675	-0.0357799
0.271932	0.23035
0.41617	0.0337954
0.146614	0.0223453
-0.11001	0.439932
-0.451239	0.0132151
-0.306674	-0.00803941
0.386905	0.104993
0.190772	-0.0648387
-0.438821	-0.0624582
-0.454807	-0.0613564
-0.319275	-0.141614
0.0960384	-0.00336117
-0.0660691	0.232347
-0.0288664	0.0112459
-0.0943898	-0.43088
0.322603	-0.171453
0.0958241	-0.0141301
-0.0907599	0.0514427
-0.237896	0.0147223
-0.140617	-0.0336941
0.0644526	-0.120727
0.302585	-0.249242
0.147385	0.0289137
0.21851	-0.147563
-0.346039	0.039028
-0.122393	0.0454772
-0.123302	-0.221619
0.272868	-0.0668072
-0.000402224	0.0475146
-0.386578	0.0651395
-0.0616804	0.00787288
0.149041	0.0680629
-0.498749	-0.204299
0.576303	0.109546
0.243116	-0.33264
0.00267678	0.0485142
-0.0594403	0.0646484
0.14795	-0.0142515
-0.439103	-0.048621
-0.241554	-0.00482428
-0.121962	0.0250601
0.415993	0.140297
0.149722	-0.0851774
-0.050133	-0.532425
0.06666	0.01851
-0.0767511	0.0349808
0.249525	-0.16586
-0.372454	-0.058103
-0.139699	0.165852
-0.450521	-0.0973801
-0.398883	0.0766181
-0.0388088	0.00435779
0.103059	-0.146131
0.0558521	0.0825423
0.0462074	-0.0195176
0.280094	-0.0147919
0.340787	0.00898696
0.316905	-0.0345021
0.332661	0.0496527
0.10312	0.00501899
0.106816	0.0643228
0.308178	0.158125
-0.300593	0.10396
-0.359417	-0.0232708
-0.168525	-0.490844
0.180066	-0.00513921
0.422237	0.020448
-0.240632	-0.0258959
0.264992	-0.0128192
0.0593111	0.00353007
0.453974	-0.00796984
-0.147495	-0.14127
0.374594	-0.0848978
-0.185903	0.0126568
0.481413	-0.0443247
-0.219884	0.426396
-0.541849	0.0871967
0.400865	0.0679727
-0.363652	0.0578056
0.289436	-0.0082491
0.1957	-0.114964
-0.300473	0.125699
0.34866	0.418471
-0.0872125	0.172607
-0.449357	0.141015
-0.407639	0.0742614
0.441483	0.452611
-0.238467	0.0459527
-0.116309	-0.435491
0.436959	-0.0362472
-0.54117	0.0604407
0.497547	0.0226855
-0.588074	-0.0757892
-0.25326	-0.017714
-0.406071	-0.0807093
-0.311736	0.0243094
0.443425	-0.00377858
-0.535693	0.056469
[truncated: 1,011 more rows]
