# Supplementary material for: Metaplastic and energy-efficient biocompatible graphene artificial synaptic transistors for enhanced accuracy neuromorphic computing
Source: Nat Commun. 2022 Jul 28;13:4386. doi: 10.1038/s41467-022-32078-6 (PMC9334620; doi:10.1038/s41467-022-32078-6)
Supplement: Supplementary file 2 — Source Data [file 41467_2022_32078_MOESM2_ESM.zip › NatComm_figdata/data_fig4.xlsx]

## Sheet: a
Channel area (mm^2)	Energy dissipation (aJ/um^2)
16.28	51.7041
12.58	32.8621
0.0004	1003.36
90	91.2893
85	47.5015
56.25	473.765
50.25	137.178
20	50.9185
10	505.502
12	566.795
14	751.926
14	771.761
16	602.028
10	767.342
15	385.072
30	4.71524
64.5	58.6055
42	21.3991
0.0004	2203.46
0.0004	3218.22
0.0004	1158.31
