# Supplementary material for: Metaplastic and energy-efficient biocompatible graphene artificial synaptic transistors for enhanced accuracy neuromorphic computing
Source: Nat Commun. 2022 Jul 28;13:4386. doi: 10.1038/s41467-022-32078-6 (PMC9334620; doi:10.1038/s41467-022-32078-6)
Supplement: Supplementary file 2 — Source Data [file 41467_2022_32078_MOESM2_ESM.zip › NatComm_figdata/data_fig5.xlsx]

## Sheet: b
Time (s)	Conductance (uS)	Power dissipation (uW)
0	421.4	4.214
0.05	423.4	4.234
0.1	423.2	4.232
0.15	424.1	4.241
0.2	424.2	4.242
0.25	424.7	4.247
0.3	425	4.25
0.35	425.6	4.256
0.4	425.7	4.257
0.45	425.7	4.257
0.5	432.6	4.326
0.55	433.4	4.334
0.6	433.6	4.336
0.65	433.2	4.332
0.7	433.3	4.333
0.75	433.4	4.334
0.8	433.3	4.333
0.85	433.4	4.334
0.9	434.4	4.344
0.95	434.1	4.341
1	441	4.41
1.05	441.4	4.414
1.1	441.8	4.418
1.15	442.4	4.424
1.2	441.8	4.418
1.25	442.2	4.422
1.3	442.5	4.425
1.35	442.9	4.429
1.4	442.6	4.426
1.45	442.6	4.426
1.5	448.8	4.488
1.55	449.8	4.498
1.6	450.1	4.501
1.65	449.6	4.496
1.7	450	4.5
1.75	449.9	4.499
1.8	449.9	4.499
1.85	449.8	4.498
1.9	449.5	4.495
1.95	449.8	4.498
2	455.7	4.557
2.05	457.2	4.572
2.1	456.7	4.567
2.15	456.8	4.568
2.2	457.5	4.575
2.25	456.9	4.569
2.3	456.3	4.563
2.35	456.5	4.565
2.4	457.3	4.573
2.45	457.1	4.571
2.5	462.3	4.623
2.55	463.5	4.635
2.6	464	4.64
2.65	463.3	4.633
2.7	463.2	4.632
2.75	463.1	4.631
2.8	462.8	4.628
2.85	462.2	4.622
2.9	462.5	4.625
2.95	462.1	4.621
3	467.4	4.674
3.05	468	4.68
3.1	468.6	4.686
3.15	468.2	4.682
3.2	468.7	4.687
3.25	468.8	4.688
3.3	469.2	4.692
3.35	469	4.69
3.4	468.6	4.686
3.45	469.1	4.691
3.5	474	4.74
3.55	474.9	4.749
3.6	474.7	4.747
3.65	475.4	4.754
3.7	475.4	4.754
3.75	475.1	4.751
3.8	474.2	4.742
3.85	474.4	4.744
3.9	474.3	4.743
3.95	473.4	4.734
4	478.1	4.781
4.05	478.9	4.789
4.1	479.5	4.795
4.15	481.5	4.815
4.2	479.2	4.792
4.25	479.1	4.791
4.3	478.8	4.788
4.35	478.8	4.788
4.4	478.6	4.786
4.45	478.2	4.782
4.5	483.6	4.836
4.55	484.1	4.841
4.6	484.2	4.842
4.65	484.5	4.845
4.7	485.3	4.853
4.75	485.1	4.851
4.8	485.3	4.853
4.85	485.7	4.857
4.9	485.5	4.855
4.95	485.4	4.854
5	480.7	4.807
5.05	480.8	4.808
5.1	480.3	4.803
5.15	480.7	4.807
5.2	481.4	4.814
5.25	480.9	4.809
5.3	481	4.81
5.35	480.2	4.802
5.4	480.1	4.801
5.45	479.2	4.792
5.5	474.6	4.746
5.55	473.1	4.731
5.6	472.9	4.729
5.65	472.9	4.729
5.7	473.3	4.733
5.75	472.3	4.723
5.8	472.6	4.726
5.85	472.5	4.725
5.9	472.5	4.725
5.95	472	4.72
6	466.1	4.661
6.05	465.4	4.654
6.1	465	4.65
6.15	464.7	4.647
6.2	464.4	4.644
6.25	463.6	4.636
6.3	463.6	4.636
6.35	464	4.64
6.4	464.1	4.641
6.45	463.7	4.637
6.5	457.3	4.573
6.55	456.5	4.565
6.6	456	4.56
6.65	455.9	4.559
6.7	456	4.56
6.75	455.6	4.556
6.8	455.3	4.553
6.85	454.6	4.546
6.9	454.3	4.543
6.95	454.4	4.544
7	448.2	4.482
7.05	446.3	4.463
7.1	446.1	4.461
7.15	445.9	4.459
7.2	446	4.46
7.25	445.9	4.459
7.3	445.6	4.456
7.35	445.3	4.453
7.4	445.9	4.459
7.45	445.4	4.454
7.5	438.1	4.381
7.55	437	4.37
7.6	436.6	4.366
7.65	436.4	4.364
7.7	436.9	4.369
7.75	436.5	4.365
7.8	436.1	4.361
7.85	436	4.36
7.9	436.4	4.364
7.95	435.8	4.358
8	428.2	4.282
8.05	426.6	4.266
8.1	426	4.26
8.15	426.4	4.264
8.2	426	4.26
8.25	426	4.26
8.3	425.7	4.257
8.35	425.8	4.258
8.4	425.3	4.253
8.45	425.2	4.252
8.5	417	4.17
8.55	415.9	4.159
8.6	415.5	4.155
8.65	414.7	4.147
8.7	414.8	4.148
8.75	414.5	4.145
8.8	414.1	4.141
8.85	414.3	4.143
8.9	414.2	4.142
8.95	414.6	4.146
9	405.9	4.059
9.05	404.9	4.049
9.1	404.5	4.045
9.15	404	4.04
9.2	403.7	4.037
9.25	403.6	4.036
9.3	403.1	4.031
9.35	403.3	4.033
9.4	403.3	4.033
9.45	403.2	4.032
9.5	394.4	3.944
9.55	392.9	3.929
9.6	392.5	3.925
9.65	392.2	3.922
9.7	391	3.91
9.75	391.1	3.911
9.8	391	3.91
9.85	391	3.91
9.9	390.6	3.906
9.95	390.5	3.905
10	381.1	3.811
10.05	380.2	3.802
10.1	380.4	3.804
10.15	379.9	3.799
10.2	379.1	3.791
10.25	379.6	3.796
10.3	380	3.8
10.35	378.9	3.789
10.4	378.9	3.789
10.45	379	3.79
10.5	368.8	3.688
10.55	367.8	3.678
10.6	367.6	3.676
10.65	367	3.67
10.7	367.4	3.674
10.75	366.6	3.666
10.8	366.6	3.666
10.85	366.2	3.662
10.9	365.8	3.658
10.95	366	3.66
11	355.2	3.552
11.05	354	3.54
11.1	353.4	3.534
11.15	353.1	3.531
11.2	353.2	3.532
11.25	353	3.53
11.3	352.8	3.528
11.35	352.3	3.523
11.4	352.1	3.521
11.45	352.3	3.523
11.5	341.1	3.411
11.55	339.7	3.397
11.6	339.2	3.392
11.65	338.9	3.389
11.7	338.6	3.386
11.75	338.2	3.382
11.8	338.5	3.385
11.85	338	3.38
11.9	337.9	3.379
11.95	337.6	3.376
12	325.6	3.256
12.05	324.2	3.242
12.1	323.4	3.234
12.15	323.4	3.234
12.2	322.9	3.229
12.25	322.6	3.226
12.3	322.7	3.227
12.35	322.9	3.229
12.4	322.6	3.226
12.45	322.4	3.224
12.5	309.4	3.094
12.55	308.2	3.082
12.6	307.7	3.077
12.65	307.3	3.073
12.7	307.1	3.071
12.75	306.8	3.068
12.8	306.3	3.063
12.85	306.4	3.064
12.9	306.3	3.063
12.95	306.8	3.068
13	292.4	2.924
13.05	290.9	2.909
13.1	290.4	2.904
13.15	290.2	2.902
13.2	290.1	2.901
13.25	289.6	2.896
13.3	289.5	2.895
13.35	289.5	2.895
13.4	289.4	2.894
13.45	289.4	2.894
13.5	274.4	2.744
13.55	273.1	2.731
13.6	272.5	2.725
13.65	272.1	2.721
13.7	272.1	2.721
13.75	271.8	2.718
13.8	271.7	2.717
13.85	271.8	2.718
13.9	272	2.72
13.95	272.3	2.723
14	255.3	2.553
14.05	254	2.54
14.1	253.8	2.538
14.15	253.3	2.533
14.2	253.7	2.537
14.25	253.5	2.535
14.3	253.4	2.534
14.35	253.6	2.536
14.4	253.9	2.539
14.45	254	2.54
14.5	236.5	2.365
14.55	235.3	2.353
14.6	235.3	2.353
14.65	235.2	2.352
14.7	235.3	2.353
14.75	235.4	2.354
14.8	235.5	2.355
14.85	235.7	2.357
14.9	236	2.36
14.95	236.3	2.363
15	254	2.54
15.05	256.1	2.561
15.1	256.9	2.569
15.15	258	2.58
15.2	258.5	2.585
15.25	258.9	2.589
15.3	259.4	2.594
15.35	259.8	2.598
15.4	260.2	2.602
15.45	260.4	2.604
15.5	276.8	2.768
15.55	278.9	2.789
15.6	279.8	2.798
15.65	280.2	2.802
15.7	281.2	2.812
15.75	282	2.82
15.8	281.4	2.814
15.85	282	2.82
15.9	282.4	2.824
15.95	282.5	2.825
16	297.9	2.979
16.05	300.1	3.001
16.1	300.6	3.006
16.15	300.8	3.008
16.2	301.3	3.013
16.25	302.2	3.022
16.3	302.1	3.021
16.35	302.8	3.028
16.4	302.9	3.029
16.45	303.2	3.032
16.5	316.6	3.166
16.55	318.5	3.185
16.6	319.1	3.191
16.65	320	3.2
16.7	320.2	3.202
16.75	321	3.21
16.8	321.4	3.214
16.85	322.1	3.221
16.9	322.1	3.221
16.95	322.5	3.225
17	334.8	3.348
17.05	336.3	3.363
17.1	337.2	3.372
17.15	337.4	3.374
17.2	337.7	3.377
17.25	337.7	3.377
17.3	338.6	3.386
17.35	339.2	3.392
17.4	339.4	3.394
17.45	339.5	3.395
17.5	350.4	3.504
17.55	351.8	3.518
17.6	352.2	3.522
17.65	352.5	3.525
17.7	353.3	3.533
17.75	353.7	3.537
17.8	354.2	3.542
17.85	354.6	3.546
17.9	355.2	3.552
17.95	355.5	3.555
18	365.4	3.654
18.05	366.2	3.662
18.1	367	3.67
18.15	368	3.68
18.2	367.9	3.679
18.25	368.1	3.681
18.3	369.1	3.691
18.35	369.3	3.693
18.4	370	3.7
18.45	370.1	3.701
18.5	378.9	3.789
18.55	380	3.8
18.6	380.7	3.807
18.65	380.6	3.806
18.7	381.3	3.813
18.75	381.5	3.815
18.8	382.1	3.821
18.85	382.5	3.825
18.9	382.7	3.827
18.95	382.6	3.826
19	391.5	3.915
19.05	392.5	3.925
19.1	392.5	3.925
19.15	392.8	3.928
19.2	392.6	3.926
19.25	393.9	3.939
19.3	394.1	3.941
19.35	394.5	3.945
19.4	394.8	3.948
19.45	394.8	3.948
19.5	402.8	4.028
19.55	403.5	4.035
19.6	403.9	4.039
19.65	404.4	4.044
19.7	404.7	4.047
19.75	404.9	4.049
19.8	405	4.05
19.85	405.5	4.055
19.9	405.4	4.054
19.95	405.9	4.059
20	413.3	4.133
20.05	413.7	4.137
20.1	413.8	4.138
20.15	414.5	4.145
20.2	414.8	4.148
20.25	414.8	4.148
20.3	414.3	4.143
20.35	414.8	4.148
20.4	414.7	4.147
20.45	415.5	4.155
20.5	423	4.23
20.55	422.8	4.228
20.6	423.3	4.233
20.65	423.7	4.237
20.7	424.1	4.241
20.75	423.4	4.234
20.8	424.3	4.243
20.85	425	4.25
20.9	425.4	4.254
20.95	425.5	4.255
21	432.6	4.326
21.05	432.8	4.328
21.1	434	4.34
21.15	434.5	4.345
21.2	434.5	4.345
21.25	434.1	4.341
21.3	434.5	4.345
21.35	434.7	4.347
21.4	435.6	4.356
21.45	434.8	4.348
21.5	441.3	4.413
21.55	441.7	4.417
21.6	442.1	4.421
21.65	442.5	4.425
21.7	441.9	4.419
21.75	441.9	4.419
21.8	442.6	4.426
21.85	443.7	4.437
21.9	443.4	4.434
21.95	443.1	4.431
22	449.4	4.494
22.05	450.1	4.501
22.1	451.5	4.515
22.15	451.9	4.519
22.2	451.7	4.517
22.25	451	4.51
22.3	451.3	4.513
22.35	451.9	4.519
22.4	452.1	4.521
22.45	452.4	4.524
22.5	458	4.58
22.55	458.6	4.586
22.6	459.3	4.593
22.65	459	4.59
22.7	459.4	4.594
22.75	459.1	4.591
22.8	459.4	4.594
22.85	460.3	4.603
22.9	460.1	4.601
22.95	459.9	4.599
23	465.9	4.659
23.05	466.7	4.667
23.1	467.7	4.677
23.15	467.7	4.677
23.2	468.1	4.681
23.25	467.5	4.675
23.3	467.4	4.674
23.35	467.8	4.678
23.4	467.5	4.675
23.45	467.8	4.678
23.5	473.6	4.736
23.55	473.4	4.734
23.6	474	4.74
23.65	474.4	4.744
23.7	475.3	4.753
23.75	475.4	4.754
23.8	474.5	4.745
23.85	473.7	4.737
23.9	473.3	4.733
23.95	474.2	4.742
24	480.1	4.801
24.05	480.5	4.805
24.1	481	4.81
24.15	481.2	4.812
24.2	481.3	4.813
24.25	481.4	4.814
24.3	481.2	4.812
24.35	481.8	4.818
24.4	481.3	4.813
24.45	481.3	4.813
24.5	485.4	4.854
24.55	485.9	4.859
24.6	485.6	4.856
24.65	486	4.86
24.7	485.8	4.858
24.75	485.5	4.855
24.8	485.5	4.855
24.85	485.1	4.851
24.9	485.3	4.853
24.95	485.9	4.859
25	481.4	4.814
25.05	480.7	4.807
25.1	480.9	4.809
25.15	480.6	4.806
25.2	480.4	4.804
25.25	480.6	4.806
25.3	481	4.81
25.35	480.4	4.804
25.4	481.2	4.812
25.45	480.5	4.805
25.5	474.9	4.749
25.55	474.4	4.744
25.6	474.5	4.745
25.65	473.7	4.737
25.7	473	4.73
25.75	473.6	4.736
25.8	473.9	4.739
25.85	473.9	4.739
25.9	473.6	4.736
25.95	473.6	4.736
26	468.1	4.681
26.05	467.4	4.674
26.1	466.9	4.669
26.15	466.2	4.662
26.2	466.3	4.663
26.25	466.4	4.664
26.3	465.9	4.659
26.35	466	4.66
26.4	465.9	4.659
26.45	465.8	4.658
26.5	459.4	4.594
26.55	458.5	4.585
26.6	458.5	4.585
26.65	457.9	4.579
26.7	457.5	4.575
26.75	458	4.58
26.8	457.8	4.578
26.85	457.2	4.572
26.9	457.5	4.575
26.95	456.8	4.568
27	450.1	4.501
27.05	449.3	4.493
27.1	448.8	4.488
27.15	448.8	4.488
27.2	448.7	4.487
27.25	448.6	4.486
27.3	448.5	4.485
27.35	448.3	4.483
27.4	448.1	4.481
27.45	448.2	4.482
27.5	440.9	4.409
27.55	440	4.4
27.6	439.7	4.397
27.65	439.2	4.392
27.7	439.3	4.393
27.75	438.5	4.385
27.8	438.2	4.382
27.85	438.3	4.383
27.9	438.2	4.382
27.95	438.6	4.386
28	429.5	4.295
28.05	429	4.29
28.1	428.5	4.285
28.15	428.7	4.287
28.2	428.4	4.284
28.25	428.5	4.285
28.3	428.2	4.282
28.35	428.5	4.285
28.4	428	4.28
28.45	428.3	4.283
28.5	420.5	4.205
28.55	418.9	4.189
28.6	418.2	4.182
28.65	417.6	4.176
28.7	417.1	4.171
28.75	416.4	4.164
28.8	416.7	4.167
28.85	416.8	4.168
28.9	416.4	4.164
28.95	416.4	4.164
29	407.8	4.078
29.05	406.7	4.067
29.1	405.8	4.058
29.15	406.1	4.061
29.2	405.5	4.055
29.25	405.3	4.053
29.3	405.7	4.057
29.35	404.8	4.048
29.4	405.5	4.055
29.45	405.1	4.051
29.5	396.2	3.962
29.55	395.7	3.957
29.6	395.5	3.955
29.65	394.3	3.943
29.7	394.4	3.944
29.75	394.1	3.941
29.8	393.3	3.933
29.85	393.1	3.931
29.9	393	3.93
29.95	392.6	3.926
30	382.8	3.828
30.05	382.6	3.826
30.1	382.2	3.822
30.15	381	3.81
30.2	381	3.81
30.25	380.9	3.809
30.3	380.9	3.809
30.35	380.8	3.808
30.4	380.3	3.803
30.45	380	3.8
30.5	370.3	3.703
30.55	369.7	3.697
30.6	368.6	3.686
30.65	368.6	3.686
30.7	368.6	3.686
30.75	368.3	3.683
30.8	367.7	3.677
30.85	367.5	3.675
30.9	367.2	3.672
30.95	367.3	3.673
31	356.8	3.568
31.05	356	3.56
31.1	355.4	3.554
31.15	355.1	3.551
31.2	354.8	3.548
31.25	354.7	3.547
31.3	354.7	3.547
31.35	354.4	3.544
31.4	354	3.54
31.45	354.1	3.541
31.5	342.3	3.423
31.55	341.2	3.412
31.6	340.7	3.407
31.65	340.3	3.403
31.7	340.4	3.404
31.75	340.3	3.403
31.8	340.1	3.401
31.85	340.2	3.402
31.9	339.8	3.398
31.95	339.7	3.397
32	326.7	3.267
32.05	325.1	3.251
32.1	324.8	3.248
32.15	324.2	3.242
32.2	324	3.24
32.25	324	3.24
32.3	323.9	3.239
32.35	324.7	3.247
32.4	324.3	3.243
32.45	324.5	3.245
32.5	311.3	3.113
32.55	310.4	3.104
32.6	309.7	3.097
32.65	309.3	3.093
32.7	308.8	3.088
32.75	308.8	3.088
32.8	308.6	3.086
32.85	308.6	3.086
32.9	308.7	3.087
32.95	308.5	3.085
33	294.5	2.945
33.05	293	2.93
33.1	292.7	2.927
33.15	292.7	2.927
33.2	292.5	2.925
33.25	292.3	2.923
33.3	292.3	2.923
33.35	292.6	2.926
33.4	292.4	2.924
33.45	292.4	2.924
33.5	276.4	2.764
33.55	275.2	2.752
33.6	274.8	2.748
33.65	274.7	2.747
33.7	274.9	2.749
33.75	275.3	2.753
33.8	274.8	2.748
33.85	274.8	2.748
33.9	275.1	2.751
33.95	275.4	2.754
34	258	2.58
34.05	256.3	2.563
34.1	256	2.56
34.15	256.3	2.563
34.2	256.2	2.562
34.25	256.5	2.565
34.3	256.7	2.567
34.35	256.8	2.568
34.4	257	2.57
34.45	257.1	2.571
34.5	239.2	2.392
34.55	237.9	2.379
34.6	237.5	2.375
34.65	237.7	2.377
34.7	238	2.38
34.75	238.4	2.384
34.8	238.6	2.386
34.85	238.6	2.386
34.9	239	2.39
34.95	239.5	2.395
35	257.8	2.578
35.05	259.7	2.597
35.1	260.3	2.603
35.15	261	2.61
35.2	261.4	2.614
35.25	261.9	2.619
35.3	262.4	2.624
35.35	262.5	2.625
35.4	263.2	2.632
35.45	263.5	2.635
35.5	280.4	2.804
35.55	282.5	2.825
35.6	283.7	2.837
35.65	283.8	2.838
35.7	284.8	2.848
35.75	285.1	2.851
35.8	285.8	2.858
35.85	286.1	2.861
35.9	286.3	2.863
35.95	286.6	2.866
36	301.6	3.016
36.05	303.3	3.033
36.1	303.9	3.039
36.15	304.9	3.049
36.2	305.5	3.055
36.25	306.2	3.062
36.3	306.2	3.062
36.35	306.6	3.066
36.4	307.1	3.071
36.45	307.3	3.073
36.5	320.9	3.209
36.55	322.7	3.227
36.6	324	3.24
36.65	324.5	3.245
36.7	325	3.25
36.75	325.6	3.256
36.8	326.5	3.265
36.85	326.7	3.267
36.9	326.5	3.265
36.95	326.8	3.268
37	339	3.39
37.05	340.4	3.404
37.1	341.3	3.413
37.15	341.6	3.416
37.2	341.7	3.417
37.25	342.4	3.424
37.3	342.9	3.429
37.35	343	3.43
37.4	343.2	3.432
37.45	343.9	3.439
37.5	354.9	3.549
37.55	356.4	3.564
37.6	356.8	3.568
37.65	357.1	3.571
37.7	357.5	3.575
37.75	357.8	3.578
37.8	358.5	3.585
37.85	358.1	3.581
37.9	358.5	3.585
37.95	358.9	3.589
38	369.2	3.692
38.05	370.6	3.706
38.1	370.8	3.708
38.15	371.6	3.716
38.2	372	3.72
38.25	371.8	3.718
38.3	373.4	3.734
38.35	373.6	3.736
38.4	373.7	3.737
38.45	373.8	3.738
38.5	382.7	3.827
38.55	384.1	3.841
38.6	384.7	3.847
38.65	384.7	3.847
38.7	384.9	3.849
38.75	385.2	3.852
38.8	385.3	3.853
38.85	386	3.86
38.9	386.1	3.861
38.95	385.9	3.859
39	394.7	3.947
39.05	395.7	3.957
39.1	396.5	3.965
39.15	396.5	3.965
39.2	396.9	3.969
39.25	396.7	3.967
39.3	396.6	3.966
39.35	397.1	3.971
39.4	397.5	3.975
39.45	397.8	3.978
39.5	405.7	4.057
39.55	406.2	4.062
39.6	407.3	4.073
39.65	407.8	4.078
39.7	408	4.08
39.75	408.2	4.082
39.8	408.4	4.084
39.85	408.8	4.088
39.9	409.2	4.092
39.95	409.2	4.092
40	416.8	4.168
40.05	417.4	4.174
40.1	417.3	4.173
40.15	418.7	4.187
40.2	419	4.19
40.25	419.4	4.194
40.3	419.3	4.193
40.35	419.4	4.194
40.4	419.5	4.195
40.45	420.1	4.201
40.5	427.5	4.275
40.55	429	4.29
40.6	428.9	4.289
40.65	429.2	4.292
40.7	429.7	4.297
40.75	430.3	4.303
40.8	430.3	4.303
40.85	430.3	4.303
40.9	430.6	4.306
40.95	430.9	4.309
41	437.9	4.379
41.05	438.8	4.388
41.1	437.9	4.379
41.15	438.5	4.385
41.2	438.5	4.385
41.25	439.2	4.392
41.3	439.4	4.394
41.35	439.4	4.394
41.4	439.2	4.392
41.45	439.4	4.394
41.5	445.5	4.455
41.55	445.8	4.458
41.6	446.1	4.461
41.65	446.7	4.467
41.7	446.8	4.468
41.75	446.8	4.468
41.8	446.9	4.469
41.85	446.9	4.469
41.9	446.7	4.467
41.95	446.5	4.465
42	452.3	4.523
42.05	452.9	4.529
42.1	453	4.53
42.15	453.7	4.537
42.2	454.1	4.541
42.25	453.7	4.537
42.3	454.1	4.541
42.35	454.2	4.542
42.4	454.5	4.545
42.45	454.8	4.548
42.5	459.5	4.595
42.55	459.8	4.598
42.6	459.4	4.594
42.65	459.8	4.598
42.7	460.1	4.601
42.75	460.1	4.601
42.8	460.1	4.601
42.85	460.4	4.604
42.9	461.2	4.612
42.95	461.2	4.612
43	466.7	4.667
43.05	467.5	4.675
43.1	468.1	4.681
43.15	468.2	4.682
43.2	468.8	4.688
43.25	468.8	4.688
43.3	468.8	4.688
43.35	468.1	4.681
43.4	468.6	4.686
43.45	468.8	4.688
43.5	474.1	4.741
43.55	474.4	4.744
43.6	474.3	4.743
43.65	474.2	4.742
43.7	474.8	4.748
43.75	474.8	4.748
43.8	474.4	4.744
43.85	474.2	4.742
43.9	474.6	4.746
43.95	474.8	4.748
44	479.8	4.798
44.05	480.6	4.806
44.1	480.1	4.801
44.15	480.9	4.809
44.2	480.2	4.802
44.25	480.7	4.807
44.3	480	4.8
44.35	480.7	4.807
44.4	481	4.81
44.45	480.4	4.804
44.5	485.7	4.857
44.55	485.7	4.857
44.6	485.7	4.857
44.65	485.7	4.857
44.7	485.9	4.859
44.75	485.8	4.858
44.8	486	4.86
44.85	487.3	4.873
44.9	488.1	4.881
44.95	487.4	4.874
45	482	4.82
45.05	481.5	4.815
45.1	481.7	4.817
45.15	481.5	4.815
45.2	481.1	4.811
45.25	481.3	4.813
45.3	481.4	4.814
45.35	480.7	4.807
45.4	480.8	4.808
45.45	481.3	4.813
45.5	475.5	4.755
45.55	474.5	4.745
45.6	474.4	4.744
45.65	474.5	4.745
45.7	474.7	4.747
45.75	474.3	4.743
45.8	474.2	4.742
45.85	473.6	4.736
45.9	474	4.74
45.95	474.8	4.748
46	468.6	4.686
46.05	467.2	4.672
46.1	466.8	4.668
46.15	466.6	4.666
46.2	466.7	4.667
46.25	466.3	4.663
46.3	465.9	4.659
46.35	465.8	4.658
46.4	465.9	4.659
46.45	465.8	4.658
46.5	459.7	4.597
46.55	458.9	4.589
46.6	458.5	4.585
46.65	458.3	4.583
46.7	457.5	4.575
46.75	457.5	4.575
46.8	457.4	4.574
46.85	457	4.57
46.9	457.3	4.573
46.95	456.8	4.568
47	450.6	4.506
47.05	450	4.5
47.1	449.5	4.495
47.15	449.2	4.492
47.2	449.1	4.491
47.25	448.8	4.488
47.3	449.4	4.494
47.35	448.8	4.488
47.4	448.6	4.486
47.45	448	4.48
47.5	441.5	4.415
47.55	440.9	4.409
47.6	440.6	4.406
47.65	440.5	4.405
47.7	440.6	4.406
47.75	440.6	4.406
47.8	440.2	4.402
47.85	439.8	4.398
47.9	440.3	4.403
47.95	439.8	4.398
48	432.1	4.321
48.05	431.3	4.313
48.1	430.5	4.305
48.15	430.4	4.304
48.2	430.7	4.307
48.25	430.3	4.303
48.3	430	4.3
48.35	429.2	4.292
48.4	429.1	4.291
48.45	429	4.29
48.5	421.1	4.211
48.55	419.7	4.197
48.6	419.1	4.191
48.65	418.6	4.186
48.7	418.8	4.188
48.75	418	4.18
48.8	418.2	4.182
48.85	417.8	4.178
48.9	417.1	4.171
48.95	417.2	4.172
49	408.9	4.089
49.05	408	4.08
49.1	407.4	4.074
49.15	407.4	4.074
49.2	407.4	4.074
49.25	406.7	4.067
49.3	407	4.07
49.35	406.8	4.068
49.4	406.6	4.066
49.45	405.8	4.058
49.5	397.8	3.978
49.55	395.9	3.959
49.6	395.8	3.958
49.65	395.3	3.953
49.7	395.2	3.952
49.75	394.6	3.946
49.8	394.4	3.944
49.85	395	3.95
49.9	394.8	3.948
49.95	394.7	3.947
50	385.6	3.856
50.05	384.1	3.841
50.1	383.7	3.837
50.15	383.2	3.832
50.2	383	3.83
50.25	382.7	3.827
50.3	382.4	3.824
50.35	383.1	3.831
50.4	382.2	3.822
50.45	382.1	3.821
50.5	372.2	3.722
50.55	371.4	3.714
50.6	370.8	3.708
50.65	370.5	3.705
50.7	369.8	3.698
50.75	369.5	3.695
50.8	370.3	3.703
50.85	369.8	3.698
50.9	369.7	3.697
50.95	369.6	3.696
51	359.2	3.592
51.05	358	3.58
51.1	357.3	3.573
51.15	356.8	3.568
51.2	356.9	3.569
51.25	356.5	3.565
51.3	356.1	3.561
51.35	355.7	3.557
51.4	356.4	3.564
51.45	356.2	3.562
51.5	345.1	3.451
51.55	343.2	3.432
51.6	342.7	3.427
51.65	342.3	3.423
51.7	342.1	3.421
51.75	342.3	3.423
51.8	342.2	3.422
51.85	341.7	3.417
51.9	341.6	3.416
51.95	341.5	3.415
52	329.3	3.293
52.05	327.6	3.276
52.1	326.8	3.268
52.15	327.1	3.271
52.2	326.4	3.264
52.25	326.4	3.264
52.3	326.3	3.263
52.35	326.2	3.262
52.4	325.6	3.256
52.45	325.5	3.255
52.5	312.3	3.123
52.55	310.6	3.106
52.6	310.5	3.105
52.65	310.5	3.105
52.7	310	3.1
52.75	309.9	3.099
52.8	309.8	3.098
52.85	309.7	3.097
52.9	309.6	3.096
52.95	309.5	3.095
53	295.3	2.953
53.05	293.5	2.935
53.1	293.1	2.931
53.15	292.7	2.927
53.2	292.3	2.923
53.25	292.3	2.923
53.3	292.1	2.921
53.35	292.1	2.921
53.4	292.1	2.921
53.45	292.2	2.922
53.5	277	2.77
53.55	275.1	2.751
53.6	274.8	2.748
53.65	274.7	2.747
53.7	274.6	2.746
53.75	274.5	2.745
53.8	274.5	2.745
53.85	274.5	2.745
53.9	274.4	2.744
53.95	275	2.75
54	258.7	2.587
54.05	256.7	2.567
54.1	256.5	2.565
54.15	256.3	2.563
54.2	256.1	2.561
54.25	256.5	2.565
54.3	256.4	2.564
54.35	256.4	2.564
54.4	256.7	2.567
54.45	256.9	2.569
54.5	239.5	2.395
54.55	237.7	2.377
54.6	237.9	2.379
54.65	237.7	2.377
54.7	237.9	2.379
54.75	237.7	2.377
54.8	237.7	2.377
54.85	238.4	2.384
54.9	238.7	2.387
54.95	239	2.39
55	256.7	2.567
55.05	259.1	2.591
55.1	260.1	2.601
55.15	261	2.61
55.2	261.3	2.613
55.25	261.9	2.619
55.3	261.9	2.619
55.35	262.3	2.623
55.4	262.6	2.626
55.45	263.4	2.634
55.5	280.1	2.801
55.55	282.3	2.823
55.6	283.5	2.835
55.65	284	2.84
55.7	284.5	2.845
55.75	285.5	2.855
55.8	286.1	2.861
55.85	286.2	2.862
55.9	286.6	2.866
55.95	287	2.87
56	301.5	3.015
56.05	303.8	3.038
56.1	304.5	3.045
56.15	305	3.05
56.2	305.7	3.057
56.25	306.4	3.064
56.3	306.9	3.069
56.35	307.3	3.073
56.4	307.3	3.073
56.45	307.6	3.076
56.5	321.1	3.211
56.55	322.6	3.226
56.6	323.4	3.234
56.65	323.8	3.238
56.7	324.6	3.246
56.75	325.1	3.251
56.8	325.3	3.253
56.85	325.9	3.259
56.9	326	3.26
56.95	325.9	3.259
57	338.6	3.386
57.05	340	3.4
57.1	340.8	3.408
57.15	341.2	3.412
57.2	341.8	3.418
57.25	341.6	3.416
57.3	342.2	3.422
57.35	342.6	3.426
57.4	342.7	3.427
57.45	342.9	3.429
57.5	354.4	3.544
57.55	355.6	3.556
57.6	356.5	3.565
57.65	356.6	3.566
57.7	357	3.57
57.75	357.1	3.571
57.8	357.5	3.575
57.85	357.9	3.579
57.9	358.2	3.582
57.95	358.2	3.582
58	367.9	3.679
58.05	369.6	3.696
58.1	369.7	3.697
58.15	370.3	3.703
58.2	370.9	3.709
58.25	371.4	3.714
58.3	371.6	3.716
58.35	371.9	3.719
58.4	372.2	3.722
58.45	371.9	3.719
58.5	381.7	3.817
58.55	383	3.83
58.6	383.4	3.834
58.65	384	3.84
58.7	384.3	3.843
58.75	384.5	3.845
58.8	385	3.85
58.85	385.2	3.852
58.9	386	3.86
58.95	386	3.86
59	394.8	3.948
59.05	396.2	3.962
59.1	396.8	3.968
59.15	397.2	3.972
59.2	397.2	3.972
59.25	397.4	3.974
59.3	398.3	3.983
59.35	398.5	3.985
59.4	398.3	3.983
59.45	398.8	3.988
59.5	406.5	4.065
59.55	407.5	4.075
59.6	408	4.08
59.65	407.7	4.077
59.7	407.4	4.074
59.75	408.6	4.086
59.8	408.9	4.089
59.85	408.7	4.087
59.9	409.2	4.092
59.95	409.5	4.095
60	417.1	4.171
60.05	417.6	4.176
60.1	417.9	4.179
60.15	418.8	4.188
60.2	419.3	4.193
60.25	419.2	4.192
60.3	419.2	4.192
60.35	419.4	4.194
60.4	419.4	4.194
60.45	419.2	4.192
60.5	427.2	4.272
60.55	427.5	4.275
60.6	427.8	4.278
60.65	427.4	4.274
60.7	427.8	4.278
60.75	428.6	4.286
60.8	428.8	4.288
60.85	429.5	4.295
60.9	429.7	4.297
60.95	430	4.3
61	436.5	4.365
61.05	437.3	4.373
61.1	437	4.37
61.15	438	4.38
61.2	437.6	4.376
61.25	437.8	4.378
61.3	437.8	4.378
61.35	438.4	4.384
61.4	438.6	4.386
61.45	439.1	4.391
61.5	446	4.46
61.55	446.7	4.467
61.6	447	4.47
61.65	447.8	4.478
61.7	448.3	4.483
61.75	447.8	4.478
61.8	447.5	4.475
61.85	448.5	4.485
61.9	448.9	4.489
61.95	448.5	4.485
62	455	4.55
62.05	455.4	4.554
62.1	455.4	4.554
62.15	456.5	4.565
62.2	456.7	4.567
62.25	456.8	4.568
62.3	456.8	4.568
62.35	457	4.57
62.4	456.8	4.568
62.45	457	4.57
62.5	463	4.63
62.55	464.4	4.644
62.6	463.6	4.636
62.65	463.5	4.635
62.7	463.7	4.637
62.75	464.5	4.645
62.8	464.2	4.642
62.85	463.7	4.637
62.9	463.6	4.636
62.95	464	4.64
63	469.8	4.698
63.05	470.3	4.703
63.1	470.7	4.707
63.15	471.1	4.711
63.2	471	4.71
63.25	470.9	4.709
63.3	471.5	4.715
63.35	472.2	4.722
63.4	471.7	4.717
63.45	471.8	4.718
63.5	477.8	4.778
63.55	477.8	4.778
63.6	478.1	4.781
63.65	477.8	4.778
63.7	477.8	4.778
63.75	478.1	4.781
63.8	478.3	4.783
63.85	478.1	4.781
63.9	478.3	4.783
63.95	478.4	4.784
64	484.1	4.841
64.05	484.8	4.848
64.1	485.2	4.852
64.15	485.4	4.854
64.2	486	4.86
64.25	485.7	4.857
64.3	485.9	4.859
64.35	485.7	4.857
64.4	486.1	4.861
64.45	486.4	4.864
64.5	491.8	4.918
64.55	492.2	4.922
64.6	491.7	4.917
64.65	491.1	4.911
64.7	491.3	4.913
64.75	490.8	4.908
64.8	491.5	4.915
64.85	492.3	4.923
64.9	492	4.92
64.95	491.8	4.918
65	487.3	4.873
65.05	486.3	4.863
65.1	486.2	4.862
65.15	486.6	4.866
65.2	486.1	4.861
65.25	485.9	4.859
65.3	485.5	4.855
65.35	485.4	4.854
65.4	485.7	4.857
65.45	485.9	4.859
65.5	480.3	4.803
65.55	479.2	4.792
65.6	479.3	4.793
65.65	479.4	4.794
65.7	479.1	4.791
65.75	479.2	4.792
65.8	478.8	4.788
65.85	478.5	4.785
65.9	478.8	4.788
65.95	478.9	4.789
66	473.2	4.732
66.05	472.1	4.721
66.1	472.2	4.722
66.15	472.3	4.723
66.2	472.1	4.721
66.25	471.2	4.712
66.3	471.3	4.713
66.35	471.6	4.716
66.4	471.5	4.715
66.45	471	4.71
66.5	464.8	4.648
66.55	463.9	4.639
66.6	463.1	4.631
66.65	462.5	4.625
66.7	462.7	4.627
66.75	462.7	4.627
66.8	461.9	4.619
66.85	462.1	4.621
66.9	461.4	4.614
66.95	461.7	4.617
67	454.7	4.547
67.05	454.1	4.541
67.1	454.5	4.545
67.15	454.2	4.542
67.2	454.2	4.542
67.25	453.7	4.537
67.3	452.9	4.529
67.35	453.2	4.532
67.4	453.4	4.534
67.45	453	4.53
67.5	445.7	4.457
67.55	444.4	4.444
67.6	443.6	4.436
67.65	443.5	4.435
67.7	443.9	4.439
67.75	443.1	4.431
67.8	442.4	4.424
67.85	442.7	4.427
67.9	442.4	4.424
67.95	441.8	4.418
68	434.9	4.349
68.05	434.4	4.344
68.1	434.8	4.348
68.15	434.2	4.342
68.2	433.8	4.338
68.25	433.6	4.336
68.3	433.8	4.338
68.35	433.6	4.336
68.4	432.9	4.329
68.45	432.9	4.329
68.5	424.5	4.245
68.55	423.7	4.237
68.6	423.5	4.235
68.65	422.8	4.228
68.7	422.5	4.225
68.75	422.2	4.222
68.8	421.6	4.216
68.85	421.3	4.213
68.9	421.3	4.213
68.95	421.5	4.215
69	412.7	4.127
69.05	412.2	4.122
69.1	411.6	4.116
69.15	410.7	4.107
69.2	410.7	4.107
69.25	410.8	4.108
69.3	411.3	4.113
69.35	410.8	4.108
69.4	410.9	4.109
69.45	410.9	4.109
69.5	401.3	4.013
69.55	400.3	4.003
69.6	400.1	4.001
69.65	399.8	3.998
69.7	399.7	3.997
69.75	399.7	3.997
69.8	399.2	3.992
69.85	398.7	3.987
69.9	398.5	3.985
69.95	398.3	3.983
70	389	3.89
70.05	387.8	3.878
70.1	387.3	3.873
70.15	387.2	3.872
70.2	386.1	3.861
70.25	385.8	3.858
70.3	385.7	3.857
70.35	385.4	3.854
70.4	385.3	3.853
70.45	385.1	3.851
70.5	374.2	3.742
70.55	373.3	3.733
70.6	372.9	3.729
70.65	372.3	3.723
70.7	372.1	3.721
70.75	372	3.72
70.8	372.3	3.723
70.85	372.3	3.723
70.9	371.8	3.718
70.95	371.6	3.716
71	360.8	3.608
71.05	359.7	3.597
71.1	358.7	3.587
71.15	358.4	3.584
71.2	358	3.58
71.25	357.4	3.574
71.3	357.5	3.575
71.35	357.8	3.578
71.4	357.8	3.578
71.45	357.4	3.574
71.5	345.7	3.457
71.55	344.6	3.446
71.6	344	3.44
71.65	343.8	3.438
71.7	343.8	3.438
71.75	343.1	3.431
71.8	343.2	3.432
71.85	343.3	3.433
71.9	343.8	3.438
71.95	343.5	3.435
72	330.3	3.303
72.05	329.6	3.296
72.1	329	3.29
72.15	328.8	3.288
72.2	328.7	3.287
72.25	328.4	3.284
72.3	328.1	3.281
72.35	328.1	3.281
72.4	328	3.28
72.45	327.9	3.279
72.5	314.2	3.142
72.55	313	3.13
72.6	312.4	3.124
72.65	312.4	3.124
72.7	312	3.12
72.75	311.6	3.116
72.8	311.7	3.117
72.85	311.8	3.118
72.9	311.5	3.115
72.95	311.9	3.119
73	296.9	2.969
73.05	295.4	2.954
73.1	294.7	2.947
73.15	294.3	2.943
73.2	294.6	2.946
73.25	294.5	2.945
73.3	294.2	2.942
73.35	294.4	2.944
73.4	294.3	2.943
73.45	294.7	2.947
73.5	278	2.78
73.55	276.6	2.766
73.6	276.1	2.761
73.65	275.9	2.759
73.7	276	2.76
73.75	275.9	2.759
73.8	276.2	2.762
73.85	276.3	2.763
73.9	276.4	2.764
73.95	276.5	2.765
74	258.8	2.588
74.05	257.4	2.574
74.1	257.3	2.573
74.15	257.2	2.572
74.2	257.4	2.574
74.25	257.7	2.577
74.3	257.7	2.577
74.35	258	2.58
74.4	258.5	2.585
74.45	258.2	2.582
74.5	240.2	2.402
74.55	239.1	2.391
74.6	238.8	2.388
74.65	239.2	2.392
74.7	239.1	2.391
74.75	239.3	2.393
74.8	239.5	2.395
74.85	239.8	2.398
74.9	240.1	2.401
74.95	240	2.4
75	259	2.59
75.05	260.8	2.608
75.1	261.8	2.618
75.15	262	2.62
75.2	262.5	2.625
75.25	263	2.63
75.3	263.6	2.636
75.35	264	2.64
75.4	264.6	2.646
75.45	265.1	2.651
75.5	282.4	2.824
75.55	284.3	2.843
75.6	285.2	2.852
75.65	286.1	2.861
75.7	286.7	2.867
75.75	286.9	2.869
75.8	287.3	2.873
75.85	287.8	2.878
75.9	288.4	2.884
75.95	288.6	2.886
76	303.9	3.039
76.05	306	3.06
76.1	306.7	3.067
76.15	307.5	3.075
76.2	308.1	3.081
76.25	308.3	3.083
76.3	308.9	3.089
76.35	308.6	3.086
76.4	309.3	3.093
76.45	309.6	3.096
76.5	323.1	3.231
76.55	324.9	3.249
76.6	325.9	3.259
76.65	326.4	3.264
76.7	327	3.27
76.75	327.6	3.276
76.8	327.8	3.278
76.85	328.1	3.281
76.9	328.4	3.284
76.95	328.9	3.289
77	341.1	3.411
77.05	342.5	3.425
77.1	343.5	3.435
77.15	344.3	3.443
77.2	344.9	3.449
77.25	344.6	3.446
77.3	345.3	3.453
77.35	345.6	3.456
77.4	345.7	3.457
77.45	346.2	3.462
77.5	357.3	3.573
77.55	359.2	3.592
77.6	359.4	3.594
77.65	360.3	3.603
77.7	360.6	3.606
77.75	360.9	3.609
77.8	361.1	3.611
77.85	361.1	3.611
77.9	361.1	3.611
77.95	361.4	3.614
78	371.7	3.717
78.05	372.8	3.728
78.1	373.1	3.731
78.15	374.2	3.742
78.2	374.4	3.744
78.25	375	3.75
78.3	375.2	3.752
78.35	375.2	3.752
78.4	375.5	3.755
78.45	376.1	3.761
78.5	385.4	3.854
78.55	386.8	3.868
78.6	388	3.88
78.65	388.4	3.884
78.7	388.9	3.889
78.75	388.9	3.889
78.8	389.2	3.892
78.85	389.6	3.896
78.9	389.8	3.898
78.95	390	3.9
79	399	3.99
79.05	399.9	3.999
79.1	400.4	4.004
79.15	401.1	4.011
79.2	401.1	4.011
79.25	401.7	4.017
79.3	402.4	4.024
79.35	402.7	4.027
79.4	401.7	4.017
79.45	401.7	4.017
79.5	410.8	4.108
79.55	410.9	4.109
79.6	411.4	4.114
79.65	411.7	4.117
79.7	412.3	4.123
79.75	412.5	4.125
79.8	412.9	4.129
79.85	413.4	4.134
79.9	413.7	4.137
79.95	414.1	4.141
80	421.2	4.212
80.05	422.6	4.226
80.1	422.9	4.229
80.15	423	4.23
80.2	423.6	4.236
80.25	424.3	4.243
80.3	424.4	4.244
80.35	424.7	4.247
80.4	424.8	4.248
80.45	425.3	4.253
80.5	431.7	4.317
80.55	432.4	4.324
80.6	433.5	4.335
80.65	433.6	4.336
80.7	433.7	4.337
80.75	433.6	4.336
80.8	434.2	4.342
80.85	434	4.34
80.9	434.5	4.345
80.95	434.7	4.347
81	442.2	4.422
81.05	442.7	4.427
81.1	443	4.43
81.15	442.6	4.426
81.2	442.9	4.429
81.25	443.5	4.435
81.3	443.1	4.431
81.35	443.7	4.437
81.4	443.4	4.434
81.45	444.1	4.441
81.5	450.5	4.505
81.55	451.6	4.516
81.6	451.8	4.518
81.65	451.8	4.518
81.7	452.1	4.521
81.75	451.7	4.517
81.8	451.9	4.519
81.85	452.1	4.521
81.9	452.5	4.525
81.95	452.5	4.525
82	458.3	4.583
82.05	459.3	4.593
82.1	459.4	4.594
82.15	459.8	4.598
82.2	460.5	4.605
82.25	460.3	4.603
82.3	460.1	4.601
82.35	460.1	4.601
82.4	460.5	4.605
82.45	461	4.61
82.5	467.3	4.673
82.55	468	4.68
82.6	468.3	4.683
82.65	468.3	4.683
82.7	467.8	4.678
82.75	468.4	4.684
82.8	467.9	4.679
82.85	468.9	4.689
82.9	468.6	4.686
82.95	468.7	4.687
83	473.2	4.732
83.05	474.1	4.741
83.1	475	4.75
83.15	474.6	4.746
83.2	475.4	4.754
83.25	475.2	4.752
83.3	475.7	4.757
83.35	475.5	4.755
83.4	476	4.76
83.45	476.3	4.763
83.5	482.4	4.824
83.55	483.2	4.832
83.6	483.2	4.832
83.65	483	4.83
83.7	483.3	4.833
83.75	483.5	4.835
83.8	483.2	4.832
83.85	483.4	4.834
83.9	484.1	4.841
83.95	484.1	4.841
84	488.7	4.887
84.05	489.4	4.894
84.1	489.1	4.891
84.15	488.7	4.887
84.2	488.9	4.889
84.25	488.7	4.887
84.3	488.9	4.889
84.35	489.5	4.895
84.4	488.7	4.887
84.45	488.7	4.887
84.5	493.2	4.932
84.55	494.5	4.945
84.6	494.8	4.948
84.65	495.3	4.953
84.7	494.7	4.947
84.75	495.6	4.956
84.8	494.8	4.948
84.85	495.2	4.952
84.9	494.7	4.947
84.95	494.8	4.948
85	489.9	4.899
85.05	489.6	4.896
85.1	489.3	4.893
85.15	489.3	4.893
85.2	489	4.89
85.25	490	4.9
85.3	489.7	4.897
85.35	489.1	4.891
85.4	489.3	4.893
85.45	489.4	4.894
85.5	482.4	4.824
85.55	481.6	4.816
85.6	482	4.82
85.65	482	4.82
85.7	482	4.82
85.75	481.5	4.815
85.8	482	4.82
85.85	481.5	4.815
85.9	481.3	4.813
85.95	480.9	4.809
86	475	4.75
86.05	474.5	4.745
86.1	473.9	4.739
86.15	473.6	4.736
86.2	472.9	4.729
86.25	473.6	4.736
86.3	473.6	4.736
86.35	473.3	4.733
86.4	473	4.73
86.45	472.6	4.726
86.5	466.3	4.663
86.55	465.9	4.659
86.6	465	4.65
86.65	465	4.65
86.7	464.6	4.646
86.75	464.8	4.648
86.8	464.2	4.642
86.85	464	4.64
86.9	464.1	4.641
86.95	463.6	4.636
87	457.3	4.573
87.05	456	4.56
87.1	455.8	4.558
87.15	455.1	4.551
87.2	454.7	4.547
87.25	455	4.55
87.3	454.6	4.546
87.35	454.5	4.545
87.4	454.4	4.544
87.45	454	4.54
87.5	446.9	4.469
87.55	445.7	4.457
87.6	445	4.45
87.65	444.7	4.447
87.7	444.3	4.443
87.75	444.4	4.444
87.8	444.8	4.448
87.85	444.1	4.441
87.9	444	4.44
87.95	443.6	4.436
88	436.8	4.368
88.05	435.8	4.358
88.1	435.6	4.356
88.15	434.6	4.346
88.2	434.8	4.348
88.25	434.4	4.344
88.3	434.2	4.342
88.35	434.1	4.341
88.4	434.3	4.343
88.45	434.4	4.344
88.5	426.5	4.265
88.55	424.9	4.249
88.6	424.4	4.244
88.65	424.4	4.244
88.7	423.6	4.236
88.75	423.9	4.239
88.8	423.7	4.237
88.85	423.6	4.236
88.9	423.6	4.236
88.95	423.1	4.231
89	414.9	4.149
89.05	413.4	4.134
89.1	413.3	4.133
89.15	412.6	4.126
89.2	412.9	4.129
89.25	412.6	4.126
89.3	412.6	4.126
89.35	412.2	4.122
89.4	412	4.12
89.45	412.3	4.123
89.5	403.2	4.032
89.55	402.4	4.024
89.6	401.4	4.014
89.65	401.5	4.015
89.7	401.4	4.014
89.75	400.3	4.003
89.8	400.6	4.006
89.85	400.8	4.008
89.9	400.7	4.007
89.95	400.1	4.001
90	390.7	3.907
90.05	389.8	3.898
90.1	389.4	3.894
90.15	388.7	3.887
90.2	388.5	3.885
90.25	388.1	3.881
90.3	388.1	3.881
90.35	387.5	3.875
90.4	387.4	3.874
90.45	387.7	3.877
90.5	377.8	3.778
90.55	376.1	3.761
90.6	375.9	3.759
90.65	375.3	3.753
90.7	375.3	3.753
90.75	375	3.75
90.8	374.5	3.745
90.85	374.2	3.742
90.9	374.1	3.741
90.95	374.1	3.741
91	363.4	3.634
91.05	361.7	3.617
91.1	361.8	3.618
91.15	361.4	3.614
91.2	361	3.61
91.25	360.7	3.607
91.3	360.8	3.608
91.35	360.8	3.608
91.4	360.5	3.605
91.45	360.8	3.608
91.5	349.2	3.492
91.55	347.6	3.476
91.6	347.1	3.471
91.65	346.7	3.467
91.7	346.8	3.468
91.75	346.4	3.464
91.8	346.4	3.464
91.85	346.1	3.461
91.9	346.4	3.464
91.95	346.4	3.464
92	334	3.34
92.05	332.7	3.327
92.1	331.6	3.316
92.15	331.7	3.317
92.2	331.5	3.315
92.25	331.2	3.312
92.3	331.3	3.313
92.35	331.5	3.315
92.4	331.1	3.311
92.45	331.4	3.314
92.5	318	3.18
92.55	316.6	3.166
92.6	316.1	3.161
92.65	315.5	3.155
92.7	315.1	3.151
92.75	314.8	3.148
92.8	314.8	3.148
92.85	314.5	3.145
92.9	315	3.15
92.95	315.2	3.152
93	300.4	3.004
93.05	298.9	2.989
93.1	298.2	2.982
93.15	298.7	2.987
93.2	297.8	2.978
93.25	298.1	2.981
93.3	297.9	2.979
93.35	297.7	2.977
93.4	297.9	2.979
93.45	297.6	2.976
93.5	282	2.82
93.55	280.2	2.802
93.6	279.6	2.796
93.65	279.3	2.793
93.7	279	2.79
93.75	279.2	2.792
93.8	279.3	2.793
93.85	279.4	2.794
93.9	279.2	2.792
93.95	279.1	2.791
94	262.3	2.623
94.05	260.7	2.607
94.1	260.4	2.604
94.15	260.5	2.605
94.2	260.4	2.604
94.25	260.6	2.606
94.3	260.7	2.607
94.35	261	2.61
94.4	261.1	2.611
94.45	261.2	2.612
94.5	243.2	2.432
94.55	241.4	2.414
94.6	241.5	2.415
94.65	241.6	2.416
94.7	242	2.42
94.75	242.1	2.421
94.8	242.6	2.426
94.85	242.9	2.429
94.9	243.3	2.433
94.95	243.4	2.434
95	261.9	2.619
95.05	264.1	2.641
95.1	265.1	2.651
95.15	265.9	2.659
95.2	265.8	2.658
95.25	266.5	2.665
95.3	267.5	2.675
95.35	267.7	2.677
95.4	267.9	2.679
95.45	268.1	2.681
95.5	284.8	2.848
95.55	287	2.87
95.6	288.3	2.883
95.65	289	2.89
95.7	289.5	2.895
95.75	289.6	2.896
95.8	290	2.9
95.85	290.7	2.907
95.9	290.8	2.908
95.95	291.3	2.913
96	306.2	3.062
96.05	308.7	3.087
96.1	309.8	3.098
96.15	310.5	3.105
96.2	310.6	3.106
96.25	311.6	3.116
96.3	311.6	3.116
96.35	312.1	3.121
96.4	312.5	3.125
96.45	312.6	3.126
96.5	326.2	3.262
96.55	328	3.28
96.6	329	3.29
96.65	329.4	3.294
96.7	330.1	3.301
96.75	330.6	3.306
96.8	330.6	3.306
96.85	330.7	3.307
96.9	331.2	3.312
96.95	331.9	3.319
97	343.3	3.433
97.05	344.9	3.449
97.1	345.4	3.454
97.15	346.5	3.465
97.2	347.1	3.471
97.25	347.8	3.478
97.3	348.7	3.487
97.35	348.5	3.485
97.4	348.7	3.487
97.45	348.9	3.489
97.5	359.8	3.598
97.55	361.8	3.618
97.6	361.8	3.618
97.65	362.4	3.624
97.7	362.8	3.628
97.75	363.4	3.634
97.8	363.8	3.638
97.85	364.1	3.641
97.9	364.4	3.644
97.95	364.4	3.644
98	374.7	3.747
98.05	375.6	3.756
98.1	376.2	3.762
98.15	376.7	3.767
98.2	377.1	3.771
98.25	377.6	3.776
98.3	378.3	3.783
98.35	378.8	3.788
98.4	379.5	3.795
98.45	379.4	3.794
98.5	388.3	3.883
98.55	389.5	3.895
98.6	389.7	3.897
98.65	390.5	3.905
98.7	390.2	3.902
98.75	391.3	3.913
98.8	391.2	3.912
98.85	391.5	3.915
98.9	392	3.92
98.95	392.1	3.921
99	401.2	4.012
99.05	402.4	4.024
99.1	402.4	4.024
99.15	403.4	4.034
99.2	403.6	4.036
99.25	404.1	4.041
99.3	404.5	4.045
99.35	404.7	4.047
99.4	405.1	4.051
99.45	405.7	4.057
99.5	413.8	4.138
99.55	414.9	4.149
99.6	415.3	4.153
99.65	415.6	4.156
99.7	416.4	4.164
99.75	415.9	4.159
99.8	416.4	4.164
99.85	416.2	4.162
99.9	416.5	4.165
[truncated: 18,001 more rows]

## Sheet: c
Device 1		Device 2		Device 3		Device 4
Conductance (uS)	Conductance change (uS)	Conductance (uS)	Conductance change (uS)	Conductance (uS)	Conductance change (uS)	Conductance (uS)	Conductance change (uS)
412.087	13.0675	454.447	13.0719	446.657	9.07824	430.414	8.27458
423.919	10.5953	466.56	11.1556	455.99	9.58785	438.889	8.67567
435.198	11.9627	477.762	11.2486	464.533	7.49922	446.734	7.01512
444.723	7.08834	488.049	9.32541	472.011	7.45601	453.804	7.12324
452.085	7.636	496.599	7.77373	478.996	6.51429	460.061	5.39079
459.343	6.88004	504.087	7.20137	485.237	5.9676	466.064	6.61609
465.912	6.2563	511.207	7.03917	491.257	6.07228	471.853	4.96293
471.504	4.9278	517.791	6.12918	496.454	4.32123	476.644	4.61719
475.93	3.92425	523.203	4.69505	500.832	4.43608	482.005	6.10572
472.818	-10.1471	520.851	-9.39911	499.757	-6.5859	482.286	-5.54363
462.583	-10.3233	510.506	-11.291	493.39	-6.14911	475.661	-7.70638
452.312	-10.2191	500.516	-8.68912	486.714	-7.20314	467.549	-8.51803
442.656	-9.09208	491.431	-9.48078	479.598	-7.02796	458.626	-9.3272
433.227	-9.76608	481.916	-9.5487	472.591	-6.98643	449.434	-9.05682
423.54	-9.60914	472.036	-10.2114	464.609	-8.97701	440.153	-9.50578
414.195	-9.0797	461.701	-10.4596	456.194	-7.85396	430.058	-10.685
403.953	-11.4045	450.115	-12.7129	448.932	-6.66932	419.144	-11.1418
393.904	-8.69399	437.322	-12.8732	441.749	-7.69629	408.022	-11.1032
383.104	-12.9057	425.2	-11.3693	434.647	-6.50852	396.15	-12.6394
370.218	-12.8658	412.464	-14.1032	426.734	-9.31796	383.984	-11.6936
357.188	-13.1943	398.999	-12.8263	418.556	-7.03661	371.603	-13.0679
343.71	-13.7626	385.579	-14.0147	411.252	-7.57227	358.182	-13.7746
330.01	-13.6362	371.847	-13.4497	402.869	-9.19323	344.054	-14.4813
316.474	-13.4359	358.465	-13.3134	393.935	-8.67457	329.128	-15.3705
302.389	-14.7339	345.965	-11.6867	385.62	-7.95501	313.313	-16.2582
288.464	-13.1175	333.961	-12.3202	377.505	-8.27551	296.631	-17.1066
275.954	-11.9013	323.256	-9.09007	369.198	-8.33867	279.274	-17.6067
265.432	-9.144	315.44	-6.54343	360.945	-8.16661	261.337	-18.2691
258.99	-3.73879	311.12	-2.09571	353.973	-5.7775	244.901	-14.602
270.381	26.5206	325.565	30.9859	361.227	20.2845	249.579	23.9582
294.343	21.4027	355.267	28.4178	379.868	16.9975	272.598	22.0798
315.008	19.9266	379.496	20.0411	395.323	13.9137	293.869	20.4629
334.374	18.8053	398.264	17.4948	408.807	13.0543	313.694	19.1872
352.138	16.7232	414.428	14.8332	420.434	10.1995	331.787	16.998
368.157	15.3156	429.892	16.0949	430.698	10.3282	348.12	15.667
382.773	13.9163	445.577	15.275	440.467	9.20968	363.262	14.6177
396.327	13.1905	458.944	11.4584	448.909	7.67423	376.985	12.8273
408.598	11.352	470.099	10.8511	456.62	7.74855	389.404	12.0121
419.291	10.034	480.555	10.0618	463.983	6.97723	400.821	10.8221
428.959	9.30225	487.803	4.43393	470.554	6.16433	410.933	9.4017
437.511	7.80096	494.26	8.48061	476.924	6.57599	420.731	10.1933
445.144	7.46642	501.853	6.70516	482.694	4.96344	430.698	9.7402
452.475	7.19598	508.748	7.08493	488.112	5.87293	439.684	8.23359
459.154	6.16136	515.224	5.86739	493.106	4.11562	448.167	8.73119
465.345	6.22075	521.31	6.3036	496.968	3.60826	456.521	7.9769
471.377	5.8424	527.127	5.33006	500.78	4.01561	464.327	7.63497
476.724	4.8511	532.159	4.73482	504.551	3.52524	471.246	6.20323
481.604	4.9093	536.44	3.82688	507.491	2.35622	478.068	7.44055
485.901	3.68575	540.283	3.85852	510.405	3.47078	483.415	3.25315
482.159	-11.1696	538.143	-8.13732	509.572	-5.13719	482.653	-4.77729
471.463	-10.2234	528.971	-10.208	503.386	-7.23365	476.759	-7.01011
461.515	-9.67182	519.139	-9.45471	496.948	-5.64269	469.289	-7.93035
452.09	-9.17767	510.075	-8.67316	490.382	-7.48987	460.978	-8.69074
442.486	-10.0304	501.517	-8.44402	482.807	-7.66065	452.106	-9.05403
432.876	-9.18994	492.643	-9.304	475.451	-7.05096	442.54	-10.0778
423.536	-9.48991	482.756	-10.4693	467.916	-8.01897	432.551	-9.90065
413.662	-10.259	472.413	-10.2166	460.352	-7.10842	421.675	-11.8508
403.549	-9.96664	461.627	-11.3553	452.889	-7.81871	410.083	-11.3327
393.131	-10.8687	450.181	-11.5381	445.436	-7.08664	398.217	-12.3988
382.475	-10.4431	438.546	-11.731	437.991	-7.8026	385.769	-12.4978
371.347	-11.8138	426.764	-11.8323	430.31	-7.55908	372.963	-13.1133
359.105	-12.6694	414.248	-13.2013	422.596	-7.87065	359.774	-13.2647
346.394	-12.753	400.703	-13.8888	414.479	-8.36324	345.942	-14.401
333.721	-12.593	388.254	-11.0074	405.999	-8.5969	330.999	-15.4844
320.55	-13.7495	377.413	-10.6749	397.805	-7.79107	315.29	-15.934
306.228	-14.8947	364.08	-15.9915	389.584	-8.6503	299.152	-16.3414
293.126	-11.3096	349.39	-13.3896	381.203	-8.11077	282.259	-17.4455
281.066	-12.8093	337.232	-10.9257	373.654	-6.98697	264.439	-18.1945
270.842	-7.63979	328.491	-6.55665	366.982	-6.35885	248.05	-14.583
280.083	26.1231	339.574	28.7231	372.63	17.656	252.66	23.8034
303.075	19.8595	365.849	23.8276	389.205	15.4928	276.108	23.0932
322.656	19.3031	387.962	20.3985	403.27	12.6378	297.908	20.5072
341.55	18.4849	406.796	17.2678	415.445	11.7126	317.964	19.6046
358.766	15.947	423.14	15.421	426.684	10.7645	336.066	16.5993
374.598	15.7167	438.51	15.3183	436.736	9.34051	351.92	15.1079
389.437	13.961	452.894	13.451	445.763	8.71325	366.982	15.0162
402.446	12.0572	465.416	11.5929	453.748	7.25756	380.598	12.2166
414.013	11.0769	476.685	10.9444	461.007	7.26026	392.392	11.371
424.717	10.3311	486.698	9.08099	468.105	6.93532	403.891	11.6261
434.265	8.76587	495.27	8.06394	474.459	5.77286	415.024	10.6396
442.301	7.30614	502.252	5.89977	479.896	5.10192	425.818	10.9484
449.432	6.9546	508.916	7.42849	485.277	5.65882	435.599	8.6139
457.135	8.45145	515.919	6.57691	490.582	4.95187	443.558	7.30483
464.886	7.0522	521.378	4.3413	495.391	4.66521	451.07	7.72003
471.751	6.67609	526.53	5.96362	499.308	3.17023	458.15	6.43887
477.68	5.18218	532.248	5.47195	502.971	4.15407	465.217	7.69507
483.236	5.92993	537.188	4.40736	506.541	2.98736	472.037	5.94429
487.943	3.48459	540.975	3.16811	509.761	3.45136	478.062	6.10604
491.46	3.5494	543.788	2.45773	512.88	2.78696	484.034	5.83845
488.025	-10.4204	540.618	-8.79842	511.67	-5.20676	483.719	-6.46843
477.029	-11.5707	531.624	-9.18855	505.686	-6.76138	477.071	-6.82843
466.147	-10.1938	522.113	-9.8343	499.779	-5.05253	469.477	-8.35901
455.926	-10.2473	512.555	-9.28099	493.547	-7.41193	460.902	-8.78981
447.023	-7.55988	504.081	-7.66847	486.214	-7.25317	452.223	-8.56886
437.648	-11.1889	496.017	-8.45908	478.684	-7.80724	443.629	-8.61896
427.805	-8.49777	486.68	-10.2155	471.035	-7.49051	433.907	-10.8263
418.827	-9.45881	476.673	-9.79803	463.573	-7.43341	422.577	-11.8327
409.018	-10.1594	466.809	-9.92914	456.155	-7.40217	411.185	-10.952
398.665	-10.546	456.542	-10.6049	448.778	-7.3532	399.835	-11.7469
388.214	-10.355	445.175	-12.1292	441.2	-7.80141	387.74	-12.4431
377.418	-11.2371	432.699	-12.8238	433.446	-7.70642	375.176	-12.686
366.058	-11.484	420.381	-11.8125	425.848	-7.49086	361.989	-13.687
354.133	-12.3657	407.823	-13.3019	418.133	-7.93959	347.864	-14.5632
341.243	-13.4152	394.959	-12.4267	410.295	-7.7352	332.583	-15.9991
325.346	-18.3774	382.598	-12.2962	402.217	-8.42093	316.462	-16.2426
308.775	-14.7643	369.962	-12.9751	394.064	-7.8847	299.552	-17.5778
296.173	-10.4396	357.275	-12.399	386.116	-8.011	281.971	-17.5844
283.571	-14.7654	345.033	-12.0851	377.58	-9.06197	264.132	-18.0938
274.118	-4.14147	335.539	-6.90271	369.835	-6.42702	247.658	-14.8543
284.118	24.1426	346.747	29.3187	375.417	17.5911	252.218	23.9757
309.022	25.6657	372.892	22.9707	391.824	15.2226	276.056	23.699
331.122	18.5339	394.185	19.6171	405.894	12.9166	298.25	20.689
350.082	19.3848	412.658	17.3284	417.991	11.2782	317.808	18.4279
369.346	19.1438	429.8	16.9543	428.973	10.6862	335.369	16.6935
383.399	8.96167	445.817	15.0809	439.235	9.83681	351.317	15.2027
393.663	11.5679	459.823	12.9306	448.071	7.83497	365.888	13.9399
405.363	11.8304	472.04	11.5031	456.392	8.80633	379.673	13.6301
416.532	10.5088	482.753	9.92285	463.589	5.58957	392.86	12.7439
426.943	10.3134	491.789	8.14923	469.499	6.22987	404.542	10.6192
436.182	8.16325	499.706	7.68408	475.739	6.24931	414.957	10.2117
443.059	5.59205	507.021	6.94767	481.796	5.86486	425.176	10.2255
450.373	9.03633	513.355	5.719	487.429	5.4012	434.765	8.95278
457.373	4.96191	519.186	5.94273	492.073	3.88643	444.163	9.84342
463.873	8.0387	524.804	5.29368	496.217	4.4014	453.291	8.41172
470.832	5.8791	530.14	5.37788	500.562	4.28885	460.925	6.85639
478.458	9.37307	535.166	4.67514	505.128	4.84365	468.377	8.04877
485.699	5.10953	539.685	4.3622	509.195	3.28986	475.595	6.38602
488.061	-0.385622	544.675	5.61912	512.634	3.5882	482.706	7.83711
489.937	4.13777	547.938	0.90576	515.193	1.53015	489.079	4.90791
486.839	-10.3337	543.969	-8.84331	513.36	-5.19677	488.339	-6.38645
476.565	-10.2149	535.582	-7.93036	508.086	-5.35029	481.693	-6.90701
466.262	-10.3907	526.756	-9.72233	502.133	-6.55637	474.511	-7.45551
456.291	-9.55195	517.426	-8.93758	495.303	-7.10313	465.922	-9.72418
446.646	-9.73815	508.494	-8.92551	487.696	-8.11082	456.782	-8.55556
437.197	-9.15902	499.863	-8.33806	479.836	-7.60852	447.054	-10.9
428.111	-9.01306	491.055	-9.27671	472.409	-7.24546	437.002	-9.20365
418.574	-10.0615	481.748	-9.33725	465.054	-7.46612	426.501	-11.7994
408.903	-9.28003	472.153	-9.85329	457.459	-7.72325	415.333	-10.5364
399.107	-10.3123	461.652	-11.1485	450.156	-6.88278	403.896	-12.3373
388.679	-10.5439	450.034	-12.0872	442.895	-7.63903	391.009	-13.4368
378.07	-10.673	438.49	-11.001	435.334	-7.48243	377.631	-13.3191
366.537	-12.3934	427.221	-11.5366	427.63	-7.92628	363.769	-14.4047
354.062	-12.558	416.677	-9.55122	419.511	-8.31215	349.435	-14.2623
341.357	-12.8504	404.955	-13.8929	411.37	-7.96958	334.531	-15.5465
328.811	-12.243	390.959	-14.0995	403.312	-8.14675	318.569	-16.3766
315.437	-14.5042	378.224	-11.3715	394.862	-8.75311	301.666	-17.4305
301.735	-12.8988	366.289	-12.4975	386.549	-7.87278	283.868	-18.1652
289.093	-12.3862	354.694	-10.6931	378.323	-8.57889	265.673	-18.2239
278.92	-7.96024	345.077	-8.53983	371.106	-5.85427	249.133	-14.8563
287.245	24.6102	354.4	27.1859	376.596	16.8325	253.889	24.368
310.284	21.4691	379.014	22.042	392.558	15.0929	277.821	23.4965
330.783	19.5273	400.324	20.5781	406.35	12.4906	299.977	20.8142
349.341	17.5892	419.338	17.4484	418.732	12.2729	319.952	19.1362
366.405	16.5391	435.992	15.8614	430.159	10.5815	338.152	17.2642
382.279	15.2089	450.819	13.7922	440.001	9.10287	354.453	15.3369
396.418	13.0699	464.183	12.9358	448.549	7.99235	369.267	14.2915
408.832	11.7575	476.666	12.0307	456.081	7.07218	383.486	14.1472
420.117	10.813	487.192	9.02052	463.22	7.20598	396.716	12.3131
429.911	8.77475	496.352	9.30013	470.02	6.39447	408.601	11.4564
438.606	8.61502	504.519	7.03238	476.14	5.84497	419.906	11.1534
446.778	7.72798	511.64	7.21104	481.878	5.63181	430.297	9.62744
454.244	7.20472	518.463	6.43453	487.333	5.27816	439.688	9.15496
461.38	7.06656	524.565	5.76889	492.158	4.37118	448.548	8.56569
467.931	6.03569	531.713	8.52759	496.207	3.72562	456.968	8.27314
473.622	5.34746	537.088	2.22149	500.004	3.86879	465.054	7.89904
479.169	5.7463	540.626	4.85459	504.176	4.47635	472.763	7.5205
484.355	4.62529	544.808	3.50985	508.371	3.91296	480.401	7.75487
488.848	4.3602	548.881	4.63654	512.236	3.81699	486.781	5.00582
492.343	2.63134	551.954	1.50964	515.315	2.34018	491.852	5.13523
488.813	-9.69288	547.872	-9.67492	513.909	-5.15188	491.558	-5.72318
479.358	-9.21575	538.979	-8.10957	508.485	-5.69477	484.735	-7.92333
469.167	-11.1677	530.827	-8.19482	502.134	-7.00701	476.62	-8.30607
458.646	-9.87278	521.622	-10.2146	495.517	-6.22709	467.919	-9.09572
449.062	-9.29592	511.721	-9.58925	488.853	-7.1012	458.537	-9.66793
439.761	-9.30644	503.035	-7.78092	481.289	-8.02719	448.547	-10.3131
430.437	-9.34047	494.683	-8.92406	473.003	-8.54434	438.485	-9.81087
421.121	-9.29186	485.041	-10.3599	464.875	-7.71252	428.149	-10.8607
411.535	-9.88147	475.229	-9.26356	457.353	-7.3304	417.066	-11.3053
401.433	-10.3222	465.746	-9.70204	449.932	-7.5115	405.531	-11.764
391.067	-10.4085	455.039	-11.7119	442.443	-7.46838	393.178	-12.9426
380.494	-10.7388	443.309	-11.7488	434.872	-7.67226	379.948	-13.5188
369.361	-11.5258	430.982	-12.9062	427.176	-7.71986	366.429	-13.5177
357.712	-11.7741	418.771	-11.5153	419.434	-7.7638	352.451	-14.4388
345.297	-13.054	406.92	-12.1859	411.498	-8.10878	337.682	-15.0995
332.304	-12.933	394.894	-11.8669	403.289	-8.31013	321.855	-16.554
319.207	-13.2602	383.047	-11.8262	395.31	-7.64758	304.971	-17.2148
306.112	-12.9312	371.458	-11.3518	387.211	-8.54892	287.038	-18.6508
293.009	-13.2738	359.733	-12.0987	378.624	-8.62675	268.572	-18.2819
282.886	-6.97299	350.246	-6.87477	371.229	-6.16196	252.159	-14.5431
292.352	25.9056	360.098	26.5786	376.553	16.8088	257.123	24.4704
314.644	18.6783	384.395	22.0146	392.576	15.2378	280.759	22.8021
334.04	20.1143	405.416	20.0271	406.913	13.4357	302.859	21.3985
352.062	15.9285	423.998	17.1369	419.144	11.0268	322.912	18.7078
369.41	18.7688	440.373	15.6133	430.779	12.2425	341.004	17.475
384.744	11.8977	454.981	13.6036	441.353	8.90714	357.477	15.4717
398.494	15.6028	467.645	11.7248	449.994	8.37414	372.606	14.7871
410.671	8.75233	479.491	11.9673	457.863	7.36348	386.335	12.6702
422.017	13.9398	490.22	9.49003	465.065	7.0415	399.279	13.2169
431.258	4.54069	499.069	8.20806	471.81	6.44796	411.479	11.1843
436.916	6.77549	506.735	7.12275	478.296	6.52425	422.867	11.5919
445.522	10.4363	514.241	7.8894	484.117	5.11707	433.582	9.83824
454.289	7.09891	520.752	5.13333	489.371	5.39104	443.1	9.19649
461.718	7.75939	526.051	5.46481	494.635	5.13792	452.423	9.44974
468.55	5.90436	531.445	5.32393	498.573	2.73776	460.657	7.0181
474.645	6.28577	536.031	3.84715	501.722	3.55931	467.692	7.05295
480.357	5.13768	540.381	4.85215	505.445	3.88802	474.744	7.0504
485.556	5.26094	544.595	3.57695	509.163	3.54665	482.318	8.09701
490.583	4.79157	547.899	3.03044	512.739	3.60568	489.409	6.08477
494.499	3.04165	551.567	4.30524	515.697	2.30993	494.373	3.84423
491.075	-9.88982	549.397	-8.64546	514.287	-5.12984	493.468	-5.65482
480.511	-11.2377	540.54	-9.06748	508.626	-6.19132	486.571	-8.13897
469.924	-9.93653	531.861	-8.29138	502.141	-6.77961	477.962	-9.078
460.243	-9.42677	523.522	-8.38542	495.311	-6.88058	468.468	-9.91156
450.684	-9.69118	515.515	-7.62935	488.037	-7.66584	458.833	-9.35696
441.412	-8.85162	507.075	-9.25142	480.492	-7.42433	449.544	-9.22161
432.077	-9.81895	498.715	-7.46712	473.025	-7.50944	439.682	-10.502
422.07	-10.195	490.279	-9.40524	465.507	-7.52715	429.088	-10.6863
412.747	-8.45033	481.218	-8.71704	457.875	-7.73732	418.324	-10.842
404.209	-8.62642	471.096	-11.5262	450.425	-7.16264	407.01	-11.7869
394.797	-10.1979	459.672	-11.3232	442.921	-7.84503	394.617	-12.9983
383.738	-11.919	447.439	-13.1425	435.384	-7.22844	381.545	-13.1463
372.324	-10.9106	435.816	-10.1041	427.76	-8.01984	368.043	-13.8573
361.54	-10.6557	424.423	-12.6819	419.915	-7.67011	354.265	-13.6983
349.828	-12.7684	412.821	-10.5215	412.374	-7.41333	339.676	-15.4792
336.662	-13.5641	401.046	-13.0275	404.413	-8.50767	323.856	-16.162
324.664	-10.4329	387.428	-14.2087	395.977	-8.36538	307.164	-17.2222
313.397	-12.1013	374.638	-11.3723	387.777	-8.03325	289.159	-18.7873
298.819	-17.053	363.239	-11.4264	379.438	-8.64449	270.05	-19.4309
286.179	-8.22825	353.707	-7.63756	372.062	-6.1075	252.644	-15.3802
293.802	23.4749	363.041	26.3057	377.177	16.3375	257.302	24.6957
315.591	20.1029	387.088	21.789	392.707	14.7215	281.891	24.4832
335.066	18.8468	408.265	20.5648	406.515	12.8955	304.424	20.583
353.276	17.5731	427.128	17.1609	418.491	11.0558	324.115	18.7986
370.249	16.3739	443.722	16.0278	429.2	10.363	342.317	17.6048
385.24	13.6085	458.337	13.2024	438.847	8.93013	358.986	15.7333
398.174	12.2587	471.153	12.43	447.724	8.82343	374.31	14.9138
410.285	11.9627	481.851	8.96453	455.988	7.70483	388.381	13.2287
421.758	10.9834	491.379	10.0933	463.214	6.74681	400.811	11.6326
432.361	10.2225	500.852	8.85239	469.85	6.52684	412.514	11.7727
441.911	8.87847	508.811	7.06436	476.295	6.36317	424.138	11.4757
449.919	7.13767	515.926	7.16599	482.035	5.11573	434.576	9.39948
456.916	6.85537	522.849	6.68003	487.371	5.55646	444.06	9.56873
463.514	6.34173	528.713	5.04815	492.429	4.55876	453.317	8.94512
469.313	5.25456	533.508	4.54121	497.077	4.73749	461.523	7.46734
475.023	6.16625	538.598	5.63982	501.282	3.67336	469.502	8.49121
480.286	4.35922	543.165	3.4936	505.037	3.8363	477.307	7.11817
484.974	5.01718	546.443	3.06201	508.669	3.42735	484.355	6.9781
489.493	4.02182	548.312	0.676416	511.993	3.22056	490.844	5.99986
493.123	3.2384	549.797	2.29476	515.128	3.04952	496.651	5.61459
489.946	-9.59372	547.185	-7.51941	513.703	-5.89807	495.742	-7.43257
479.927	-10.4434	539.707	-7.4366	507.85	-5.80827	487.889	-8.27386
469.854	-9.70332	531.177	-9.62387	501.795	-6.30151	479.21	-9.08425
460.558	-8.88869	521.989	-8.75232	495.11	-7.07031	469.934	-9.4685
451.986	-8.25509	513.44	-8.34562	488.011	-7.12615	460.554	-9.29098
444.474	-6.76829	505.534	-7.46613	480.545	-7.80661	450.788	-10.2421
435.717	-10.7454	497.386	-8.83019	473.094	-7.09459	440.805	-9.72288
426.502	-7.68556	489.237	-7.46778	465.65	-7.79444	430.355	-11.1765
417.614	-10.0909	480.749	-9.5071	458.282	-6.94143	419.042	-11.45
407.086	-10.9641	470.857	-10.2777	451.277	-7.06815	407.626	-11.3825
396.265	-10.6788	459.9	-11.6371	444.081	-7.32376	395.974	-11.9206
385.953	-9.94419	448.253	-11.6569	436.689	-7.45968	383.134	-13.7592
375.122	-11.7179	436.32	-12.2085	428.901	-8.11701	369.309	-13.8917
365.208	-8.11168	424.321	-11.7895	420.658	-8.36844	354.903	-14.9195
356.334	-9.63626	412.499	-11.8531	412.645	-7.65732	339.713	-15.4605
342.325	-18.3803	400.786	-11.5739	404.925	-7.78334	323.817	-16.332
326.103	-14.0637	389.146	-11.7064	396.95	-8.16716	306.888	-17.527
311.482	-15.1786	376.979	-12.627	388.729	-8.27484	288.55	-19.1474
297.142	-13.5006	364.77	-11.7919	380.293	-8.59728	269.558	-18.8375
285.516	-9.75237	354.793	-8.16035	372.887	-6.21414	252.583	-15.1125
292.716	24.153	364.576	27.726	378.074	16.5889	257.287	24.5211
315.558	21.5312	389.644	22.4095	393.778	14.8176	281.207	23.3183
336.143	19.639	409.408	17.1183	407.721	13.0684	303.217	20.7021
354.611	17.297	427.369	18.8041	420.01	11.511	322.815	18.4935
371.096	15.6719	444.108	14.6742	430.782	10.0314	340.888	17.6529
386.11	14.3566	458.682	14.4723	440.226	8.85811	357.991	16.5527
399.715	12.8522	471.837	11.8376	448.908	8.50431	373.549	14.5641
411.982	11.6817	482.729	9.94807	456.792	7.26357	387.756	13.8493
422.834	10.0238	492.698	9.98865	463.766	6.68541	401.193	13.0242
432.461	9.22899	502.486	9.58837	470.057	5.89653	413.165	10.9203
441.523	8.89513	510.79	7.01903	476.066	6.12097	424.368	11.4848
449.576	7.21075	517.78	6.96065	482.001	5.75009	434.895	9.57022
456.591	6.8195	523.633	4.74543	487.137	4.52106	444.314	9.26713
463.34	6.67914	529.609	7.20668	491.663	4.53186	453.656	9.41784
469.405	5.45128	535.512	4.59961	495.981	4.10307	462.479	8.22765
475.066	5.86916	540.536	5.44806	500.476	4.88756	470.843	8.50108
480.658	5.31668	545.502	4.48368	504.851	3.86165	478.856	7.5244
485.786	4.93854	549.695	3.90192	508.696	3.82926	486.188	7.13965
490.543	4.57612	552.634	1.97625	512.282	3.34186	492.941	6.36539
494.345	3.02732	553.728	0.211737	515.466	3.02742	498.269	4.29051
491.155	-9.40826	549.881	-7.9055	514.522	-4.91682	497.308	-6.21212
481.038	-10.8252	542.033	-7.7894	508.864	-6.39751	490.099	-8.20628
470.631	-9.98935	533.151	-9.97513	502.461	-6.40981	481.756	-8.47827
460.801	-9.67049	524.162	-8.00324	495.555	-7.4022	472.918	-9.19751
450.93	-10.07	516.344	-7.63266	488.355	-6.99725	463.586	-9.46828
441.271	-9.24983	508.767	-7.52038	480.985	-7.74258	453.388	-10.9261
432.124	-9.04313	500.3	-9.41451	473.384	-7.46031	442.967	-9.91622
423.02	-9.16447	490.884	-9.41789	465.953	-7.40079	432.36	-11.2975
413.716	-9.44325	481.733	-8.88361	458.568	-7.36922	420.856	-11.7116
404.103	-9.783	472.023	-10.5356	451.315	-7.13714	408.759	-12.4812
393.89	-10.6429	461.813	-9.88534	443.78	-7.93355	396.445	-12.1483
383.356	-10.4263	451.322	-11.0975	436.359	-6.90812	383.852	-13.0378
372.69	-10.906	439.316	-12.9137	428.652	-8.50508	370.533	-13.5997
361.523	-11.4276	427.114	-11.4892	420.913	-6.97371	356.106	-15.2546
349.59	-12.4381	415.302	-12.1347	413.538	-7.77567	340.1	-16.7565
336.855	-13.0323	403.2	-12.0703	405.505	-8.28982	323.519	-16.4058
324.065	-12.5463	391.126	-12.0784	397.399	-7.92239	306.21	-18.2119
311.121	-13.3429	379.298	-11.5774	389.154	-8.56888	287.893	-18.4224
298.203	-12.4933	367.698	-11.622	380.784	-8.17011	269.416	-18.5314
287.729	-8.4537	357.504	-8.76641	373.494	-6.41028	252.409	-15.4837
295.74	24.4763	366.343	26.445	378.652	16.7257	257.102	24.8702
320.194	24.4317	390.74	22.348	394.172	14.3147	281.108	23.1423
340.906	16.9903	411.857	19.8866	407.782	12.9054	303.451	21.5424
359.676	20.55	430.206	16.8116	419.7	10.9312	323.824	19.205
376.32	12.7382	446.091	14.9577	430.662	10.9932	342.307	17.7601
390.881	16.3844	460.165	13.1921	440.664	9.00924	359.373	16.3717
404.478	10.8102	473.372	13.2215	449.201	8.06547	374.829	14.5398
415.39	11.0121	485.02	10.0734	456.748	7.02787	388.984	13.7704
427.344	12.8975	494.897	9.68021	463.763	7.00296	401.975	12.2121
437.03	6.47378	503.895	8.31622	470.607	6.6857	414.045	11.928
444.654	8.77449	511.07	6.03518	476.926	5.95141	425.35	10.682
451.821	5.5587	517.735	7.29312	482.54	5.2761	435.701	10.0208
458.143	7.08612	524.771	6.78059	487.66	4.96394	445.661	9.89786
464.89	6.40678	531.122	5.92144	492.486	4.68916	455.253	9.28579
470.405	4.62323	537.302	6.43799	497.185	4.70899	464.198	8.60444
475.702	5.97201	542.458	3.87454	501.839	4.59871	472.426	7.85286
481.097	4.81694	546.193	3.59412	505.771	3.26426	479.996	7.28749
486.304	5.59732	549.904	3.82757	509.14	3.47348	487.214	7.14679
491.053	3.90014	553.721	3.80733	512.961	4.16907	493.472	5.36901
494.646	3.28634	555.321	-0.606799	516.203	2.31545	498.18	4.04799
491.267	-10.0444	551.975	-6.08504	514.773	-5.17519	497.073	-6.26205
481.011	-10.4671	543.953	-9.95958	508.813	-6.74472	490.172	-7.54096
470.808	-9.93872	535.055	-7.83632	502.439	-6.00344	481.817	-9.16879
460.957	-9.76443	526.414	-9.44609	495.928	-7.0199	473.008	-8.4475
451.136	-9.87773	517.589	-8.2042	488.88	-7.07571	463.882	-9.80531
441.465	-9.46368	509.689	-7.59513	481.78	-7.12463	453.781	-10.3974
432.366	-8.73472	501.424	-8.93486	474.373	-7.68925	443.048	-11.0676
423.647	-8.70329	492.839	-8.23521	466.952	-7.15255	432.317	-10.3952
413.924	-10.7429	484.582	-8.2788	459.578	-7.59402	421.182	-11.8735
403.767	-9.57081	475.007	-10.872	452.224	-7.11558	409.069	-12.3543
394.243	-9.4762	464.099	-10.9434	444.835	-7.66106	396.734	-12.3137
384.567	-9.87645	452.932	-11.3907	436.853	-8.30433	383.625	-13.9061
373.561	-12.1361	441.285	-11.9039	429.001	-7.39884	369.454	-14.4358
361.473	-12.0396	429.819	-11.0268	421.037	-8.52856	354.991	-14.4902
349.639	-11.627	417.948	-12.715	412.742	-8.06282	339.775	-15.9411
337.254	-13.1432	405.645	-11.8923	404.7	-8.02131	323.485	-16.6385
324.312	-12.7404	393.315	-12.767	396.394	-8.58963	306.217	-17.8981
312.038	-11.8078	379.564	-14.7344	387.827	-8.54372	288.06	-18.4153
299.026	-14.2167	364.499	-15.3961	379.475	-8.16176	269.423	-18.8581
288.706	-6.42391	352.691	-8.21951	372.569	-5.65043	252.58	-14.8288
296.554	22.1212	362.18	27.1972	378.009	16.5305	257.314	24.2962
319.277	23.3246	388.639	25.7211	393.668	14.789	281.245	23.5656
342.855	23.8302	412.114	21.2287	407.387	12.6481	303.562	21.0682
361.957	14.3738	431.614	17.7707	419.42	11.4188	323.429	18.666
379.426	20.5653	449.936	18.8735	430.581	10.9026	341.576	17.6292
394.438	9.45899	467.859	16.9723	440.411	8.75615	358.216	15.6508
406.406	14.4756	481.927	11.1643	449.008	8.43893	373.7	15.3164
418.263	9.2387	491.176	7.33339	457.075	7.69588	388.465	14.2138
427.701	9.63704	499.141	8.59596	464.32	6.7934	401.41	11.6761
436.803	8.56693	506.951	7.02532	470.72	6.00609	413.421	12.3456
445.166	8.1596	513.661	6.39378	476.642	5.83761	425.048	10.9084
453.203	7.91465	520.243	6.77009	482.254	5.38663	435.499	9.9944
460.291	6.26033	526.525	5.79504	487.63	5.36658	445.066	9.13886
466.796	6.75075	531.994	5.1416	492.701	4.77557	454.117	8.96297
472.827	5.31162	536.695	4.26154	497.605	5.03181	462.572	7.94723
478.488	6.00956	541.315	4.97853	501.621	3.0002	470.721	8.35186
483.911	4.8365	546.084	4.55834	505.355	4.4675	478.415	7.03507
488.402	4.14631	550	3.27491	509.399	3.62129	485.833	7.80243
493.032	5.11297	553.349	3.42237	513.158	3.89587	493.358	7.24613
496.844	2.51111	556.172	2.2237	516.537	2.86283	499.4	4.83814
493.027	-10.1454	553.295	-7.97836	514.943	-6.05073	498.374	-6.88977
482.673	-10.5616	544.743	-9.12451	509.043	-5.75062	491.106	-7.64623
472.581	-9.62265	536.586	-7.19072	502.846	-6.64262	483.555	-7.45674
462.921	-9.69801	528.677	-8.62591	496.052	-6.94566	475.329	-8.99423
453.084	-9.97605	520.65	-7.42885	488.911	-7.33724	465.953	-9.75837
443.779	-8.63384	513.169	-7.53297	481.587	-7.30991	455.85	-10.4467
435.002	-8.92011	504.676	-9.45356	474.516	-6.83298	445.171	-10.9111
425.749	-9.58586	495.819	-8.2595	467.341	-7.51528	434.277	-10.8771
416.642	-8.62886	487.121	-9.1375	459.935	-7.29659	423.258	-11.162
407.844	-8.96559	477.47	-10.1641	452.665	-7.24333	411.673	-12.0076
401.194	-4.33533	466.866	-11.0435	445.128	-7.83095	399.121	-13.0963
392.039	-13.9737	455.593	-11.503	437.349	-7.72745	385.649	-13.847
380.597	-8.91062	443.972	-11.739	429.59	-7.79033	371.841	-13.7704
371.252	-9.77988	432.294	-11.6176	421.424	-8.54249	357.586	-14.74
359.602	-13.5194	420.177	-12.6158	413.254	-7.79716	342.185	-16.0604
349.469	-6.74672	408.802	-10.1338	405.156	-8.39964	325.999	-16.3121
336.587	-19.0174	398.215	-11.0411	396.637	-8.63756	308.895	-17.8962
320.075	-14.0074	386.506	-12.3757	388.025	-8.58594	290.915	-18.0633
308.716	-8.71006	374.715	-11.2059	379.252	-8.96095	272.509	-18.7496
297.764	-13.1937	364.608	-9.00943	371.601	-6.34141	255.707	-14.8538
303.449	24.5644	373.13	26.0536	376.981	17.1022	260.343	24.1255
325.147	18.8309	397.548	22.7827	393.017	14.9693	283.847	22.8821
344.46	19.7955	418.612	19.3449	407.042	13.0818	305.673	20.7708
362.013	15.3098	436.492	16.4159	418.91	10.6543	325.616	19.1155
377.483	15.6311	452.065	14.7301	429.769	11.0621	343.668	16.9875
392.399	14.2001	466.794	14.7281	439.813	9.02582	360.485	16.6462
406.008	13.0178	480.008	11.6998	448.603	8.55484	376.23	14.8439
417.829	10.6237	490.52	9.32396	456.694	7.6273	390.882	14.4615
428.436	10.5901	500.403	10.4413	463.789	6.56265	404.347	12.4675
438.306	9.15153	509.055	6.86228	470.246	6.35195	416.372	11.5823
446.732	7.70063	516.345	7.71932	476.24	5.63547	427.422	10.5186
454.387	7.60887	522.969	5.52704	481.73	5.34457	437.782	10.202
461.908	7.43182	529.253	7.04084	487.006	5.2083	447.47	9.17277
468.258	5.26839	535.857	6.16852	491.916	4.61178	456.559	9.00499
473.427	5.06999	542.06	6.23797	496.526	4.60758	465.567	9.01164
478.861	5.79784	546.655	2.9513	500.706	3.75196	473.716	7.2855
483.438	3.35582	549.568	2.87402	504.707	4.25021	481.184	7.65034
487.735	5.23827	552.785	3.56036	508.842	4.02049	488.776	7.53367
492.408	4.10936	555.167	1.2042	512.432	3.15984	495.717	6.34935
495.252	1.57841	558.001	4.4628	515.139	2.25272	501.299	4.81459
491.501	-9.08111	555.604	-9.25658	514.712	-3.10669	500.355	-6.70343
482.104	-9.71356	546.549	-8.85303	509.965	-6.38704	493.133	-7.73883
472.661	-9.17085	537.508	-9.22881	502.715	-8.1118	484.764	-9.00011
463.44	-9.27265	528.955	-7.87731	495.165	-6.9897	475.649	-9.23038
453.693	-10.2217	521.721	-6.59115	488.171	-6.99701	466.134	-9.79903
444.079	-9.0061	514.646	-7.55871	481.17	-7.00537	455.91	-10.6495
434.845	-9.46205	506.567	-8.59932	473.929	-7.47731	445.389	-10.3919
425.616	-8.99579	497.995	-8.54379	466.405	-7.57115	434.573	-11.2404
416.518	-9.19964	489.455	-8.53741	458.869	-7.49921	423.047	-11.8109
406.915	-10.0065	480.137	-10.0976	451.454	-7.33238	411.17	-11.9445
396.89	-10.0442	469.328	-11.5212	444.055	-7.46391	398.581	-13.2333
386.581	-10.5737	458.55	-10.0342	436.244	-8.15979	385.506	-12.9172
376.184	-10.2197	447.602	-11.8627	428.391	-7.54642	372.068	-13.957
365.198	-11.7523	435.793	-11.7542	421.161	-6.91234	357.744	-14.6922
353.411	-11.8205	424.048	-11.7361	413.39	-8.6303	342.695	-15.4051
341.115	-12.7726	412.089	-12.1813	405.23	-7.68846	326.723	-16.5405
327.996	-13.4647	400.14	-11.7178	396.995	-8.78179	309.937	-17.0302
315.129	-12.2691	388.691	-11.1803	388.407	-8.3948	292.19	-18.4648
302.967	-12.0557	376.794	-12.6126	379.666	-9.08826	273.443	-19.0284
292.243	-9.39232	366.259	-8.45813	371.878	-6.48653	256.237	-15.3845
298.984	22.8742	375.031	26.0027	376.803	16.3369	260.928	24.767
320.732	20.6216	398.856	21.6466	392.481	15.0183	284.705	22.788
340.414	18.7433	419.804	20.2486	406.384	12.7873	306.492	20.7858
358.333	17.0938	439.42	18.9835	418.845	12.1351	326.739	19.7076
374.883	16.0058	455.571	13.3197	429.872	9.91932	345.132	17.0788
389.794	13.8166	468.829	13.1965	439.264	8.86431	361.748	16.1524
403.026	12.6473	481.32	11.7856	447.788	8.18483	377.436	15.2241
414.801	10.9029	492.394	10.3609	455.995	8.2279	391.683	13.2696
425.657	10.8085	502.198	9.24841	463.034	5.85012	404.726	12.8173
435.521	8.92031	510.29	6.93574	469.375	6.83188	416.657	11.044
444.218	8.47277	517.111	6.70475	475.873	6.16364	427.441	10.5247
452.189	7.47109	523.665	6.40315	481.79	5.67102	437.517	9.62659
459.054	6.25759	529.573	5.41338	487.143	5.03458	447.029	9.39835
465.409	6.45188	534.659	4.75905	491.953	4.58544	456.006	8.55547
472.262	7.25473	539.354	4.63106	496.723	4.95478	464.208	7.8479
478.338	4.89839	544.069	4.79895	501.087	3.77405	472.124	7.98371
483.266	4.95636	548.29	3.64355	504.933	3.91797	479.735	7.23829
488.485	5.48213	552.323	4.42139	508.917	4.05021	487.2	7.69173
493.685	4.91825	556.208	3.34917	512.582	3.27936	493.77	5.44923
498.875	5.46088	559.411	3.05758	515.773	3.10167	499.015	5.04048
497.43	-8.35041	555.907	-10.0663	514.761	-5.12481	497.925	-7.22079
487.581	-11.3473	546.694	-8.3598	509.049	-6.29911	490.8	-7.02869
476.276	-11.2631	538.294	-8.44001	502.762	-6.27563	482.79	-8.99112
464.573	-12.1418	529.473	-9.20308	496.015	-7.2175	473.763	-9.06327
453.059	-10.8866	521.243	-7.2556	489.236	-6.34106	464.312	-9.83859
450.793	6.35469	512.956	-9.3191	482.063	-8.00567	454.524	-9.7371
442.972	-21.9967	504.646	-7.30029	474.21	-7.69902	444.099	-11.114
423.388	-17.1721	496.089	-9.81319	466.399	-7.92409	432.785	-11.5131
410.042	-9.51964	486.555	-9.25616	458.936	-7.00181	421.213	-11.6303
402.799	-4.96625	477.678	-8.49662	451.838	-7.19391	409.479	-11.8384
394.163	-12.3059	469.123	-8.61334	444.59	-7.30075	397.463	-12.1931
382.43	-11.1611	459.705	-10.2242	437.159	-7.56132	384.655	-13.4227
372.212	-9.2745	449.444	-10.2967	429.472	-7.81342	371.104	-13.6808
361.585	-11.9788	438.889	-10.8133	421.652	-7.82717	356.88	-14.7659
349.408	-12.3757	427.388	-12.1886	413.498	-8.48041	341.24	-16.5145
337.535	-11.3708	414.781	-13.0267	405.355	-7.80487	324.718	-16.5293
325.687	-12.3254	402.508	-11.5178	397.222	-8.46117	307.435	-18.0383
313.448	-12.1509	391.273	-10.9534	388.611	-8.76086	289.082	-18.6661
301.034	-12.6778	379.841	-11.9103	379.883	-8.69482	270.075	-19.3488
290.576	-8.2385	369.644	-8.48241	372.312	-6.44787	252.828	-15.1456
298.322	23.731	378.692	26.5768	377.686	17.1963	257.335	24.1602
321.133	21.8907	402.905	21.8505	393.977	15.3856	281.035	23.2395
341.413	18.6701	423.873	20.0845	408.078	12.815	303.452	21.5948
359.553	17.6095	442.236	16.6424	420.358	11.7453	323.725	18.9516
376.165	15.614	457.899	14.683	431.629	10.7965	341.83	17.2588
390.585	13.2254	472.277	14.0729	441.512	8.97005	358.561	16.2021
403.654	12.9138	484.423	10.2193	450.008	8.02258	373.953	14.5827
415.83	11.4382	495.121	11.1763	457.675	7.31119	388.225	13.9602
426.795	10.4921	504.702	7.98691	464.704	6.74706	401.722	13.0337
436.721	9.35869	511.362	5.33183	471.242	6.32789	413.925	11.3738
445.388	7.97483	517.507	6.95762	477.333	5.8545	424.978	10.731
452.822	6.89411	524.679	7.38761	482.88	5.23896	435.357	10.0284
459.474	6.41009	531.082	5.41838	487.85	4.70217	444.981	9.2196
465.996	6.63383	536.207	4.83154	492.286	4.17022	454.14	9.09802
472.539	6.45251	540.861	4.47694	496.727	4.7099	463.064	8.74954
477.75	3.96807	545.179	4.15844	501.279	4.39453	471.382	7.88623
482.632	5.7972	548.78	3.04408	505.635	4.31737	479.307	7.96362
487.883	4.70368	552.663	4.72211	509.824	4.06088	486.737	6.89745
492.436	4.40221	555.964	1.87864	513.911	4.11397	493.205	6.03825
496.113	2.95357	558.666	3.52612	517.574	3.21124	498.835	5.22111
492.471	-10.2392	556.64	-7.57795	516.358	-5.64367	498.189	-6.51291
482.443	-9.8156	548.64	-8.42242	510.576	-5.91918	491.108	-7.6489
472.292	-10.4875	540.818	-7.22221	504.338	-6.55662	482.7	-9.16773
462.203	-9.69021	533.732	-6.94875	497.652	-6.81559	473.467	-9.29741
452.477	-9.76199	526.662	-7.19136	490.745	-6.99983	464.1	-9.43592
443.03	-9.13062	518.137	-9.85916	483.431	-7.62767	454.389	-9.98779
434.131	-8.66844	509.112	-8.19158	476.398	-6.43855	443.895	-10.9999
425.147	-9.29826	500.969	-8.09381	469.669	-7.01886	432.954	-10.8823
415.964	-9.06894	492.509	-8.82604	462.449	-7.42148	421.54	-11.9454
406.596	-9.66604	483.19	-9.81221	454.887	-7.70228	409.757	-11.6206
397.248	-9.02997	472.795	-10.9782	447.116	-7.84035	397.448	-12.997
387.134	-11.199	462.564	-9.48359	439.843	-6.70494	384.354	-13.1903
375.89	-11.2887	451.791	-12.0622	432.661	-7.65969	370.647	-14.2247
364.633	-11.2247	440.16	-11.1986	424.887	-7.88743	355.993	-15.0825
353.271	-11.5004	428.363	-12.3957	417.014	-7.85779	340.652	-15.6007
341.383	-12.2753	416.699	-10.9319	408.949	-8.27347	324.182	-17.3379
328.998	-12.4941	405.669	-11.1286	400.29	-9.04346	306.274	-18.4783
315.985	-13.5334	394.389	-11.4316	391.724	-8.08983	287.828	-18.4148
303.279	-11.8768	382.961	-11.4242	383.395	-8.56702	268.647	-19.9458
293.276	-8.12982	372.836	-8.82698	375.928	-6.36711	251.277	-14.7945
300.343	22.2644	381.701	26.558	381.161	16.8332	256.211	24.6626
321.919	20.8871	405.938	21.9159	396.668	14.1795	280.403	23.7217
342.02	19.3142	426.303	18.8146	410.156	12.797	302.818	21.1085
360.191	17.0284	443.83	16.2389	422.284	11.4592	323.012	19.2793
376.496	15.5817	459.592	15.2856	432.255	8.48237	341.556	17.8078
390.874	13.1737	474.364	14.257	441.394	9.79664	358.774	16.6283
404.063	13.2051	486.633	10.282	450.34	8.09553	374.443	14.71
416.641	11.9503	496.384	9.21866	457.94	7.10306	388.946	14.295
427.714	10.1951	505.324	8.6627	464.979	6.97574	402.33	12.4743
437.414	9.20515	513.739	8.16776	471.365	5.79551	414.172	11.2094
446.1	8.16773	520.835	6.02345	477.524	6.52296	425.125	10.6971
453.717	7.06556	527.003	6.31165	483.489	5.40738	435.228	9.50734
460.665	6.83127	532.78	5.24322	488.41	4.43447	444.451	8.94002
467.143	6.12415	537.978	5.15298	492.943	4.63139	453.515	9.18704
472.945	5.47917	543.056	5.00347	497.498	4.4797	462.052	7.88829
478.224	5.0792	547.654	4.1918	501.811	4.14488	470.264	8.53467
483.238	4.94827	551.749	3.99897	506.227	4.68713	478.097	7.1315
487.674	3.92562	555.808	4.11741	510.47	3.80015	485.555	7.78417
492.092	4.90956	559.705	3.67713	514.382	4.0234	492.905	6.91636
496.185	3.27687	563.187	3.2874	517.449	2.10938	498.725	4.72322
492.307	-11.0335	559.619	-10.4238	515.954	-5.09897	498.023	-6.1276
481.877	-9.8269	550.132	-8.55011	510.807	-5.19441	490.922	-8.0732
471.986	-9.95496	541.27	-9.17394	505.015	-6.38904	482.576	-8.61998
461.941	-10.1347	532.733	-7.90054	498.187	-7.26718	473.792	-8.94681
452.243	-9.26178	525.153	-7.25784	491.149	-6.80893	464.28	-10.0781
442.983	-9.25829	517.859	-7.3314	482.658	-10.1743	454.312	-9.85795
434.401	-7.90494	510.069	-8.2488	474.351	-6.43789	444.158	-10.4496
425.579	-9.73835	502.078	-7.73336	467.506	-7.25358	433.693	-10.4808
415.586	-10.248	492.85	-10.7221	460.084	-7.5897	422.351	-12.202
405.108	-10.7089	481.857	-11.2645	452.715	-7.14775	410.041	-12.4186
392.95	-13.6072	471.499	-9.45013	445.522	-7.23836	397.573	-12.5183
383.129	-6.03338	460.838	-11.8715	438.269	-7.26782	384.74	-13.1465
379.628	-0.96908	448.908	-11.9901	430.882	-7.50639	370.715	-14.9033
361.664	-34.9584	437.334	-11.1578	423.135	-7.9887	355.878	-14.771
347.268	6.16473	425.993	-11.5238	414.9	-8.47999	339.91	-17.1648
346.11	-8.47908	413.925	-12.6111	406.655	-8.01138	322.775	-17.1057
334.23	-15.2822	401.402	-12.4346	398.775	-7.74673	305.043	-18.3573
320.04	-13.0979	389.7	-10.9712	390.733	-8.33805	286.141	-19.4481
307.266	-12.4494	378.193	-12.0425	382.476	-8.17614	266.708	-19.4179
296.846	-8.39116	368.604	-7.13519	375.109	-6.55753	249.605	-14.7873
304.83	24.3597	377.964	25.8559	380.113	16.5657	254.965	25.5069
325.928	17.8364	402.194	22.6044	395.672	14.552	279.581	23.7259
345.088	20.4826	423.604	20.2142	409.353	12.81	302.348	21.808
363.225	15.792	442.372	17.3231	421.476	11.4355	322.792	19.0797
378.815	15.3888	458.507	14.9465	432.295	10.2021	341.314	17.9645
393.102	13.1845	472.366	12.7718	442.015	9.23852	358.651	16.7096
405.609	11.8297	484.706	11.9072	450.542	7.815	374.67	15.3282
417.184	11.3193	495.298	9.27697	458.113	7.32733	389.165	13.6618
427.826	9.96591	502.783	5.69201	465.165	6.77616	402.405	12.8178
437.331	9.04275	510.051	8.84407	471.783	6.46034	414.804	11.9807
445.923	8.14195	517.723	6.50034	477.945	5.86404	425.959	10.3282
453.901	7.81394	524.72	7.4941	483.641	5.52814	436.035	9.82346
461.015	6.41343	531.599	6.26302	488.902	4.99414	445.794	9.69626
467.338	6.23332	537.413	5.36632	493.804	4.80933	454.591	7.89768
473.375	5.84017	540.765	1.33782	498.031	3.64395	462.536	7.99184
478.923	5.25576	546.552	10.2365	502.188	4.67126	470.231	7.39817
483.836	4.57049	552.463	1.58541	506.36	3.67299	478.096	8.33065
488.919	5.59688	556.119	5.72575	510.378	4.36229	485.88	7.23898
493.701	3.96547	560.013	2.06137	514.013	2.90723	492.376	5.75162
497.383	3.39968	562.141	2.19594	516.662	2.3911	497.945	5.38763
493.881	-10.4042	559.269	-7.93962	515.34	-5.03524	497.433	-6.41271
483.518	-10.3213	551.189	-8.22206	509.783	-6.07934	490.562	-7.32799
473.246	-10.2224	542.616	-8.92389	503.471	-6.5438	482.538	-8.7213
463.551	-9.16828	533.69	-8.9268	496.91	-6.57797	473.806	-8.74275
454.01	-9.9134	525.135	-8.18303	489.997	-7.2477	464.39	-10.0883
444.348	-9.41197	517.853	-6.38205	482.887	-6.97326	453.755	-11.1821
434.998	-9.28732	510.302	-8.7202	475.883	-7.03356	443.552	-9.22411
426.043	-8.62232	501.849	-8.18504	468.698	-7.33787	434.008	-9.86433
417.113	-9.23751	493.458	-8.59623	461.228	-7.60208	423.366	-11.419
407.757	-9.47518	484.741	-8.83937	453.855	-7.14339	411.638	-12.0372
398.108	-9.82199	475.13	-10.3811	446.536	-7.49374	398.889	-13.4605
387.787	-10.8197	464.655	-10.57	438.838	-7.90425	385.362	-13.593
377.134	-10.4863	453.671	-11.3969	431.158	-7.45528	371.278	-14.5763
366.495	-10.792	442.572	-10.801	423.229	-8.40158	356.216	-15.5477
355.335	-11.5286	431.618	-11.1065	415.239	-7.57897	340.291	-16.3019
343.522	-12.0974	419.919	-12.2928	407.394	-8.11064	323.555	-17.1695
330.903	-13.141	407.427	-12.691	399.118	-8.4415	305.386	-19.1696
318.023	-12.6177	395.34	-11.4829	390.545	-8.70488	286.194	-19.2141
306.001	-11.428	384.146	-10.9041	382.515	-7.35413	266.885	-19.4041
296.106	-8.36083	374.772	-7.8451	375.38	-6.91653	249.97	-14.4252
303.651	23.4497	383.185	24.6709	380.276	16.709	255.234	24.9537
325.589	20.4267	406.626	22.2119	395.519	13.7761	279.778	24.1339
345.642	19.679	426.739	18.0139	408.748	12.6812	302.564	21.4373
363.61	16.2586	444.128	16.7634	421.003	11.8285	323.074	19.5844
379.777	16.0753	460.393	15.7675	431.848	9.8627	341.867	18.0002
394.82	14.011	474.712	12.87	441.264	8.96951	359.689	17.6444
407.804	11.957	486.49	10.6857	449.554	7.61088	375.877	14.7308
419.383	11.1997	496.82	9.97562	457.021	7.32318	390.366	14.2485
429.343	8.7207	506.201	8.78439	464.227	7.08746	404.214	13.4474
438.331	9.25579	514.083	6.98145	470.84	6.13875	416.959	12.0426
447.477	9.03547	521.359	7.57031	477.051	6.28263	428.611	11.2617
455.686	7.38222	528.003	5.71647	482.794	5.2034	438.781	9.07816
462.023	5.29285	533.016	4.31089	487.703	4.61535	447.94	9.23836
467.46	5.58154	538.005	5.66605	492.657	5.29294	456.833	8.54818
473.104	5.70591	543.251	4.82526	497.321	4.03467	465.356	8.49737
478.47	5.02546	547.837	4.34863	501.194	3.71112	473.934	8.65838
483.325	4.6847	551.936	3.84769	505.283	4.46641	481.712	6.89832
488.437	5.53907	556.153	4.58678	509.374	3.71635	488.487	6.65177
492.949	3.48582	559.909	2.92512	512.885	3.30565	494.62	5.61342
496.47	3.55631	563.551	4.35961	515.856	2.63705	499.684	4.51611
493.464	-9.56974	560.972	-9.51709	515.049	-4.25227	498.585	-6.7139
483.592	-10.1742	551.486	-9.45529	510.004	-5.83665	491.685	-7.08767
473.572	-9.86459	542.403	-8.71155	503.396	-7.37987	484.24	-7.80116
463.934	-9.41092	534.038	-8.01741	496.466	-6.47939	475.681	-9.31661
454.182	-10.0929	525.906	-8.24638	489.752	-6.9487	466.259	-9.52888
444.821	-8.63047	517.06	-9.44618	482.554	-7.44742	456.836	-9.31546
436.171	-8.66865	508.744	-7.18662	474.966	-7.72974	446.444	-11.4696
427.416	-8.84107	500.599	-9.10239	467.6	-7.00237	434.989	-11.4398
418.51	-8.97118	492.431	-7.23402	460.332	-7.53313	424.054	-10.4298
409.098	-9.85343	483.939	-9.75033	452.982	-7.16577	412.681	-12.3167
399.527	-9.28925	474.438	-9.251	445.542	-7.7148	400.043	-12.96
389.462	-10.8396	464.511	-10.6036	437.755	-7.85867	386.914	-13.2969
378.913	-10.2584	453.698	-11.0229	429.961	-7.72977	372.839	-14.8531
368.196	-11.1765	442.5	-11.3721	422.253	-7.68685	357.691	-15.4427
356.467	-12.2813	430.865	-11.8977	414.554	-7.71011	342.062	-15.8156
344.468	-11.7166	419.76	-10.3129	406.629	-8.14076	325.528	-17.2531
332.095	-13.03	408.492	-12.2224	398.159	-8.80001	307.55	-18.7031
319.164	-12.8323	396.478	-11.8063	389.68	-8.15621	288.773	-18.8499
306.63	-12.2348	385.065	-11.0191	381.243	-8.71811	269.552	-19.5922
295.903	-9.2187	376.003	-7.10538	373.697	-6.37431	252.099	-15.3144
302.998	23.4091	384.929	24.9563	378.707	16.3933	256.954	25.0246
325.143	20.8794	408.297	21.7816	394.468	15.1302	281.353	23.772
344.598	18.0319	428.836	19.2959	408.798	13.5287	304.176	21.8745
362.669	18.1091	447.018	17.0673	421.166	11.2076	324.926	19.6257
379.722	15.9975	463.267	15.432	431.515	9.49135	343.843	18.2084
394.444	13.4471	476.832	11.6962	440.764	9.00504	360.987	16.0801
406.872	11.4077	488.41	11.4614	449.469	8.40565	377.033	16.0113
418.163	11.1758	498.908	9.53312	457.533	7.72315	391.892	13.707
428.91	10.3181	507.424	7.49876	464.681	6.5719	405.001	12.5115
438.598	9.05626	515.371	8.39658	471.333	6.73284	417.123	11.7325
447.279	8.30579	522.957	6.77421	477.825	6.25115	428.434	10.889
455.335	7.80658	528.997	5.30668	483.515	5.12928	438.742	9.72585
462.711	6.94629	534.752	6.20355	488.134	4.10715	448.922	10.635
468.991	5.61247	540.167	4.62597	492.515	4.6546	458.272	8.06507
474.372	5.15104	545.067	5.174	497.266	4.84859	466.959	9.30885
479.927	5.95782	550.01	4.71243	501.649	3.918	475.223	7.21886
485.289	4.76754	554.315	3.89771	505.454	3.69135	482.86	8.05506
489.762	4.17827	558.07	3.61071	509.473	4.34542	490.14	6.50531
494.371	5.03983	561.977	4.20442	513.251	3.21244	496.771	6.75705
498.267	2.75049	565.143	2.12816	516.145	2.57559	502.598	4.89601
494.76	-9.76413	562.187	-8.04084	514.612	-5.64357	502.044	-6.0043
484.605	-10.5452	553.854	-8.62505	509.188	-5.20311	495.31	-7.46342
474.799	-9.06788	544.83	-9.42245	503.161	-6.85036	487.274	-8.60739
465.248	-10.0337	535.978	-8.28169	496.459	-6.55429	478.333	-9.27535
455.566	-9.32966	527.529	-8.61785	489.496	-7.37182	468.696	-9.99776
446.36	-9.08303	518.503	-9.43268	482.176	-7.26803	458.478	-10.439
437.38	-8.87716	510.221	-7.1319	474.772	-7.53996	448.102	-10.3133
428.253	-9.37675	502.543	-8.2239	467.337	-7.33011	437.423	-11.0455
418.943	-9.24168	493.601	-9.66076	460.362	-6.61956	426.083	-11.6337
409.377	-9.8909	484.991	-7.5579	453.186	-7.73239	414.038	-12.4564
399.485	-9.89244	476.092	-10.2409	445.675	-7.2896	401.281	-13.0586
389.612	-9.85368	466.452	-9.03914	438.188	-7.68513	387.855	-13.7933
379.348	-10.6753	456.163	-11.539	430.337	-8.01606	373.82	-14.2767
368.242	-11.5367	444.723	-11.3417	422.412	-7.83371	358.8	-15.7615
356.755	-11.4368	433.789	-10.5249	414.345	-8.30158	342.832	-16.1749
344.593	-12.8869	422.569	-11.9157	405.978	-8.432	325.987	-17.5153
331.869	-12.561	410.748	-11.7256	397.818	-7.88857	307.878	-18.7023
318.906	-13.3651	399.566	-10.6383	389.439	-8.86839	288.738	-19.5789
306.349	-11.7501	388.469	-11.556	380.596	-8.81885	268.982	-19.9323
296.183	-8.58093	379.123	-7.1363	372.945	-6.48312	251.501	-15.0295
303.333	22.8806	388.048	24.9862	378.087	16.7684	256.407	24.8417
325.243	20.9392	410.748	20.4129	394.096	15.2483	280.995	24.3339
345.249	19.0736	430.925	19.9421	408.307	13.1741	304.033	21.7413
363.225	16.8785	449.397	17.0027	420.562	11.3368	324.941	20.0749
379.471	15.6123	464.972	14.1457	431.195	9.92876	344.135	18.3127
394.221	13.8873	478.446	12.8022	440.735	9.15037	361.587	16.5925
407.319	12.3103	489.509	9.32469	449.183	7.7458	377.299	14.8314
419.26	11.5703	499.363	10.3824	456.801	7.4899	391.631	13.8316
429.959	9.82764	509.873	10.6393	463.958	6.82406	405.295	13.4964
439.439	9.13198	518.247	6.10786	470.875	7.01153	417.801	11.5151
448.496	8.98378	523.95	5.29858	477.118	5.474	429.352	11.5869
456.319	6.66079	528.31	3.42032	482.745	5.77957	439.885	9.47939
463.131	6.9637	534.063	8.08683	488.35	5.43081	448.757	8.26561
469.67	6.11462	540.747	5.27999	493.428	4.72408	457.593	9.40529
475.269	5.08286	545.863	4.95219	497.722	3.86401	466.261	7.93137
480.613	5.60472	550.537	4.39667	502.4	5.49222	474.015	7.57773
486.004	5.17714	553.983	2.49491	507.071	3.85126	481.657	7.70543
490.666	4.14868	555.465	0.470097	510.574	3.15367	488.73	6.44035
495.124	4.76648	556.38	1.35807	513.895	3.48904	495.355	6.80938
498.823	2.63155	560.049	5.98022	516.978	2.67675	501.314	5.10977
494.796	-10.6864	559.052	-7.97416	516.031	-4.57201	500.717	-6.30423
484.949	-9.00728	550.209	-9.71093	510.524	-6.44085	494.101	-6.92777
475.485	-9.91963	541.676	-7.35464	504.119	-6.36843	486.346	-8.58268
465.681	-9.68948	534.807	-6.38499	497.299	-7.27155	477.563	-8.98295
456.393	-8.88579	527.066	-9.09687	490.121	-7.08506	467.687	-10.7691
447.24	-9.42087	519.543	-5.94887	483.016	-7.12477	456.919	-10.7678
437.995	-9.06817	512.905	-7.32686	475.48	-7.94693	446.658	-9.75362
428.932	-9.05751	505.066	-8.35191	467.509	-7.99657	436.868	-9.82597
419.672	-9.46287	496.268	-9.24309	460.362	-6.29597	425.93	-12.0506
410.36	-9.16132	487.223	-8.84746	453.147	-8.13451	413.938	-11.9331
401.274	-9.01166	478.394	-8.81065	445.4	-7.35879	401.337	-13.2698
391.639	-10.2583	468.422	-11.1319	437.693	-8.05543	387.564	-14.275
381.24	-10.5395	457.411	-10.8912	429.951	-7.42835	373.099	-14.6549
370.434	-11.0721	446.094	-11.7431	422.235	-8.00396	358.137	-15.2692
358.958	-11.8804	434.784	-10.876	414.208	-8.05117	342.158	-16.6899
346.621	-12.7942	423.227	-12.2389	405.995	-8.37344	325.11	-17.4046
334.09	-12.2666	411.436	-11.3428	398	-7.61753	307.246	-18.324
321.448	-13.0171	399.975	-11.5798	389.755	-8.87153	288.433	-19.301
308.504	-12.8709	388.843	-10.6829	380.901	-8.83768	269.02	-19.5251
297.892	-8.35315	379.974	-7.05518	372.874	-7.21667	251.566	-15.3829
305.421	23.41	388.79	24.6871	377.651	16.7716	256.582	25.4147
327.302	20.3529	411.743	21.2187	393.494	14.9152	281.636	24.6924
346.945	18.9336	431.807	18.9099	407.281	12.6573	304.64	21.3156
364.489	16.1529	449.342	16.1597	419.45	11.6807	325.298	19.9998
380.56	15.9896	464.937	15.0305	430.337	10.0928	344.086	17.5773
395.438	13.7659	479.189	13.4725	439.731	8.69543	361.231	16.7131
408.462	12.2831	491.422	10.995	448.394	8.63036	377.159	15.1422
420.335	11.4632	501.28	8.72044	456.224	7.0303	391.882	14.3027
430.835	9.53743	509.917	8.55345	463.212	6.94635	405.151	12.2352
440.46	9.71166	518.995	9.60304	469.888	6.40533	417.312	12.0872
448.919	7.20696	526.535	5.47691	475.992	5.80271	429.037	11.3636
455.832	6.6185	532.519	6.49057	481.997	6.2074	439.433	9.42719
462.584	6.88534	538.51	5.49229	487.564	4.92591	448.839	9.38618
469.297	6.5408	543.887	5.26076	492.322	4.59094	457.934	8.80406
475.125	5.11542	548.716	4.39648	497.081	4.92595	466.774	8.8762
480.37	5.37431	553.289	4.75029	501.41	3.73189	475.304	8.18289
485.335	4.55598	557.073	2.81699	505.381	4.21081	483.102	7.41393
490.091	4.95564	560.773	4.58442	509.667	4.36139	490.248	6.87724
494.749	4.35951	565.047	3.96327	513.515	3.3354	496.782	6.19145
498.532	3.20645	568.226	2.39473	516.607	2.84829	502.919	6.08162
495.339	-9.5922	564.091	-10.6645	515.579	-4.90415	502.552	-6.81617
485.271	-10.5428	553.971	-9.57678	510.14	-5.97489	495.553	-7.1802
474.976	-10.0472	545.01	-8.3442	503.861	-6.58334	487.508	-8.91037
465.288	-9.32843	537.502	-6.67247	497.347	-6.44328	478.472	-9.16183
455.879	-9.48983	529.908	-8.51588	490.254	-7.74345	469.034	-9.71389
446.434	-9.40062	521.805	-7.69028	482.504	-7.75689	459.344	-9.66669
437.246	-8.97615	513.975	-7.9693	475.053	-7.14563	448.965	-11.0902
428.29	-8.9356	506.007	-7.9656	467.685	-7.59049	437.775	-11.2899
419.666	-8.31159	497.518	-9.0122	460.174	-7.43121	426.155	-11.9513
410.869	-9.28366	488.448	-9.12776	452.579	-7.75766	414.152	-12.0541
401.492	-9.46937	479.308	-9.15305	444.916	-7.56788	401.948	-12.3549
391.515	-10.485	469.358	-10.7478	437.462	-7.34045	389.106	-13.3292
380.726	-11.0925	458.732	-10.5039	429.819	-7.94587	375.146	-14.5896
370.175	-10.0093	447.825	-11.3103	421.964	-7.76414	360.236	-15.2314
359.232	-11.8769	436.658	-11.0232	413.873	-8.41771	344.597	-16.0464
347.07	-12.4473	425.364	-11.5651	405.662	-8.00495	328.007	-17.1326
334.622	-12.4479	413.452	-12.2578	397.47	-8.37801	309.832	-19.2174
322.353	-12.0906	402.006	-10.6338	388.803	-8.95635	290.516	-19.4154
310.218	-12.1798	390.788	-11.8033	380.076	-8.49736	270.936	-19.7433
299.645	-8.96556	381.504	-6.7645	372.404	-6.84799	253.162	-15.8065
306.857	23.3884	390.323	24.4025	377.246	16.5323	257.804	25.0914
328.838	20.574	413.548	22.0483	393.194	15.364	282.409	24.1196
348.637	19.0231	434.409	19.6734	407.178	12.6045	305.506	22.0734
366.48	16.6643	452.901	17.3098	419.013	11.0647	326.373	19.66
382.437	15.2493	468.608	14.104	429.777	10.463	345.056	17.7058
396.947	13.771	482.03	12.7417	439.61	9.20382	362.232	16.6472
409.948	12.2306	494.38	11.9569	448.453	8.48285	378.055	14.9986
420.22	8.31323	504.778	8.84031	456.679	7.96806	392.329	13.5497
429.602	10.4516	513.485	8.57376	463.846	6.36572	405.683	13.1577
439.407	9.15811	520.718	5.89103	470.063	6.06975	418.286	12.0478
448.612	9.25048	526.24	5.15309	476.18	6.16333	429.634	10.6499
456.905	7.33581	531.961	6.2884	481.85	5.17701	440.233	10.5482
464.498	7.85004	537.842	5.47357	487.002	5.12581	450.156	9.29722
471.381	5.91633	543.436	5.71514	491.884	4.63979	459.164	8.71796
476.673	4.6672	549.006	5.42556	496.437	4.46633	467.951	8.85739
481.581	5.14989	553.57	3.70122	500.835	4.32891	476.696	8.63253
486.694	5.07632	557.201	3.56202	504.754	3.50887	484.553	7.07999
491.565	4.66561	561.235	4.5053	508.614	4.2107	491.36	6.53457
496.011	4.22629	565.739	4.50342	512.5	3.56269	497.96	6.66537
499.683	3.11677	568.582	1.18196	515.434	2.30389	503.945	5.30456
496.178	-10.1256	564.692	-8.96164	514.192	-4.78628	503.271	-6.65268
486.018	-10.195	555.309	-9.80554	508.689	-6.22096	495.413	-9.06322
475.759	-10.3233	546.028	-8.7553	502.454	-6.24874	486.893	-7.97723
465.829	-9.53576	537.501	-8.29901	495.601	-7.45775	478.457	-8.8935
456.241	-9.6417	529.621	-7.46194	488.376	-6.99138	469.076	-9.86896
447.182	-8.47622	522.25	-7.27954	481.406	-6.94796	458.429	-11.4252
438.395	-9.09725	515.197	-6.82703	474.165	-7.5346	447.465	-10.5037
429.142	-9.40887	507.694	-8.17714	466.55	-7.69539	436.508	-11.4098
419.975	-8.92402	499.661	-7.89003	459.298	-6.80883	425.269	-11.0683
410.94	-9.14699	491.189	-9.05315	452.288	-7.21217	413.853	-11.7624
401.871	-8.99156	481.653	-10.0202	445.133	-7.09722	401.668	-12.6082
392.549	-9.65195	471.535	-10.2145	437.908	-7.35191	388.267	-14.1932
382.3	-10.8464	461.555	-9.74568	429.94	-8.58469	374.324	-13.6932
371.28	-11.193	451.206	-10.9529	421.614	-8.06779	359.8	-15.3546
360.012	-11.3423	439.81	-11.8399	413.516	-8.12786	343.991	-16.2648
348.429	-11.8239	428.342	-11.0957	405.243	-8.41794	327.432	-16.8527
336.271	-12.4924	416.942	-11.7042	396.677	-8.71433	310.102	-17.8078
323.829	-12.3909	405.67	-10.8387	388.239	-8.16158	291.303	-19.7899
311.804	-11.6601	394.771	-10.96	379.804	-8.70831	271.712	-19.3912
301.294	-9.36045	385.106	-8.3702	371.961	-6.97825	254.349	-15.3343
308.111	22.9948	393.83	25.8193	377.152	17.3614	259.137	24.9096
329.69	20.1639	417.502	21.5245	393.148	14.6297	283.761	24.338
348.6	17.6561	437.637	18.7457	406.742	12.5579	307.116	22.3728
366.015	17.1733	455.265	16.5099	418.979	11.9167	327.852	19.0993
382.445	15.6865	470.759	14.4775	430.111	10.3465	346.41	18.015
397.304	14.0324	484.308	12.6208	439.436	8.30488	363.815	16.7952
410.327	12.0133	495.885	10.534	447.528	7.87903	379.89	15.3551
422.247	11.8267	505.918	9.53069	455.754	8.57207	394.712	14.2896
433.092	9.86374	514.53	7.69362	463.578	7.07659	408.265	12.8151
442.544	9.03914	521.837	6.92118	470.321	6.4089	420.612	11.8793
450.772	7.41711	527.36	4.12449	476.15	5.24981	432.127	11.1504
458.331	7.7004	532.259	5.67382	481.68	5.80983	442.596	9.78821
465.466	6.57049	537.95	5.70702	486.96	4.75035	452.582	10.1848
471.6	5.69737	543.169	4.73051	491.92	5.16854	461.783	8.21623
477.436	5.97375	547.695	4.32265	496.686	4.36463	470.074	8.36683
482.832	4.81896	552.053	4.39289	500.965	4.19407	478.245	7.9745
487.692	4.90211	555.922	3.34485	504.912	3.69952	486.015	7.56584
492.037	3.78695	559.642	4.09498	508.645	3.76497	493.018	6.43867
496.304	4.74618	563.676	3.97396	512.454	3.8536	499.376	6.27795
500.209	3.06559	567.416	3.50668	515.618	2.47432	504.944	4.85759
496.342	-10.8009	563.917	-10.5054	514.357	-4.99601	503.592	-7.56166
486.021	-9.84053	554.043	-9.242	509.101	-5.51615	496.134	-7.35273
475.933	-10.3359	545.043	-8.7594	503.077	-6.5319	488.376	-8.16339
466.214	-9.10071	536.576	-8.17466	496.186	-7.25072	479.659	-9.2723
457.229	-8.86972	529.53	-5.91736	488.934	-7.25182	469.832	-10.3815
448.1	-9.3894	522.642	-7.85792	481.674	-7.26789	459.297	-10.6885
438.897	-9.01512	514.678	-8.0697	474.398	-7.28572	449.074	-9.75676
429.85	-9.08001	506.927	-7.43202	466.774	-7.9612	438.649	-11.0932
420.815	-8.99042	498.68	-9.06283	459.314	-6.95973	427.186	-11.833
411.694	-9.25051	489.862	-8.57219	452.407	-6.85309	415.27	-11.9993
401.892	-10.3531	480.874	-9.40483	445.334	-7.29393	402.881	-12.7784
391.914	-9.60279	471.26	-9.82249	437.794	-7.78617	389.915	-13.1528
381.794	-10.6371	461.04	-10.6179	430.153	-7.49432	376.028	-14.6221
371.089	-10.7741	450.242	-10.9776	422.272	-8.26909	361.111	-15.2114
359.943	-11.517	438.922	-11.6625	414.014	-8.24716	345.103	-16.8042
348.096	-12.1777	427.766	-10.6495	405.631	-8.51847	328.036	-17.3307
335.921	-12.1714	416.388	-12.1079	397.305	-8.13352	310.139	-18.4635
323.799	-12.0744	404.658	-11.3518	388.517	-9.4423	291.234	-19.3468
311.302	-12.9192	393.706	-10.5509	379.695	-8.20185	271.496	-20.1283
300.35	-8.98398	384.675	-7.51101	372.353	-6.48178	253.977	-14.9097
307.461	23.2062	393.613	25.3855	377.24	16.2557	259.386	25.7274
329.432	20.7344	417.211	21.8103	392.746	14.7573	284.174	23.8487
348.888	18.1774	437.896	19.5613	406.359	12.467	307.604	23.0109
366.679	17.4065	455.954	16.5544	418.817	12.4502	329.1	19.9821
382.637	14.5084	470.947	13.4305	430.208	10.3308	348.102	18.0207
396.621	13.4603	484.205	13.0852	439.789	8.83225	365.066	15.9082
409.991	13.2783	496.206	10.9165	448.216	8.02072	380.745	15.4506
421.893	10.5266	505.622	7.91578	456.067	7.68273	395.352	13.7627
432.081	9.84889	513.585	8.01129	463.366	6.91523	408.318	12.1699
441.05	8.08859	521.074	6.96604	469.68	5.71122	420.217	11.6271
449.466	8.7439	527.305	5.49622	475.848	6.62471	431.4	10.7386
457.414	7.15193	533.453	6.79899	481.949	5.57769	441.963	10.3886
464.356	6.73175	539.884	6.0642	487.201	4.92614	451.581	8.84662
470.684	5.92519	545.197	4.56157	491.776	4.22458	460.794	9.57966
476.395	5.49582	549.965	4.97514	496.139	4.5007	469.447	7.72689
481.52	4.75473	554.186	3.46609	500.458	4.13822	477.268	7.91398
486.158	4.52261	558.255	4.67089	504.527	3.99909	484.962	7.47507
490.93	5.02009	562.379	3.57812	508.432	3.81159	491.787	6.17407
495.963	5.04574	566.56	4.78387	512.422	4.16828	498.291	6.83505
499.797	2.62246	569.763	1.62294	516	2.98833	504.163	4.90817
496.181	-9.85428	565.337	-10.4765	514.402	-6.18514	503.814	-5.607
485.96	-10.5878	554.989	-10.2183	508.523	-5.57247	497.091	-7.83846
475.878	-9.57526	545.702	-8.35601	502.718	-6.03729	488.397	-9.55006
466.309	-9.56321	537.703	-7.64201	496.292	-6.81616	478.738	-9.76753
456.811	-9.43314	529.677	-8.41011	489.142	-7.48231	468.957	-9.79497
447.53	-9.1297	521.869	-7.20657	481.803	-7.19591	458.783	-10.5529
438.703	-8.5236	514.528	-7.47419	474.424	-7.56318	448.237	-10.5382
429.794	-9.29354	506.572	-8.43817	466.883	-7.51755	437.474	-10.988
420.768	-8.75941	498.586	-7.53511	459.809	-6.63083	426.186	-11.588
411.998	-8.78046	490.465	-8.70553	453.021	-6.94499	414.482	-11.8206
403.085	-9.046	481.174	-9.87725	445.71	-7.67857	402.194	-12.7554
393.599	-9.92461	470.935	-10.6004	438.009	-7.72326	389.199	-13.2339
383.42	-10.4344	460.584	-10.1011	430.524	-7.24587	375.462	-14.2396
372.695	-11.0163	450.103	-10.8613	422.802	-8.19752	360.295	-16.096
361.82	-10.732	439.48	-10.3851	414.506	-8.39493	344.16	-16.1725
350.857	-11.1944	427.676	-13.2225	406.383	-7.85226	327.315	-17.5183
338.787	-12.9467	415.491	-11.148	398.478	-7.95724	309.17	-18.7716
325.9	-12.826	404.084	-11.6663	390.173	-8.65248	290.182	-19.2045
313.521	-11.9323	392.554	-11.3936	381.159	-9.37595	270.755	-19.6496
303.204	-8.70283	382.812	-8.0899	373.415	-6.11241	253.279	-15.3015
310.025	22.3454	391.283	25.0325	378.498	16.2802	258.131	25.0044
331.5	20.6045	414.028	20.4568	394.135	14.994	282.771	24.2752
350.673	17.7424	434.678	20.8421	408.25	13.2345	305.942	22.0671
368.108	17.1267	453.527	16.8567	420.453	11.1726	326.941	19.9316
384.526	15.7095	469.598	15.2857	431.367	10.6558	346.072	18.3296
399.096	13.4313	482.71	10.9387	441.168	8.94501	363.483	16.4925
411.474	11.3231	493.461	10.5629	449.462	7.64253	379.284	15.1097
422.986	11.702	502.845	8.20489	456.955	7.34516	393.393	13.1087
433.397	9.12015	510.974	8.05239	464.24	7.2245	406.613	13.3303
442.674	9.4343	518.852	7.70406	470.761	5.81616	419.302	12.0484
450.999	7.21492	525.697	5.98524	476.581	5.82539	430.882	11.112
457.776	6.339	531.473	5.56807	482.19	5.39251	441.682	10.4866
465.777	9.66336	536.839	5.16373	487.202	4.63089	451.665	9.4814
472.201	3.18426	541.711	4.57959	492.281	5.5279	460.717	8.62228
477.519	7.45169	546.883	5.76417	497.167	4.2436	469.312	8.56637
483.76	5.03023	552.13	4.73141	501.672	4.7664	477.648	8.1068
488.695	4.84082	556.122	3.25267	506.234	4.35768	485.556	7.70773
492.898	3.56472	559.073	2.64847	510.239	3.65279	492.391	5.96418
497.555	5.74798	562.411	4.02705	513.685	3.23892	499.187	7.62626
502.051	3.24447	566.175	3.50155	516.904	3.19811	505.144	4.28756
498.677	-9.99264	563.586	-8.68052	515.874	-5.25826	504.24	-6.09488
488.095	-11.1703	554.421	-9.64841	509.989	-6.51073	496.917	-8.55105
477.526	-9.96864	545.218	-8.75882	503.687	-6.09297	488.201	-8.8808
468.172	-8.7386	536.42	-8.83653	497.256	-6.77021	479.22	-9.08097
458.007	-11.5909	527.765	-8.47409	490.022	-7.69797	469.825	-9.70865
448.035	-8.35433	520.027	-7.00154	482.74	-6.86559	460.082	-9.779
437.488	-12.7389	512.572	-7.90731	475.603	-7.40744	449.652	-11.08
429.097	-4.04412	504.874	-7.48943	468.264	-7.27105	438.35	-11.5235
422.804	-8.54045	496.572	-9.11528	461.098	-7.06066	427.097	-10.9828
412.346	-12.3754	487.717	-8.59394	453.794	-7.54785	415.325	-12.5603
402.567	-7.18391	478.608	-9.62483	446.518	-7.004	402.346	-13.3978
392.85	-12.2501	469.127	-9.33703	439.116	-7.8006	388.944	-13.4069
381.509	-10.4324	459.577	-9.76309	431.44	-7.55144	374.934	-14.6128
372.216	-8.15235	449.108	-11.1747	423.742	-7.84367	359.898	-15.4594
361.478	-13.3248	437.574	-11.8919	415.68	-8.28053	343.834	-16.6686
352.384	-4.86157	425.956	-11.3454	407.256	-8.56742	327.143	-16.7137
344.004	-11.9001	414.716	-11.1344	399.076	-7.79267	309.446	-18.6805
331.992	-12.123	403.031	-12.2342	391.049	-8.26165	290.042	-20.1269
320.357	-11.1464	391.274	-11.2811	382.54	-8.7568	270.124	-19.7101
309.736	-10.0953	381.318	-8.63101	374.62	-7.08219	252.521	-15.4943
316.985	24.5926	389.821	25.6383	379.468	16.7781	257.203	24.8577
337.538	16.513	413.404	21.5277	395.029	14.3428	281.802	24.3396
353.482	15.3751	433.742	19.1482	408.724	13.047	304.99	22.0362
369.472	16.6048	451.625	16.617	421.25	12.0053	325.846	19.6765
385.447	15.3459	466.76	13.6528	431.995	9.48508	344.783	18.197
399.894	13.5469	479.589	12.0054	441.283	9.09183	362.158	16.5543
412.831	12.328	491.21	11.2365	449.805	7.95075	378.019	15.1659
424.49	10.99	501.091	8.52507	457.48	7.40084	392.584	13.9645
434.476	8.9826	509.301	7.89643	464.687	7.01202	406.076	13.0204
443.316	8.69762	517.581	8.66195	470.997	5.60767	418.849	12.5242
451.457	7.58294	525.34	6.85666	476.813	6.02509	430.426	10.63
459.109	7.72186	532.104	6.67222	482.738	5.82416	441.149	10.8168
465.955	5.96908	538.075	5.26924	488.076	4.85274	451.608	10.1013
471.951	6.02439	543.62	5.82027	492.891	4.77718	461.139	8.96035
478.079	6.2304	548.86	4.66095	497.415	4.26971	469.998	8.75819
483.474	4.56063	553.392	4.40164	501.539	3.9795	478.123	7.49133
488.376	5.24269	557.701	4.21742	506.627	6.19682	485.638	7.53828
492.956	3.91668	560.943	2.26612	511.751	4.05123	492.807	6.80098
497.154	4.48077	564.683	5.21361	515.657	3.76043	499.512	6.60925
500.61	2.43048	568.472	2.36526	518.849	2.62299	505.276	4.91765
496.586	-10.4791	564.747	-9.81511	516.569	-7.18356	504.294	-6.8821
486.542	-9.60774	555.427	-8.82492	510.067	-5.82017	497.085	-7.5355
476.565	-10.3463	547.07	-7.88902	503.688	-6.93754	488.545	-9.5444
467.016	-8.75185	538.499	-9.25297	496.946	-6.54543	479.412	-8.72091
457.714	-9.8515	529.978	-7.79017	490.108	-7.13063	469.723	-10.6575
448.576	-8.42445	521.693	-8.78039	482.745	-7.59565	459.347	-10.095
439.469	-9.79002	513.386	-7.83191	475.352	-7.19169	448.713	-11.1736
429.992	-9.16544	504.839	-9.26234	467.958	-7.59575	437.57	-11.1109
420.995	-8.82745	495.927	-8.56237	460.57	-7.17982	426.665	-10.6995
412.105	-8.95207	487.125	-9.04133	453.18	-7.60006	415.138	-12.3549
402.353	-10.5516	478.013	-9.18206	445.93	-6.90084	402.689	-12.5428
392.343	-9.4686	468.896	-9.05191	438.803	-7.35171	389.343	-14.1495
382.02	-11.1791	459.14	-10.46	431.331	-7.59323	375.134	-14.2669
371.969	-8.92097	448.384	-11.0534	423.527	-8.01466	360.45	-15.1022
361.985	-11.047	436.927	-11.8594	415.217	-8.6062	344.316	-17.1655
350.747	-11.4296	425.131	-11.7333	407.337	-7.15222	326.93	-17.6059
338.719	-12.6271	413.58	-11.3682	399.571	-8.38059	308.674	-18.9077
326.223	-12.3639	402.258	-11.2763	390.946	-8.86987	289.462	-19.515
313.872	-12.3397	391.22	-10.7995	383.065	-6.8908	269.587	-20.2357
303.074	-9.2552	381.681	-8.2787	376.369	-6.50268	251.684	-15.5698
309.997	23.1007	390.09	25.096	381.642	17.0499	256.8	25.8023
331.58	20.0661	413.492	21.7091	397.483	14.6313	281.853	24.3035
350.722	18.218	433.592	18.4899	410.233	10.8681	304.929	21.8478
368.207	16.7508	450.915	16.1569	421.601	11.8688	325.72	19.7344
383.976	14.7875	466.288	14.5895	432.4	9.72841	344.644	18.1132
398.355	13.9718	479.984	12.8007	442.061	9.59361	362.014	16.6282
411.163	11.6426	491.585	10.4019	450.581	7.44736	377.906	15.1556
422.488	11.009	502.442	11.3117	458.144	7.67949	392.677	14.386
432.954	9.92284	511.81	7.42447	465.536	7.10271	406.231	12.7228
442.51	9.18886	518.639	6.23357	472.117	6.06047	418.519	11.852
451.075	7.94098	525.418	7.325	477.888	5.48181	430.122	11.3549
458.386	6.6804	531.993	5.82598	483.32	5.38104	440.785	9.97039
465.199	6.94636	537.705	5.59633	488.744	5.46825	450.793	10.0455
471.706	6.06674	543.265	5.52464	493.777	4.59645	460.383	9.1344
477.793	6.10706	547.829	3.60277	498.084	4.01795	468.851	7.80255
483.28	4.86732	551.696	4.13138	502.125	4.06361	476.694	7.88355
488.288	5.14875	556.133	4.74251	506.323	4.33284	483.991	6.71034
493.114	4.50437	561.217	5.42676	510.345	3.71061	490.607	6.52158
496.74	2.74741	565.939	4.01687	513.733	3.06656	497.259	6.78175
499.98	3.7321	568.98	2.06419	516.558	2.5831	503.209	5.11844
497.441	-8.81005	565.151	-9.72247	515.447	-4.80613	503.267	-5.00325
489.111	-7.8492	555.483	-9.61313	510.08	-5.92722	496.989	-7.55126
480.545	-9.2837	545.769	-9.81534	503.997	-6.23882	488.452	-9.52422
457.219	-37.3691	537.142	-7.43878	497.669	-6.41723	479.215	-8.94881
446.629	16.1899	529.544	-7.756	491.052	-6.81683	469.734	-10.0141
450.435	-8.57895	521.96	-7.41276	483.999	-7.28816	459.156	-11.1416
440.239	-11.8131	513.911	-8.68472	476.765	-7.18135	448.579	-10.0116
430.54	-7.58341	505.848	-7.44168	469.726	-6.89642	437.865	-11.4167
423.058	-7.3817	497.426	-9.4014	462.743	-7.06934	426.482	-11.3492
413.424	-11.8857	488.689	-8.07268	455.268	-7.88038	414.94	-11.7347
401.455	-12.052	479.616	-10.0734	447.618	-7.42022	402.422	-13.3023
391.832	-7.19474	470.008	-9.14352	440.063	-7.68873	388.989	-13.5624
383.123	-10.2226	459.749	-11.3731	432.468	-7.5024	374.903	-14.6109
372.696	-10.6313	448.766	-10.5932	424.897	-7.6388	359.462	-16.2697
362.15	-10.4604	437.774	-11.3918	417.715	-6.72457	343.163	-16.3285
351.07	-11.7004	425.834	-12.4877	409.409	-9.88814	326.178	-17.6429
339.006	-12.4276	414.247	-10.6868	400.457	-8.01502	308.074	-18.5649
326.63	-12.3238	403.724	-10.359	392.037	-8.82583	288.645	-20.2926
314.102	-12.7332	392.996	-11.0973	383.137	-8.97365	268.482	-20.0332
302.974	-9.52154	383.908	-7.07888	375.173	-6.95558	251.015	-14.9002
309.565	22.7037	391.865	22.9945	380.01	16.6299	256.084	25.0375
331.053	20.2726	414.646	22.566	395.863	15.0763	280.903	24.6004
350.238	18.0957	437.375	22.8925	409.983	13.1642	304.137	21.8675
368.471	18.3719	452.224	6.80632	422.251	11.3717	325.185	20.2279
385.278	15.2421	452.279	-6.69721	433.354	10.8345	344.547	18.4969
399.544	13.2891	466.521	35.1807	443.073	8.60237	362.167	16.7432
412.426	12.4747	489.716	11.2093	451.453	8.15751	378.118	15.1595
424.458	11.5899	500.804	10.9666	459.081	7.0998	392.38	13.3645
434.291	8.0763	509.768	6.96216	466.038	6.81284	405.737	13.3478
442.902	9.14592	517.148	7.79727	472.53	6.17246	418.574	12.3264
451.672	8.39419	524.915	7.7379	478.353	5.47381	430.166	10.858
459.485	7.23112	531.475	5.38189	483.924	5.66672	440.89	10.5905
466.894	7.58692	537.637	6.94273	489.479	5.44353	450.788	9.20541
473.169	4.96377	543.322	4.42563	494.691	4.98042	460.125	9.46746
478.544	5.78465	548.171	5.2741	499.437	4.51198	469.006	8.29464
484.107	5.34211	552.784	3.95032	503.181	2.97725	477.483	8.65977
489.255	4.95344	556.872	4.22639	506.592	3.84343	485.014	6.402
493.746	4.02943	560.391	2.81132	510.379	3.73011	491.941	7.45365
497.909	4.29673	564.454	5.31516	514.04	3.59265	499.265	7.19351
501.347	2.57884	567.921	1.61912	517.78	3.88689	505.678	5.63276
497.908	-9.45769	564.208	-9.04616	517.183	-5.08132	505.366	-6.25801
488.081	-10.1961	554.85	-9.66862	511.684	-5.9151	498.257	-7.95834
478.206	-9.55321	544.865	-10.3012	505.295	-6.8637	489.834	-8.88908
468.465	-9.92898	535.937	-7.55578	498.469	-6.78911	480.665	-9.44741
458.887	-9.22637	527.564	-9.19005	491.4	-7.34823	470.88	-10.1232
449.528	-9.49221	519.167	-7.60425	484.019	-7.4136	460.266	-11.1045
440.249	-9.06684	512.038	-6.65277	476.654	-7.31675	449.585	-10.2584
431.363	-8.70438	504.605	-8.21318	469.369	-7.2531	438.951	-11.0087
422.39	-9.24174	496.22	-8.55699	462.214	-7.05678	427.434	-12.0258
413.059	-9.41937	487.459	-8.96616	455.083	-7.2044	415.385	-12.0721
403.479	-9.7404	478.67	-8.6114	447.72	-7.52156	402.727	-13.2444
393.883	-9.45287	468.549	-11.6298	439.911	-8.09725	388.998	-14.2131
383.749	-10.8148	457.708	-10.0533	432.335	-7.05402	374.582	-14.6181
372.921	-10.8406	447.779	-9.80542	425.09	-7.43678	359.279	-15.9892
362.101	-10.8	437.078	-11.5947	417.331	-8.08044	342.975	-16.6183
350.856	-11.6907	424.762	-13.0386	409.346	-7.88983	325.495	-18.3426
338.771	-12.4788	412.68	-11.1253	401.231	-8.34032	306.329	-19.9877
326.38	-12.3027	396.85	-20.5335	392.68	-8.76181	287.051	-18.5683
314.21	-12.0372	390.429	7.69009	384.106	-8.38705	268.005	-19.5248
303.438	-9.5078	377.617	-33.3138	376.555	-6.71459	250.598	-15.2884
310.133	22.8983	384.321	46.7216	381.424	16.4522	255.256	24.6044
331.135	19.1067	414.264	13.1656	396.863	14.4276	279.939	24.7614
350.191	19.0053	432.472	23.249	410.435	12.7157	303.786	22.9329
368.2	17.0128	452.22	16.2471	422.371	11.1568	325.229	19.9516
384.286	15.1583	467.477	14.2674	432.811	9.72178	344.396	18.3834
398.345	12.9603	480.943	12.6653	442.429	9.51552	362.099	17.0223
410.408	11.165	492.251	9.95008	451.24	8.10597	378.385	15.5489
421.602	11.2236	501.859	9.26622	458.916	7.24534	393.388	14.4584
432.184	9.93946	510.582	8.18006	465.975	6.87363	406.822	12.4099
441.612	8.91757	518.529	7.7142	472.445	6.06516	419.139	12.2238
450.234	8.3264	525.565	6.35658	478.453	5.95226	430.78	11.0573
458.096	7.39809	531.933	6.37897	484.073	5.2881	441.574	10.532
465.347	7.10346	537.832	5.42061	489.324	5.21329	452.05	10.42
472.153	6.50826	542.64	4.19399	494.318	4.77439	461.904	9.2871
478.199	5.58395	547.457	5.44156	498.964	4.51824	470.876	8.65687
483.195	4.40761	552.647	4.93816	504.033	5.61998	478.706	7.00297
487.711	4.62445	556.973	3.71367	508.891	4.09435	485.878	7.34167
492.098	4.1495	561.085	4.5106	512.749	3.62343	493.48	7.86202
496.06	3.7738	565.083	3.48533	516.53	3.93834	500.567	6.31267
499.619	3.34543	567.383	1.11371	519.911	2.82371	506.252	5.0566
496.794	-8.99679	563.939	-8.00131	518.497	-5.65201	505.678	-6.20362
487.492	-9.60572	555.02	-9.83699	513.021	-5.29987	498.831	-7.49193
477.749	-9.88005	545.5	-9.20331	506.843	-7.05614	490.427	-9.31446
468.286	-9.04656	537.045	-7.70588	499.153	-8.32351	481.088	-9.36476
458.744	-10.0384	529.077	-8.23143	491.385	-7.2137	471.251	-10.3093
448.894	-9.6608	520.417	-9.08817	484.024	-7.50803	461.179	-9.83526
439.813	-8.50084	511.852	-8.04035	476.648	-7.24441	451.171	-10.1808
431.174	-8.77702	503.859	-7.94592	469.302	-7.44654	440.058	-12.044
422.345	-8.8822	495.661	-8.45075	462.228	-6.70212	427.997	-12.0785
413.295	-9.21675	487.73	-7.41193	455.252	-7.24997	416.213	-11.4886
403.561	-10.2519	478.826	-10.396	447.589	-8.07582	403.743	-13.4521
393.766	-9.33778	468.705	-9.845	439.667	-7.76919	390.044	-13.9457
384.069	-10.0562	458.473	-10.6188	431.932	-7.69911	375.839	-14.4653
373.811	-10.4589	447.672	-10.9837	424.435	-7.29504	360.829	-15.5544
361.446	-14.2729	436.293	-11.7751	416.745	-8.08496	344.599	-16.9051
349.246	-10.1258	424.454	-11.9025	408.861	-7.68325	327.196	-17.9019
340.809	-6.74964	413.064	-10.8781	400.986	-8.0676	308.907	-18.6755
330.016	-14.8352	401.967	-11.3156	392.447	-9.01092	289.587	-19.964
313.948	-17.3011	390.908	-10.8017	383.514	-8.85363	269.682	-19.846
293.832	-22.9305	381.981	-7.05194	376.111	-5.9521	251.692	-16.1337
289.901	15.0689	391.101	25.2917	381.919	17.5676	256.283	25.3146
305.751	16.631	414.268	21.0429	398.023	14.6398	281.395	24.9094
335.251	42.3678	434.183	18.7864	411.678	12.6704	304.791	21.8839
366.102	19.3343	452.075	16.9967	424.021	12.0165	325.673	19.879
386.241	20.9451	467.666	14.1857	435.089	10.1182	344.901	18.5767
402.417	11.4067	481.354	13.1914	444.86	9.42397	362.436	16.4948
413.811	11.38	493.138	10.3756	453.573	8.00185	378.388	15.4075
424.705	10.4085	502.849	9.04713	461.094	7.04022	392.856	13.5296
434.999	10.1798	512.007	9.26761	468.133	7.038	406.471	13.6998
444.554	8.93028	520.15	7.01952	473.87	4.43689	419.572	12.5027
452.76	7.48156	527.002	6.68496	478.61	5.04243	431.56	11.4733
459.835	6.6685	533.386	6.08137	483.867	5.47141	442.544	10.4953
466.744	7.14851	538.945	5.03753	488.977	4.7496	452.656	9.72851
473.435	6.23354	543.794	4.6604	493.834	4.96349	462.234	9.42759
479.219	5.33444	549.093	5.93731	498.765	4.89906	471.055	8.21315
484.239	4.70617	554.071	4.01956	503.287	4.14486	479.054	7.78558
489.473	5.76219	558.615	5.06876	507.205	3.69145	486.567	7.24104
494.673	4.6379	563.306	4.31188	511.368	4.63413	493.2	6.02454
498.599	3.2134	566.808	2.69211	515.267	3.16311	499.958	7.49039
501.997	3.58223	569.524	2.73976	518.33	2.96284	505.968	4.53023
498.538	-10.5005	566.11	-9.56809	517.117	-5.38886	505.364	-5.73808
488.137	-10.3006	556.545	-9.5603	511.117	-6.60985	498.789	-7.41143
477.797	-10.3787	547.354	-8.82295	505.015	-5.59498	490.572	-9.022
468.584	-8.04897	538.405	-9.07523	498.912	-6.61105	481.139	-9.84573
461.179	-6.76085	529.854	-8.02593	491.848	-7.51719	471.514	-9.40317
452.66	-10.2772	521.589	-8.50401	484.527	-7.12394	461.725	-10.1749
441.281	-12.4798	513.82	-7.03447	477.244	-7.44236	450.895	-11.4851
431.935	-6.21344	506.238	-8.12956	469.886	-7.27454	439.527	-11.2517
425.345	-6.96554	498.051	-8.24418	462.816	-6.86478	428.004	-11.7927
418.568	-6.58811	489.447	-8.96304	455.548	-7.67077	415.996	-12.2249
406.532	-17.485	480.668	-8.59532	447.74	-7.94492	403.819	-12.1286
392.549	-10.4808	471.285	-10.1711	440.278	-6.97977	390.887	-13.7343
382.328	-9.96089	461.085	-10.2281	432.862	-7.85312	376.624	-14.7934
372.473	-9.749	450.65	-10.6435	425.027	-7.81601	361.433	-15.5886
361.556	-12.0851	440.3	-10.0551	417.44	-7.35833	345.149	-16.9791
349.727	-11.5734	429.043	-12.4602	409.631	-8.25859	327.927	-17.4647
338.122	-11.636	416.956	-11.7128	401.188	-8.62908	309.814	-18.7617
326.431	-11.7462	404.79	-12.6189	392.742	-8.26196	290.229	-20.4083
314.339	-12.4368	393.002	-10.9579	384.149	-8.92494	269.965	-20.1186
303.75	-8.74156	383.624	-7.79776	376.89	-5.59179	252.104	-15.6044
310.861	22.9635	392.151	24.8519	382.114	16.0391	257.019	25.4352
332.461	20.2355	415.767	22.3806	397.493	14.7193	282.289	25.1049
352.192	19.2277	436.735	19.5549	411.109	12.513	306.065	22.448
369.884	16.1557	454.695	16.3642	423.954	13.1766	327.427	20.2757
385.466	15.0085	469.456	13.1596	435.591	10.0971	346.813	18.4952
399.846	13.7522	482.777	13.4823	445.095	8.91198	364.389	16.6578
412.501	11.5572	494.137	9.23577	452.431	5.75971	380.226	15.0163
423.963	11.3659	503.156	8.80252	459.048	7.47296	394.938	14.4062
434.64	9.98942	511.817	8.51955	465.989	6.4093	408.407	12.5333
443.508	7.74615	520.146	8.13879	472.304	6.2221	420.314	11.2805
451.145	7.52738	527.431	6.43178	478.453	6.0742	431.894	11.8789
460.279	10.7401	533.798	6.30276	483.903	4.82614	442.925	10.1837
469.992	8.68677	539.454	5.00815	488.939	5.24565	452.87	9.70524
474.573	0.475846	544.299	4.68147	493.828	4.53335	462.292	9.13883
477.844	6.06534	549.504	5.72922	498.471	4.75162	470.993	8.26307
483.858	5.96285	554.652	4.56669	502.83	3.96782	478.79	7.33173
489.51	5.34054	558.749	3.62818	507.927	6.22475	486.102	7.29286
493.311	2.26135	563.127	5.12677	511.961	1.84326	492.764	6.0299
496.825	4.768	567.939	4.49847	514.679	3.59345	499.62	7.68266
500.071	1.72317	570.845	1.31171	518.35	3.74785	506.437	5.951
496.877	-8.11077	566.982	-9.03752	517.316	-5.81541	505.915	-6.99516
487.352	-10.9384	557.616	-9.69403	511.691	-5.43521	498.761	-7.31202
476.762	-10.2422	548.524	-8.49058	505.905	-6.13505	490.889	-8.43324
466.81	-9.66295	539.907	-8.74262	498.88	-7.91578	482.003	-9.33891
457.338	-9.28006	531.328	-8.41531	491.67	-6.50428	472.233	-10.2012
448.7	-7.99561	523.362	-7.51737	484.821	-7.19441	461.803	-10.6571
439.834	-9.73733	515.72	-7.76699	477.285	-7.87714	451.051	-10.8473
430.392	-9.14542	507.784	-8.10466	469.611	-7.47028	439.777	-11.7008
421.581	-8.47715	499.581	-8.30029	462.561	-6.62988	428.112	-11.6287
412.465	-9.75472	491.289	-8.28449	455.523	-7.44638	415.755	-13.0854
402.68	-9.8167	482.2	-9.89393	448.259	-7.08169	402.76	-12.9045
392.872	-9.79908	473.181	-8.14296	440.855	-7.72576	389.499	-13.6174
382.414	-11.1155	463.536	-11.1484	433.316	-7.35233	375.445	-14.4922
371.863	-9.98627	452.919	-10.0855	425.751	-7.77749	360.135	-16.128
360.841	-12.059	442.271	-11.21	417.945	-7.83528	343.76	-16.6214
348.943	-11.7366	430.789	-11.7534	409.995	-8.06366	326.551	-17.7956
336.978	-12.1926	419.311	-11.2036	401.527	-8.87407	308.151	-19.0055
324.579	-12.6064	407.906	-11.6059	392.68	-8.8183	288.395	-20.507
312.377	-11.7982	396.219	-11.7676	383.867	-8.80792	268.072	-20.1382
302.011	-8.93221	386.628	-7.41352	376.39	-6.14599	250.343	-15.3195
308.956	22.8206	395.361	24.878	381.599	16.5638	255.225	25.0829
330.757	20.7817	418.781	21.9617	396.972	14.1821	280.009	24.485
350.181	18.0678	438.616	17.7087	410.261	12.3951	303.766	23.0294
368.069	17.7076	455.634	16.3283	421.92	10.9238	325.677	20.7927
384.341	14.8355	471.05	14.5041	432.495	10.2257	345.256	18.3646
399.349	15.1803	484.568	12.5303	442.02	8.82481	362.754	16.6313
411.722	9.56599	495.575	9.48412	450.669	8.47349	378.648	15.1566
422.942	12.8754	505.227	9.82024	458.442	7.07177	393.124	13.7967
433.477	8.19326	513.832	7.38936	465.59	7.22409	406.339	12.6337
442.54	9.93412	521.429	7.80422	472.493	6.58156	418.854	12.3947
451.341	7.66764	528.674	6.6874	478.272	4.9778	430.771	11.4409
460.819	11.2876	534.908	5.77901	483.658	5.7937	441.686	10.3885
468.12	3.31433	540.541	5.48839	488.731	4.35242	451.52	9.27869
473.386	7.21687	546.073	5.57451	493.348	4.88109	460.563	8.80792
478.56	3.13241	551.101	4.48145	497.869	4.16079	469.229	8.52478
482.193	4.1339	555.874	5.06478	501.965	4.03062	477.87	8.75767
486.95	5.37935	559.252	1.69243	505.887	3.81339	485.798	7.09795
491.365	3.451	560.58	0.962353	509.914	4.24177	493.033	7.37195
495.884	5.58595	562.873	3.62397	513.892	3.71349	499.769	6.09944
501.702	6.0517	566.4	3.42988	516.66	1.82253	505.625	5.61239
497.645	-14.1667	563.947	-8.33633	515.077	-4.98851	505.068	-6.72518
485.331	-10.4612	555.579	-8.39951	509.847	-5.47017	497.877	-7.6571
475.79	-8.62154	546.768	-9.2227	504.083	-6.05835	489.556	-8.98624
466.769	-9.41992	538.939	-6.43493	497.59	-6.92878	479.976	-10.1721
457.41	-9.29732	531.814	-7.8143	490.668	-6.91534	470.384	-9.01352
448.191	-9.14126	523.688	-8.43743	483.24	-7.94068	460.602	-10.5506
440.456	-6.32879	515.305	-8.32845	475.948	-6.64311	450.133	-10.3865
431.754	-11.0759	508.19	-5.90253	469.028	-7.19597	438.647	-12.5853
421.742	-8.94695	500.878	-8.72191	461.683	-7.49392	426.684	-11.3406
412.943	-8.65056	492.222	-8.5889	454.583	-6.70557	414.921	-12.1851
404.477	-8.28151	483.001	-9.85285	447.461	-7.54028	402.023	-13.6114
394.546	-11.5822	473.001	-10.1481	439.94	-7.50167	388.467	-13.5012
383.608	-10.2934	463.479	-8.89588	432.391	-7.5946	374.37	-14.6931
373.213	-10.4971	453.615	-10.8322	424.732	-7.72519	359.121	-15.8035
362.401	-11.1264	442.784	-10.829	416.808	-8.12199	342.622	-17.1956
351.188	-11.3	431.735	-11.2693	408.606	-8.28108	325.329	-17.3899
339.307	-12.4616	420.016	-12.1683	400.493	-7.94652	306.892	-19.4852
326.819	-12.5143	408.339	-11.1863	392.177	-8.6842	287.033	-20.2315
314.393	-12.338	396.66	-12.1726	383.602	-8.46544	266.491	-20.8525
303.843	-8.76137	386.715	-7.71691	375.954	-6.83108	248.662	-14.8054
310.643	22.3617	395.344	24.9755	380.779	16.4814	254.122	25.7251
331.935	20.2213	418.655	21.6472	396.242	14.443	279.408	24.8474
351.323	18.5544	438.838	18.7171	409.916	12.9053	303.122	22.5801
368.682	16.1635	456.451	16.5091	421.846	10.9552	324.396	19.9677
384.766	16.006	471.923	14.4358	432.558	10.4697	343.686	18.6117
399.756	13.9727	485.538	12.7934	442.175	8.76445	361.526	17.0691
413.102	12.7192	496.767	9.66571	450.335	7.55468	377.989	15.856
424.554	10.1849	506.356	9.512	458.102	7.97931	392.802	13.77
434.263	9.23397	515.759	9.29279	465.655	7.12702	405.942	12.511
443.874	9.98726	523.569	6.32717	472.032	5.62637	418.332	12.2678
452.414	7.09261	530.351	7.23797	477.746	5.80279	430.079	11.2271
459.663	7.40645	536.386	4.83214	483.395	5.4939	441.009	10.633
467.711	8.68956	541.312	5.019	488.375	4.4661	451.262	9.87297
474.576	5.03996	546.539	5.43576	493.067	4.91788	460.782	9.16623
479.281	4.36996	551.342	4.16976	498.025	4.99864	469.514	8.29718
483.878	4.82457	555.955	5.05732	502.682	4.31608	477.906	8.48799
488.563	4.54475	561.149	5.33008	506.886	4.09142	486.012	7.72464
493.101	4.53127	565.814	4.00062	510.589	3.31497	493.488	7.22574
497.588	4.44266	568.986	2.34188	514.166	3.83815	500.148	6.09528
501.156	2.69305	571.121	1.92853	517.543	2.91572	505.644	4.89623
497.243	-10.5192	567.534	-9.10323	516.58	-4.84105	504.946	-6.29162
486.335	-11.2965	558.749	-8.46663	510.943	-6.43433	498.007	-7.58637
475.258	-10.8579	550.199	-8.63253	504.745	-5.96083	489.826	-8.77518
465.889	-7.8799	541.946	-7.87373	498.389	-6.75193	480.64	-9.59818
457.763	-8.37112	533.589	-8.8401	491.044	-7.93787	470.551	-10.5786
449.085	-8.98641	525.171	-7.99534	483.383	-7.38431	460.195	-10.1332
440.828	-7.52612	516.899	-8.54987	475.882	-7.6178	449.8	-10.6568
432.657	-8.81601	508.025	-9.19754	468.509	-7.12785	438.736	-11.4718
425.181	-6.13606	499.408	-8.03616	461.371	-7.14843	426.938	-12.1247
416.319	-11.589	490.925	-8.93066	454.118	-7.35607	414.411	-12.9282
406.303	-8.44295	482.281	-8.35621	447.171	-6.53762	401.517	-12.8597
395.512	-13.139	472.807	-10.593	440.075	-7.6552	388.046	-14.0836
383.587	-10.7097	462.347	-10.3261	432.776	-6.94292	373.532	-14.9438
372.823	-10.8185	452.223	-9.922	425.306	-7.99672	358.119	-15.8819
361.99	-10.8477	441.708	-11.1078	417.111	-8.39288	341.98	-16.3975
351.13	-10.8724	430.447	-11.4145	408.895	-8.04056	324.651	-18.2601
339.629	-12.1298	419.117	-11.2458	400.712	-8.32543	305.744	-19.553
327.041	-13.047	407.685	-11.6175	391.871	-9.35537	285.894	-20.148
314.157	-12.7207	396.189	-11.3745	382.915	-8.55737	265.447	-20.7449
303.902	-7.78837	386.536	-7.93176	375.25	-6.77335	247.321	-15.5083
311.271	22.5258	395.024	24.9075	380.183	16.6403	252.441	25.7485
332.342	19.6174	417.866	20.777	395.682	14.3584	277.933	25.235
353.368	22.4339	438.217	19.924	409.493	13.2631	301.926	22.7521
371.076	12.9812	456.556	16.7549	421.877	11.5053	323.222	19.8399
386.247	17.3612	472.145	14.4234	432.51	9.7597	342.332	18.3806
401.063	12.2704	485.739	12.7646	441.694	8.60802	359.811	16.5759
412.644	10.8914	497.439	10.6353	450.193	8.39077	375.821	15.4457
423.861	11.543	507.436	9.35869	457.934	7.09061	390.795	14.5021
435.306	11.347	516.566	8.89995	464.879	6.80004	404.672	13.2509
444.892	7.82463	523.814	5.5978	471.525	6.49098	417.318	12.0423
452.912	8.21669	529.741	6.25438	477.559	5.57823	429.219	11.759
460.291	6.54066	535.686	5.63555	483.04	5.38343	440.341	10.4845
466.449	5.77477	540.658	4.30988	488.327	5.1906	450.52	9.87309
472.532	6.39265	545.074	4.52221	493.139	4.43416	460.188	9.46304
478.702	5.94666	550.517	6.36367	497.902	5.09164	469.16	8.481
484.58	5.80898	556.442	5.4851	502.538	4.17877	477.448	8.09526
489.501	4.03351	560.58	2.79102	506.525	3.79549	485.544	8.0969
493.474	3.91264	563.536	3.12104	510.272	3.69845	493.206	7.22697
497.652	4.44361	566.982	3.77115	514.054	3.86682	500.139	6.63991
501.144	2.5397	570.214	2.69416	517.385	2.79419	506.1	5.2821
497.302	-10.2243	567.143	-8.83774	516.166	-5.2313	505.198	-7.08624
487.305	-9.76901	558.218	-9.01197	510.791	-5.51858	497.76	-7.79071
477.42	-10.0007	548.817	-9.78951	504.694	-6.67519	489.104	-9.5206
467.658	-9.52348	540.292	-7.26024	497.558	-7.59865	479.647	-9.39419
458.461	-8.87164	532.193	-8.93724	490.184	-7.14907	469.617	-10.665
449.213	-9.62437	523.535	-8.37874	483.216	-6.78685	459.271	-10.0276
439.986	-8.82802	515.219	-8.25415	476.093	-7.45882	449.033	-10.447
430.672	-9.79969	507.447	-7.29007	468.559	-7.60859	438.159	-11.3018
421.169	-9.20812	500.811	-5.98217	461.041	-7.42832	426.776	-11.4647
411.848	-9.43241	491.657	-12.3252	454.22	-6.21371	414.79	-12.5068
402.381	-9.50302	480.93	-9.12882	447.327	-7.57257	401.857	-13.3598
392.715	-9.82842	471.646	-9.4399	439.924	-7.23232	388.427	-13.5006
382.214	-11.1741	462.464	-8.92308	432.395	-7.82573	374.182	-14.9895
371.824	-9.60444	452.853	-10.3002	424.768	-7.42944	358.733	-15.9069
361.888	-10.2676	443.072	-9.26147	416.637	-8.83158	342.693	-16.1747
350.164	-13.1813	431.92	-13.0429	408.278	-7.88649	325.76	-17.6908
335.58	-15.9863	420.767	-9.2615	400.298	-8.07356	307.286	-19.2561
321.023	-13.1284	411.318	-9.63758	391.727	-9.06915	287.497	-20.3214
308.236	-12.445	399.519	-13.9607	383.61	-7.16375	267.452	-19.7686
297.971	-8.08445	390.688	-3.69997	376.433	-7.18995	249.778	-15.5801
305.624	23.3896	401.024	24.3705	380.687	15.6976	254.716	25.455
327.685	20.7323	422.576	18.7335	396.211	15.35	279.969	25.0513
347.305	18.5071	440.393	16.9003	410.28	12.7879	304.092	23.1964
365.25	17.3833	457.65	17.6144	422.27	11.1929	325.903	20.4256
381.697	15.5112	473.455	13.9963	432.997	10.2606	345.568	18.9042
396.224	13.5418	487.758	14.6092	442.76	9.26578	363.316	16.5912
409.503	13.0159	498.525	6.92377	451.739	8.69202	379.531	15.8387
421.589	11.1564	507.278	10.5838	459.378	6.58666	394.76	14.6188
432.767	11.201	516.603	8.06551	465.91	6.4769	408.458	12.7769
442.87	9.00467	524.353	7.43446	472.113	5.92862	421.445	13.1974
450.946	7.14699	532.437	8.73404	478.185	6.21636	433.351	10.6151
458.48	7.92083	540.617	7.6251	484.306	6.02387	443.704	10.0914
466.093	7.30485	546.301	3.74349	489.536	4.43637	453.693	9.88622
472.877	6.26316	550.159	3.9724	493.899	4.28983	463.262	9.25109
478.862	5.70756	553.424	2.55765	498.617	5.14614	471.75	7.72505
483.539	3.64549	556.938	4.4709	503.213	4.04687	479.303	7.38192
487.754	4.78436	561.328	4.30878	507.245	4.01736	487.629	9.27027
492.417	4.54172	565.137	3.30837	511.132	3.75535	495.446	6.36222
496.904	4.43279	569.221	4.86057	514.842	3.6659	502.898	8.54219
500.538	2.83445	572.554	1.80462	518.321	3.29193	510.761	7.18341
496.789	-10.3319	569.517	-7.87735	517.106	-5.72341	509.678	-9.34886
486.356	-10.5345	560.881	-9.39513	511.367	-5.75272	499.692	-10.6224
476.397	-9.38207	552.019	-8.32896	504.836	-7.3094	488.214	-12.3343
466.943	-9.526	543.384	-8.94164	497.778	-6.80734	480.382	-3.33012
456.988	-10.3836	534.577	-8.67157	490.918	-6.91266	471.84	-13.7535
447.432	-8.72956	526.11	-8.26334	483.751	-7.42064	460.169	-9.58756
438.891	-8.35289	516.873	-10.2095	476.352	-7.37802	450.896	-8.95827
429.89	-9.64775	507.606	-8.32554	468.818	-7.68962	440.31	-12.2151
420.334	-9.46471	499.209	-8.46913	461.5	-6.94594	428.155	-12.0952
410.727	-9.74855	490.611	-8.72668	454.462	-7.13053	415.514	-13.1854
401.152	-9.40271	481.65	-9.19525	447.602	-6.58901	402.111	-13.6207
391.474	-9.95388	472.73	-8.64494	440.999	-6.61842	388.473	-13.6555
381.27	-10.4524	463.361	-10.0926	433.97	-7.43846	374.3	-14.6904
370.718	-10.6531	452.794	-11.0403	426.295	-7.91296	359.077	-15.757
359.768	-11.2469	442.261	-10.0276	418.422	-7.83183	342.766	-16.8633
348.122	-12.0445	431.402	-11.6903	410.519	-7.97415	325.868	-16.9326
335.863	-12.4729	420.122	-10.8691	402.493	-8.07757	308.046	-18.7113
323.818	-11.6168	409.376	-10.6228	394.123	-8.66305	292.843	-11.696
311.915	-12.1901	398.346	-11.4368	385.502	-8.57809	274.342	-25.3055
301.405	-8.83065	387.794	-9.6674	377.545	-7.33598	250.986	-21.4068
308.537	23.0949	393.182	20.4439	382.574	17.3933	256.399	32.2334
330.212	20.2558	414.53	22.2515	398.904	15.2671	283.421	21.8103
349.922	19.1648	434.952	18.5924	412.892	12.7076	305.386	22.1187
367.736	16.4614	453.05	17.6029	425.027	11.5624	326.553	20.2157
383.763	15.5941	469.076	14.449	435.912	10.2089	345.779	18.2365
398.69	14.26	483.144	13.6878	445.487	8.94124	363.349	16.9026
412.066	12.4906	494.897	9.81821	454.003	8.09059	379.511	15.4213
423.56	10.4978	505.244	10.8765	461.971	7.84545	394.461	14.4802
434.095	10.572	514.809	8.25267	468.78	5.77218	408.09	12.7781
443.94	9.11793	522.331	6.79161	474.748	6.16277	420.712	12.4647
452.646	8.29432	529.002	6.55037	480.871	6.08469	432.517	11.1464
460.236	6.88568	535.245	5.93469	486.581	5.33412	443.384	10.5863
467.047	6.73662	541.207	5.99088	491.512	4.52786	453.449	9.5447
473.566	6.30123	547.023	5.64005	496.033	4.51387	462.582	8.72101
479.071	4.70962	551.711	3.73542	500.032	3.48523	471.519	9.15381
483.795	4.73802	555.665	4.17421	503.817	4.08381	480.298	8.40243
488.72	5.11177	558.726	1.94767	507.668	3.61831	488.37	7.7415
493.423	4.29369	562.571	5.74236	511.62	4.28572	495.832	7.18429
497.838	4.53701	567.463	4.04025	515.695	3.86535	502.489	6.12801
501.152	2.09161	570.567	2.16842	519.192	3.12768	508.302	5.49842
496.764	-10.8683	566.429	-10.4439	517.998	-5.51548	507.436	-7.22988
486.586	-9.48755	556.791	-8.83198	512.781	-4.91845	500.08	-7.48153
476.877	-9.93156	548.469	-7.81335	506.741	-7.16045	491.953	-8.77408
466.777	-10.2681	540.144	-8.83487	499.467	-7.38868	483.05	-9.0319
457.018	-9.24924	531.816	-7.82274	492.141	-7.26284	473.7	-9.66644
447.676	-9.43433	524.013	-7.78167	484.925	-7.16966	463.969	-9.79692
438.858	-8.20184	515.921	-8.40419	478.054	-6.5716	453.379	-11.3833
430.554	-8.40705	507.852	-7.73303	471.271	-6.99443	441.843	-11.6884
421.649	-9.40247	499.66	-8.64998	464.114	-7.32016	430.411	-11.1753
411.966	-9.96446	490.52	-9.6315	456.86	-7.188	418.705	-12.2354
401.922	-10.122	481.095	-9.21795	450.075	-6.38165	406.116	-12.9428
392.157	-9.4086	471.259	-10.4546	443.084	-7.59969	392.956	-13.3769
381.818	-11.2687	461.632	-8.79955	435.739	-7.09171	378.863	-14.8108
371.405	-9.55825	451.533	-11.3972	428.242	-7.90133	363.865	-15.1853
361.177	-10.8967	440.401	-10.8668	420.121	-8.34097	347.84	-16.864
349.852	-11.755	429.262	-11.4127	411.96	-7.98026	330.892	-17.031
337.765	-12.4183	418.2	-10.7098	403.999	-7.94164	312.711	-19.3313
325.521	-12.0705	407.672	-10.3478	395.622	-8.81274	293.1	-19.8905
313.04	-12.8896	396.92	-11.1544	386.761	-8.90927	272.951	-20.4088
302.813	-7.56544	387.273	-8.14142	379.063	-6.48731	254.897	-15.6992
310.325	22.59	395.892	25.3805	384.14	16.6416	259.609	25.1247
331.62	20.0007	419.165	21.1644	399.802	14.6827	284.436	24.528
351.032	18.8222	439.084	18.6742	413.505	12.7231	308.078	22.7561
368.443	15.9999	456.857	16.8724	425.803	11.8721	329.542	20.172
384.332	15.7784	472.355	14.1243	436.689	9.90021	348.59	17.9245
398.979	13.515	486.15	13.4649	446.314	9.35007	365.963	16.8212
411.796	12.1199	498.452	11.1389	455.01	8.04212	381.988	15.2294
423.528	11.3437	507.992	7.94099	462.487	6.91153	396.813	14.4208
434.181	9.96289	515.872	7.81925	469.385	6.88551	410.681	13.3144
443.533	8.74069	523.232	6.9014	476.133	6.60974	423.396	12.1156
451.886	7.9648	529.672	5.97783	482.208	5.53907	435.34	11.7723
459.069	6.40209	536.309	7.29555	487.586	5.21888	446.402	10.3512
465.771	7.00034	542.832	5.75128	492.686	4.98113	456.332	9.50956
472.148	5.75443	548.237	5.05844	497.415	4.4751	465.541	8.90846
478.06	6.07011	552.594	3.65586	501.859	4.41414	474.195	8.4002
483.611	5.03189	556.355	3.86563	506.252	4.37153	482.514	8.2379
488.382	4.51036	559.859	3.14354	511.343	5.81033	490.181	7.09482
492.909	4.54259	563.389	3.91588	515.468	2.44023	497.058	6.66012
497.491	4.62262	568.344	5.99476	518.707	4.03642	503.253	5.72933
501.225	2.84432	571.637	0.591271	522.125	2.80079	509.198	6.16027
497.723	-9.84777	566.856	-10.1541	519.644	-7.76244	508.884	-6.78744
487.52	-10.5584	557.965	-7.6279	513.127	-5.27208	501.034	-8.91228
477.128	-10.2256	549.372	-9.55835	507.054	-6.87401	492.225	-8.70668
467.226	-9.57785	541.097	-6.99228	500.227	-6.78006	483.334	-9.0758
457.66	-9.55508	532.713	-9.7756	493.525	-6.6248	473.963	-9.66531
448.411	-8.94348	524.197	-7.25643	486.427	-7.56972	463.458	-11.3438
439.701	-8.47597	517.057	-7.02355	478.929	-7.42673	452.906	-9.76127
430.897	-9.1319	509.167	-8.7555	471.44	-7.55072	442.378	-11.2947
421.609	-9.44456	500.302	-8.97548	464.214	-6.90269	430.937	-11.5871
412.405	-8.96204	491.943	-7.74274	457.065	-7.39411	418.757	-12.7723
403.19	-9.46949	483.749	-8.64522	449.418	-7.90026	406.125	-12.4924
393.631	-9.64763	474.771	-9.30963	441.602	-7.73176	393.178	-13.4016
383.743	-10.129	464.641	-10.9509	434.074	-7.32378	379.435	-14.0847
373.268	-10.8203	454.15	-10.0305	426.421	-7.98322	364.659	-15.467
361.786	-12.1442	444.06	-10.1493	417.943	-8.97238	348.479	-16.8937
350.228	-10.9723	432.953	-12.0657	409.444	-8.02557	331.055	-17.9545
338.121	-13.2411	421.739	-10.3624	401.397	-8.06912	312.97	-18.2155
325.566	-11.8683	410.284	-12.5467	392.976	-8.77308	293.984	-19.7558
313.629	-12.006	398.027	-11.9672	384.479	-8.22107	273.966	-20.2801
303.176	-8.89929	387.899	-8.28904	377.772	-5.1915	255.778	-16.0956
310.279	23.1037	396.658	25.8064	383.59	16.8265	260.436	25.4121
331.781	19.9001	420.062	21.0031	399.054	14.1026	285.1	23.9157
351.036	18.6104	440.289	19.451	412.959	13.7075	308.381	22.6452
368.279	15.877	457.633	15.2354	425.504	11.3819	329.96	20.5146
383.595	14.7541	472.406	14.3108	436.713	11.0351	349.016	17.5969
398.182	14.4207	485.763	12.4033	446.472	8.4829	366.261	16.8924
411.38	11.974	497.487	11.0458	454.475	7.52386	382.606	15.7973
423.406	12.079	507.761	9.50258	461.924	7.37493	397.514	14.0203
434.37	9.84926	516.705	8.38427	469.085	6.94533	410.942	12.8339
443.111	7.63085	524.714	7.63375	476.054	6.99351	423.469	12.2199
451.678	9.50441	532.098	7.13344	482.305	5.50906	435.446	11.7349
460.255	7.64883	537.813	4.29734	487.587	5.05475	446.417	10.2066
466.788	5.41813	542.591	5.25986	492.76	5.29156	456.342	9.64466
472.583	6.17184	547.606	4.76953	496.66	2.50841	465.644	8.95939
478.417	5.49563	552.484	4.9865	500.222	4.61522	474.378	8.50715
483.768	5.20598	556.982	4.00815	504.752	4.4452	482.194	7.12493
488.341	3.94005	561.362	4.75316	508.856	3.76199	489.255	6.99882
492.367	4.1126	565.948	4.4187	513.421	5.36775	497.103	8.69667
496.882	4.91697	569.778	3.24155	517.572	2.93402	504.57	6.23772
500.683	2.68473	573.71	4.62181	520.413	2.74869	510.53	5.68129
496.767	-10.5156	570.848	-10.3452	518.797	-5.98105	510.063	-6.61492
486.534	-9.95036	561.54	-8.27142	512.909	-5.79444	502.416	-8.67933
477.079	-8.96131	552.288	-10.2317	506.461	-7.10118	493.737	-8.67781
467.541	-10.1145	542.845	-8.65481	499.588	-6.64512	484.599	-9.59982
457.886	-9.19423	534.536	-7.96247	493.149	-6.23263	474.728	-10.1415
448.411	-9.75686	525.95	-9.21089	486.358	-7.35059	464.494	-10.3258
439.073	-8.91778	517.134	-8.42002	478.668	-8.02791	453.875	-10.9136
430.053	-9.12248	509.533	-6.78321	471.035	-7.23935	442.863	-11.1102
421.306	-8.37272	500.896	-10.4896	463.896	-7.03829	431.359	-11.8966
412.172	-9.89449	491.663	-7.97639	456.938	-6.87743	419.215	-12.3912
402.569	-9.31098	482.959	-9.43255	449.727	-7.54433	406.68	-12.6801
392.881	-10.0665	473.6	-9.28435	442.073	-7.76469	393.913	-12.8529
382.508	-10.6779	463.469	-10.979	434.195	-7.99149	379.924	-15.1255
371.997	-10.3458	453.525	-8.90935	426.213	-7.97115	364.106	-16.5105
361.154	-11.3388	443.404	-11.332	418.377	-7.70242	347.732	-16.2384
349.942	-11.0857	431.446	-12.5832	410.512	-8.02737	330.627	-17.9707
338.445	-11.9078	419.558	-11.1927	402.236	-8.52354	312.291	-18.7013
326.526	-11.9319	408.639	-10.6464	393.968	-8.01216	292.899	-20.083
314.523	-12.0732	397.913	-10.8056	385.591	-8.74264	272.862	-19.9903
304.05	-8.87316	388.587	-7.84586	378.164	-6.11047	254.988	-15.7589
311.013	22.7999	397.451	25.5746	383.245	16.2717	259.73	25.2428
332.792	20.758	420.725	20.9732	398.75	14.7379	284.395	24.089
351.995	17.6475	439.823	17.2212	412.543	12.8482	307.908	22.936
369.233	16.8282	457.547	18.2277	424.568	11.2021	329.622	20.4912
385.695	16.0954	473.607	13.8931	435.239	10.1388	349.044	18.3534
400.438	13.3915	486.682	12.2568	444.966	9.3169	366.275	16.1084
412.829	11.3902	497.876	10.1297	453.368	7.48658	381.938	15.2176
424.215	11.3813	507.092	8.30328	460.814	7.4053	396.639	14.1858
435.101	10.3922	516.036	9.5839	468.06	7.08728	410.263	13.0607
444.534	8.47325	524.481	7.30733	474.646	6.08487	423.06	12.5341
453.02	8.4978	530.874	5.47879	480.566	5.75448	435.132	11.6089
460.904	7.27065	536.766	6.30511	486.407	5.92752	446.145	10.4176
467.912	6.74616	542.967	6.09623	491.977	5.21285	456.185	9.66253
474.25	5.92935	547.809	3.58828	496.495	3.82213	465.38	8.72812
480.044	5.6592	552.302	5.39665	500.746	4.68038	474.13	8.77146
485.362	4.97686	557.244	4.48736	505.63	5.08659	482.494	7.95669
490.327	4.95323	561.87	4.76489	510.097	3.84849	490.518	8.09023
494.359	3.1093	565.231	1.95723	513.696	3.34849	498.356	7.58695
497.722	3.61799	568.453	4.48737	516.933	3.12724	505.428	6.55602
501.167	3.27141	572.13	2.86558	519.885	2.77491	510.972	4.53175
497.435	-10.7361	568.523	-10.0782	518.63	-5.28417	510.118	-6.23895
487.646	-8.84157	559.124	-8.72132	512.632	-6.71243	502.995	-8.00674
477.914	-10.6223	551.277	-6.9717	506.285	-5.98036	494.682	-8.61879
467.334	-10.5377	543.078	-9.42593	499.917	-6.75695	485.395	-9.95694
457.728	-8.67466	534.28	-8.17122	493.151	-6.77319	475.367	-10.098
448.818	-9.14395	525.475	-9.43906	486.503	-6.52291	465.266	-10.1045
439.584	-9.3248	516.905	-7.70057	479.009	-8.46674	454.72	-10.9882
430.513	-8.81747	509.13	-7.84946	471.056	-7.43817	443.601	-11.2487
421.916	-8.37527	501.147	-8.11519	463.872	-6.92984	431.983	-11.9875
412.971	-9.51603	492.487	-9.20579	456.637	-7.54033	419.901	-12.1769
403.149	-10.128	483.594	-8.58092	448.761	-8.21152	407.377	-12.8707
393.275	-9.61948	474.463	-9.68084	441.194	-6.92281	394.03	-13.823
383.255	-10.4208	465.152	-8.94085	434.06	-7.34567	379.451	-15.3359
372.763	-10.5634	455.165	-11.032	426.203	-8.36697	364.018	-15.5305
361.86	-11.2422	443.843	-11.6133	418.525	-6.99031	347.44	-17.6255
350.326	-11.8261	432.39	-11.2924	410.853	-8.35325	329.804	-17.6449
338.255	-12.3152	421.03	-11.4282	402.67	-8.01169	311.703	-18.5575
326.626	-10.9433	409.406	-11.8192	394.074	-9.18053	292.471	-19.9073
315.077	-12.1549	398.402	-10.1893	385.101	-8.76704	272.377	-20.2795
304.607	-8.78534	389.4	-7.81504	377.36	-6.714	254.025	-16.4261
311.518	22.6078	398.006	25.0281	382.057	16.1073	258.391	25.1592
332.996	20.3489	421.805	22.5704	397.448	14.675	283.41	24.8791
351.837	17.3328	442.121	18.0611	411.355	13.1392	307.093	22.4872
368.851	16.6941	459.233	16.1619	423.29	10.7306	328.443	20.2127
384.834	15.2723	474.818	15.0086	433.512	9.71281	347.878	18.6575
399.412	13.8845	488.538	12.4318	442.88	9.02421	365.738	17.0619
412.365	12.0208	499.552	9.59653	451.623	8.46164	382.581	16.6247
423.893	11.0364	509.187	9.6736	459.447	7.18676	397.814	13.8396
434.343	9.86179	517.416	6.78346	466.749	7.41762	411.423	13.3789
443.795	9.0421	524.227	6.83964	473.6	6.28312	424.031	11.8367
451.986	7.34119	531.661	8.02811	479.909	6.33474	435.688	11.4778
459.111	6.90909	538.243	5.13585	485.673	5.19302	446.556	10.2574
465.97	6.80745	544.121	6.61877	490.597	4.65518	456.558	9.7473
472.684	6.62206	549.907	4.95447	495.142	4.43598	465.801	8.73924
478.855	5.71985	554.835	4.90139	499.579	4.43808	474.475	8.60918
484.155	4.87986	559.328	4.08503	503.944	4.29086	482.932	8.30331
488.74	4.29004	563.593	4.44492	508.069	3.95879	490.992	7.81837
493.503	5.23617	567.862	4.092	511.967	3.83783	498.554	7.30413
498.233	4.22364	571.489	3.16172	515.878	3.98486	505.53	6.64845
501.474	2.25872	574.65	3.16047	520.869	5.9963	511.535	5.36074
497.526	-10.1543	571.675	-9.10992	519.879	-7.97569	510.865	-6.69951
487.251	-10.3962	562.65	-8.93943	512.785	-6.21344	503.247	-8.53788
477.279	-9.54898	553.087	-10.1868	506.241	-6.87437	494.482	-8.99129
467.543	-9.92151	543.376	-9.23638	499.868	-5.87193	485.059	-9.85415
457.907	-9.35162	534.173	-9.1695	493.122	-7.62005	475.346	-9.5717
448.747	-8.96733	525.734	-7.70814	485.653	-7.31701	465.398	-10.3239
439.843	-8.84183	517.477	-8.80477	478.255	-7.47844	454.837	-10.7987
430.581	-9.68242	509.654	-6.84086	470.825	-7.3818	443.797	-11.2808
421.665	-8.14868	502.455	-7.55867	463.624	-7.02112	431.906	-12.5027
412.899	-9.38348	494.019	-9.31261	456.207	-7.81229	419.721	-11.866
403.36	-9.69481	484.887	-8.95252	448.567	-7.4686	407.299	-12.979
393.604	-9.81603	475.973	-8.87416	441.261	-7.14188	393.857	-13.9054
383.741	-9.91146	466.59	-9.89254	433.905	-7.56995	379.393	-15.0215
373.284	-11.0029	455.877	-11.5341	426.218	-7.80571	363.805	-16.156
362.468	-10.629	444.993	-10.2337	418.283	-8.06275	347.476	-16.5011
351.013	-12.2797	434.228	-11.2958	410.218	-8.06767	330.498	-17.4549
339.174	-11.3993	422.999	-11.161	402.113	-8.14282	312.399	-18.7431
327.287	-12.3733	412.479	-9.87929	393.648	-8.78717	293.206	-19.6426
314.707	-12.7881	401.746	-11.5866	385.072	-8.36444	273.315	-20.1392
304.041	-8.54295	392.15	-7.60674	377.699	-6.3815	254.842	-16.8078
310.898	22.2565	401.061	25.4294	382.676	16.3349	259.235	25.5951
332.206	20.3591	424.544	21.5376	398.328	14.969	284.646	25.2259
351.659	18.5468	444.268	17.9098	412.235	12.8455	308.395	22.2715
369.225	16.585	461.16	15.8731	424.042	10.769	329.623	20.1858
385.217	15.3999	475.482	12.7721	434.358	9.86282	348.942	18.4524
399.645	13.4568	487.997	12.2578	443.864	9.1492	366.877	17.4162
412.503	12.2577	499.126	10.0006	452.39	7.90348	383.382	15.5953
423.831	10.3991	508.556	8.8583	460.099	7.51397	398.084	13.8087
433.949	9.83787	517.888	9.80626	467.037	6.36081	411.717	13.4563
443.437	9.13798	527.095	8.60793	473.214	5.99424	424.31	11.7307
451.522	7.03177	534.345	5.89189	479.099	5.7749	435.896	11.4399
458.21	6.34341	540.588	6.59421	485.253	6.53435	446.836	10.4411
465.182	7.60009	546.479	5.18808	491.053	5.06564	457.084	10.0544
472.206	6.44846	551.52	4.89376	495.98	4.78873	466.466	8.70897
478.167	5.4743	555.76	3.58688	500.544	4.33896	474.959	8.27759
483.507	5.20442	559.705	4.30242	504.81	4.19196	483.11	8.02409
488.706	5.19484	563.507	3.3003	509.4	4.9879	490.708	7.17228
493.704	4.80016	566.994	3.67525	513.56	3.33204	497.826	7.06413
498.219	4.22939	570.835	4.00638	517.296	4.14088	504.711	6.70521
501.828	2.9893	573.57	1.46283	520.876	3.01848	510.572	5.0164
498.302	-10.0409	570.017	-8.56856	519.299	-6.17208	509.574	-7.01179
488.162	-10.2399	561.172	-9.12078	513.24	-5.94548	502.281	-7.5739
477.701	-10.6812	552.674	-7.87632	506.736	-7.06333	494.282	-8.42351
467.451	-9.81821	543.887	-9.69686	499.634	-7.13952	485.462	-9.21693
457.505	-10.0746	535.259	-7.5593	492.459	-7.21159	475.985	-9.73739
448.171	-8.59377	527.776	-7.40574	485.238	-7.22908	465.831	-10.5697
439.193	-9.36134	520.219	-7.7097	477.985	-7.27852	455.838	-9.41661
430.182	-8.66052	511.743	-9.24244	470.607	-7.47708	445.32	-11.6201
421.592	-8.52037	503.235	-7.77251	463.356	-7.02461	433.475	-12.0693
412.324	-10.0151	495.083	-8.53156	456.264	-7.15931	421.306	-12.2684
401.638	-11.357	486.648	-8.33929	449.001	-7.36738	408.748	-12.8477
387.179	-17.5615	477.671	-9.61399	441.299	-8.03541	395.457	-13.7355
363.142	-30.512	467.985	-9.75753	433.55	-7.46328	381.052	-15.074
345.287	-5.19843	457.28	-11.6521	425.895	-7.84638	365.851	-15.3277
348.813	12.2503	445.299	-12.3104	417.858	-8.22707	349.884	-16.6062
351.615	-6.6454	433.566	-11.157	409.499	-8.49252	332.76	-17.6413
341.969	-12.6464	422.642	-10.689	401.134	-8.2374	314.5	-18.8801
329.306	-12.6813	411.824	-10.947	392.86	-8.3104	295.236	-19.6462
317.016	-11.898	400.823	-11.0551	384.612	-8.18516	275.207	-20.4124
306.255	-9.62282	391.754	-7.08456	377.152	-6.73458	256.964	-16.0749
312.569	22.2491	400.805	25.1881	382.018	16.4669	261.771	25.6901
334.046	20.7058	423.92	21.0418	397.739	14.9735	286.926	24.6189
353.624	18.4508	443.915	18.9476	411.487	12.5242	310.552	22.6336
370.638	15.5773	461.533	16.2893	422.989	10.4794	331.867	19.9964
386.372	15.8902	476.293	13.2294	433.87	11.2815	351.124	18.5171
401.181	13.7281	488.94	12.0662	443.724	8.42632	368.921	17.0783
414.01	11.9288	500.1	10.252	451.976	8.07785	385.139	15.3563
425.582	11.2147	509.794	9.13779	459.655	7.28146	400.137	14.6407
436.102	9.82701	518.832	8.9371	466.884	7.17616	414.047	13.1784
444.904	7.77665	527.21	7.81921	473.703	6.46177	426.49	11.7088
452.772	7.95865	533.956	5.67203	480.078	6.28718	438.274	11.8588
460.71	7.91755	539.342	5.1013	485.876	5.31001	449.33	10.2537
467.786	6.23382	544.41	5.03413	491.125	5.18664	459.088	9.26168
474.26	6.71477	550.076	6.29846	495.89	4.34458	468.303	9.16823
480.196	5.15831	554.978	3.50518	500.75	5.37514	477.309	8.84374
485.075	4.59784	558.736	4.0102	505.579	4.28315	485.015	6.56883
489.649	4.55097	562.374	3.26697	509.838	4.23473	492.037	7.47407
494.311	4.77366	565.608	3.20086	514.125	4.33989	499.309	7.07055
498.382	3.36705	568.817	3.21553	517.926	3.26197	506.11	6.53133
501.599	3.06683	571.896	2.94285	520.955	2.79578	512.303	5.85444
498.019	-10.2267	569.525	-7.68356	519.757	-5.19299	511.688	-7.08437
487.33	-11.1497	560.641	-10.0844	513.834	-6.65302	504.428	-7.43629
476.794	-9.92301	551.626	-7.94633	506.915	-7.18493	495.908	-9.60185
467.341	-8.98388	543.35	-8.60553	500.252	-6.13934	486.327	-9.56083
457.824	-10.0492	534.059	-9.97726	493.7	-6.96595	476.62	-9.85419
448.058	-9.48351	525.325	-7.48978	486.924	-6.58536	466.734	-9.91774
438.983	-8.66585	517.513	-8.13554	479.881	-7.50102	456.742	-10.066
430.272	-8.75627	509.727	-7.43461	472.384	-7.49328	446.039	-11.3389
421.498	-8.79115	501.977	-8.06576	465.343	-6.58881	434.549	-11.642
412.162	-9.88254	493.798	-8.2927	458.174	-7.74809	422.327	-12.8028
402.053	-10.3347	484.835	-9.63287	451.135	-6.33132	409.736	-12.3787
392.238	-9.2944	475.446	-9.1447	444.089	-7.75942	396.508	-14.0775
382.571	-10.0395	465.382	-10.9844	436.267	-7.88415	381.959	-15.0193
372.194	-10.715	454.389	-11.0006	428.383	-7.88469	366.772	-15.3554
361.258	-11.1566	442.996	-11.7866	420.314	-8.25441	351.168	-15.8533
349.922	-11.5169	427.235	-19.7347	412.212	-7.94769	334.457	-17.5676
337.88	-12.5658	413.329	-8.07822	404.171	-8.13584	316.278	-18.7912
325.836	-11.5221	405.329	-7.92144	395.893	-8.41943	296.643	-20.4772
313.861	-12.4275	398.045	-6.64608	387.129	-9.10958	275.94	-20.9303
303.536	-8.22319	389.839	-9.76651	379.246	-6.6563	257.564	-15.8202
311.016	23.1825	396.893	23.8741	384.089	16.3438	262.473	25.6378
332.636	20.0573	419.977	22.2955	399.617	14.7118	287.396	24.207
351.991	18.6536	440.751	19.2522	413.284	12.6227	310.375	21.7508
369.569	16.502	459.167	17.579	425.318	11.4445	331.503	20.5058
385.504	15.3679	474.875	13.8368	435.721	9.36092	351.139	18.7659
399.961	13.547	487.503	11.4203	444.858	8.91257	368.968	16.8918
413.122	12.7736	498.793	11.1592	453.366	8.10435	385.027	15.2262
424.597	10.1765	508.846	8.94702	461.371	7.90526	399.714	14.1491
434.565	9.75984	516.884	7.12894	468.696	6.74542	413.638	13.6974
444.014	9.13837	523.903	6.90854	475.299	6.46006	426.518	12.0645
452.448	7.73076	530.966	7.21753	481.189	5.32048	438.02	10.9379
459.729	6.83037	537.914	6.67794	486.801	5.90249	448.92	10.8632
466.196	6.10371	543.332	4.15811	492.745	5.98715	459.342	9.98102
472.176	5.85538	548.031	5.24119	498.166	4.85347	468.675	8.68493
477.906	5.60459	552.923	4.54219	502.812	4.44	477.05	8.06393
483.132	4.84791	558.014	5.6406	507.167	4.26879	484.89	7.61673
487.741	4.37081	562.42	3.171	511.255	3.90695	492.493	7.58855
492.091	4.32973	566.476	4.94007	515.169	3.92138	499.947	7.3192
496.382	4.2516	570.031	2.17002	518.842	3.42512	507.264	7.31476
499.801	2.58587	571.019	-0.193389	522.302	3.49546	513.311	4.78011
496.402	-9.38287	567.295	-7.25448	521.185	-5.72978	511.995	-7.41281
486.811	-9.80062	559.234	-8.86849	514.57	-7.50108	504.388	-7.80073
476.691	-10.438	550.709	-8.18007	507.521	-6.59643	496.03	-8.91459
466.748	-9.4488	542.637	-7.96465	500.871	-6.70304	486.866	-9.41421
457.264	-9.51852	534.391	-8.52754	493.49	-8.06054	477.466	-9.38503
447.88	-9.25043	526.308	-7.63861	485.936	-7.04665	467.704	-10.1399
438.941	-8.62728	518.104	-8.76914	478.839	-7.14788	456.826	-11.6148
430.586	-8.0821	509.438	-8.56248	471.724	-7.08059	445.407	-11.2238
421.784	-9.52153	502.189	-5.93608	464.272	-7.82443	434.019	-11.5515
412.517	-9.0139	494.75	-8.94214	456.666	-7.38813	421.965	-12.5581
403.107	-9.80614	485.926	-8.70457	449.141	-7.661	409.46	-12.4516
393.142	-10.1235	476.75	-9.64735	441.656	-7.30978	396.487	-13.4933
383.104	-9.9514	466.747	-10.3599	434.25	-7.50219	382.184	-15.1131
373.135	-9.98722	456.001	-11.1314	426.535	-7.92773	366.945	-15.3653
362.732	-10.8199	445.418	-10.0347	418.632	-7.87786	350.667	-17.191
351.675	-11.2924	434.457	-11.8871	410.847	-7.69169	332.869	-18.4038
340.03	-11.9991	423.114	-10.7989	402.824	-8.3539	313.824	-19.6878
327.829	-12.4031	412.299	-10.8315	394.474	-8.34626	294.008	-19.9432
315.692	-11.8698	401.206	-11.3548	385.725	-9.1516	273.723	-20.6275
305.48	-8.55522	391.851	-7.35462	378.002	-6.29457	255.418	-15.9825
312.402	22.4005	400.065	23.782	383.254	16.7983	260.266	25.6788
333.786	20.3671	422.451	20.9895	398.862	14.4165	285.512	24.8132
353.23	18.5217	442.107	18.3234	412.26	12.3799	309.147	22.458
370.928	16.8733	459.707	16.8758	424.354	11.8092	330.644	20.536
386.927	15.1241	475.096	13.9025	435.107	9.69675	350.165	18.5047
401.101	13.2246	487.881	11.6684	444.448	8.9856	368.029	17.2239
413.596	11.7658	498.818	10.2049	453.032	8.18072	384.377	15.4712
425.15	11.3416	508.817	9.79256	460.731	7.21736	399.489	14.7529
435.728	9.81451	517.811	8.19564	467.711	6.74297	413.584	13.4382
445.103	8.93579	525.767	7.71702	474.58	6.99557	426.636	12.6656
453.761	8.38052	532.568	5.88451	480.894	5.63172	438.353	10.769
460.996	6.08919	538.513	6.0067	486.437	5.45549	448.807	10.1386
467.422	6.76301	543.367	3.70037	491.731	5.13263	458.25	8.74809
473.808	6.0076	548.326	6.21791	496.67	4.74496	467.136	9.02245
479.465	5.30769	553.54	4.20903	501.617	5.14785	475.696	8.09844
484.439	4.63905	557.291	3.29465	506.612	4.84305	483.774	8.05819
489.145	4.77276	561.77	5.66236	511.011	3.95428	491.719	7.8313
493.544	4.02682	565.861	2.5189	514.958	3.94012	498.936	6.60179
497.894	4.67176	569.106	3.97159	519.05	4.24404	505.759	7.04569
501.737	3.01417	572.465	2.7475	521.899	1.45307	511.738	4.9112
498.108	-10.2706	569.71	-8.25888	519.761	-5.72906	510.902	-6.58312
487.999	-9.94738	560.753	-9.65524	513.901	-5.99087	503.644	-7.93275
478.122	-9.80817	551.597	-8.65564	507.583	-6.64335	495.096	-9.16307
468.417	-9.60095	542.668	-9.20295	500.883	-6.75718	485.736	-9.55737
458.931	-9.37184	534.388	-7.35612	494.015	-6.98003	476.054	-9.80637
449.735	-9.01935	526.692	-8.03709	486.94	-7.16947	465.955	-10.392
440.653	-9.14455	518.53	-8.28634	479.409	-7.89207	455.338	-10.841
431.243	-9.67588	510.07	-8.63395	472.096	-6.73439	444.267	-11.3022
421.868	-9.07342	501.533	-8.44079	464.979	-7.49957	432.732	-11.7663
413.114	-8.43581	492.93	-8.76513	457.828	-6.80141	420.564	-12.5707
404.096	-9.59906	484.059	-8.97674	450.627	-7.6007	407.414	-13.7292
394.401	-9.79101	474.915	-9.31137	442.956	-7.74232	393.564	-13.9714
384.199	-10.6129	465.275	-9.96693	435.633	-6.90389	379.028	-15.1004
373.605	-10.5758	454.476	-11.6324	428.069	-8.22395	363.878	-15.1985
362.975	-10.6848	443.888	-9.54379	420.133	-7.64791	347.894	-16.7703
351.535	-12.1938	433.517	-11.1973	412.166	-8.28654	330.614	-17.7886
339.3	-12.2778	422.28	-11.277	404.064	-7.91588	311.745	-19.951
327.008	-12.3046	411.476	-10.3307	396.044	-8.12486	291.63	-20.2776
314.731	-12.2496	400.693	-11.2364	387.443	-9.07682	271.42	-20.1436
304.532	-8.14995	390.701	-8.74608	379.656	-6.4979	253.372	-15.9513
311.853	22.792	399.057	25.4572	384.432	16.0511	258.343	25.8928
333.695	20.8929	422.542	21.5134	399.575	14.234	283.879	25.1802
353.331	18.3792	442.588	18.5787	413.184	12.9831	307.635	22.3319
370.624	16.2072	460.091	16.4262	425.269	11.1879	329.45	21.2966
386.233	15.0095	475.415	14.2219	435.73	9.73348	349.191	18.1864
400.405	13.335	488.108	11.1653	445.064	8.93552	366.958	17.3462
412.641	11.1378	499.131	10.8805	453.581	8.09708	383.656	16.05
423.919	11.418	508.99	8.83673	461.28	7.30186	398.636	13.9109
434.432	9.6072	517.455	8.09419	468.452	7.04264	412.293	13.4036
443.802	9.13282	525.508	8.01138	475.102	6.25584	425.001	12.0121
452.1	7.46314	532.601	6.17404	481.226	5.99245	436.796	11.5782
459.313	6.96329	539.123	6.86949	486.688	4.93243	447.838	10.5051
466.135	6.68083	544.778	4.44119	491.903	5.49822	458.031	9.88055
472.725	6.49971	549.537	5.07699	497.124	4.94391	467.558	9.1737
478.519	5.08816	553.917	3.68196	501.77	4.34697	476.248	8.20641
483.65	5.17291	558.389	5.26258	506.254	4.62086	484.64	8.57793
488.814	5.15637	563.033	4.02587	510.606	4.08269	492.496	7.1345
493.504	4.22346	566.823	3.55438	514.692	4.09075	499.25	6.37318
497.701	4.17035	570.402	3.60386	518.686	3.89655	506.131	7.38816
501.309	3.04578	573.347	2.28578	521.54	1.81176	511.61	3.57096
497.555	-10.5537	570.003	-8.9737	520.174	-4.54403	510.452	-5.88806
487.519	-9.51829	561.172	-8.68806	514.44	-6.9243	503.283	-8.44915
477.873	-9.7733	552.287	-9.08237	507.686	-6.58306	494.913	-8.29108
468.27	-9.43356	543.023	-9.44603	500.794	-7.20152	486.151	-9.23252
458.903	-9.29973	534.467	-7.66645	493.508	-7.37036	476.076	-10.9172
449.586	-9.33537	526.328	-8.61134	485.961	-7.72297	465.508	-10.2195
440.471	-8.89356	518.478	-7.08715	478.542	-7.11523	455.601	-9.59514
431.481	-9.0867	510.394	-9.08164	471.325	-7.31821	444.7	-12.2068
422.704	-8.46802	501.832	-8.04196	464.215	-6.90254	432.63	-11.9327
413.83	-9.27981	493.486	-8.6506	457.119	-7.28907	420.287	-12.7538
404.282	-9.81622	485.108	-8.10627	449.945	-7.05896	407.26	-13.2998
394.503	-9.7427	476.045	-10.0184	442.491	-7.84883	393.226	-14.7683
384.201	-10.8607	466.398	-9.2765	434.971	-7.19255	378.315	-15.0534
373.481	-10.58	456.482	-10.5554	427.679	-7.39114	362.839	-15.899
362.498	-11.3854	445.26	-11.8877	419.982	-8.00259	346.229	-17.3205
350.925	-11.761	433.776	-11.0804	411.798	-8.36529	328.522	-18.0933
339.121	-11.8473	422.78	-10.9125	403.404	-8.42208	309.661	-19.6289
327.707	-10.9797	411.62	-11.4071	395.227	-7.93316	289.386	-20.9208
315.816	-12.8014	399.974	-11.8856	386.754	-9.01286	268.409	-21.0349
305.006	-8.82031	389.897	-8.26767	378.935	-6.62385	250.198	-15.3858
311.993	22.7944	398.331	25.1357	383.966	16.6861	255.463	25.9148
333.277	19.7737	422.105	22.4129	399.318	14.0167	281.182	25.5228
352.298	18.2694	442.691	18.7581	413.196	13.7401	305.185	22.484
370.011	17.1562	460.107	16.0739	425.401	10.6701	327.105	21.356
386.015	14.8512	475.261	14.2348	436.021	10.5688	347.4	19.234
399.96	13.0392	489.021	13.2836	445.625	8.63867	365.701	17.3671
412.802	12.6445	500.744	10.1635	454.025	8.16324	382.45	16.1318
424.39	10.5322	510.096	8.54031	461.904	7.59461	397.629	14.2265
434.261	9.21049	518.713	8.69467	468.955	6.50701	411.207	12.9292
443.696	9.65854	526.068	6.01437	475.26	6.10235	424.02	12.6966
451.998	6.94495	532.418	6.68479	481.049	5.47556	436.063	11.3896
459.471	8.0006	538.81	6.1009	486.751	5.92887	447.008	10.5003
466.72	6.49862	544.328	4.93436	492.153	4.87495	456.867	9.21801
472.677	5.41496	548.624	3.65821	497.714	6.2461	465.915	8.87702
478.292	5.81575	553.244	5.58077	502.433	3.19244	474.593	8.47874
484.055	5.70977	558.06	4.05115	506.47	4.88297	483.129	8.59348
488.847	3.87472	561.781	3.39221	510.861	3.89823	491.464	8.07787
492.681	3.79284	565.658	4.3616	514.412	3.20289	498.671	6.33459
496.945	4.73592	570.01	4.34223	518.069	4.11194	505.02	6.365
500.67	2.71255	573.224	2.08471	521.576	2.90178	510.873	5.33951
497.099	-9.85324	568.686	-11.1598	520.627	-4.79986	510.028	-7.02912
487.169	-10.0072	559.46	-7.29242	515.084	-6.28629	502.383	-8.26061
477.203	-9.92525	551.645	-8.3381	508.48	-6.92051	493.949	-8.60674
467.708	-9.06546	543.5	-7.95249	501.686	-6.66762	484.829	-9.63334
458.411	-9.52707	534.831	-9.38381	494.864	-6.97798	474.55	-10.9243
448.925	-9.44459	526.274	-7.73104	487.848	-7.05266	463.96	-10.2565
440.148	-8.11013	518.388	-8.04163	480.379	-7.885	453.208	-11.2481
431.666	-8.85381	510.793	-7.1479	472.858	-7.15782	442.55	-10.0667
422.44	-9.59913	502.649	-9.13899	465.674	-7.21063	431.164	-12.7069
413.516	-8.24746	494.08	-7.99911	458.355	-7.42638	418.821	-11.9777
404.243	-10.2987	485.551	-9.05871	450.965	-7.35467	406.152	-13.3609
394.137	-9.91297	476.072	-9.90066	443.383	-7.80876	392.276	-14.3902
383.749	-10.8639	466.405	-9.43247	435.927	-7.10384	377.58	-15.0025
372.994	-10.6462	456.258	-10.8624	428.405	-7.93978	362.208	-15.7407
362.363	-10.6158	445.18	-11.2935	420.595	-7.68098	345.605	-17.4666
351.14	-11.8308	434.022	-11.0216	412.692	-8.12364	327.501	-18.7403
339.118	-12.2122	422.391	-12.2416	404.681	-7.89869	308.222	-19.8188
326.967	-12.0908	410.739	-11.0623	395.989	-9.48485	288.208	-20.2087
314.692	-12.458	399.543	-11.3299	387.177	-8.14043	267.784	-20.6397
304.382	-8.16289	390.32	-7.11495	379.79	-6.63227	249.914	-15.1002
311.52	22.4396	399.636	25.7458	384.636	16.3231	254.95	25.1715
333.138	20.7955	423.046	21.0741	399.998	14.4022	280.329	25.5881
352.45	17.8291	442.749	18.3325	413.655	12.9104	304.855	23.4632
370.401	18.0723	460.378	16.9251	425.751	11.2823	326.835	20.4968
386.597	14.32	475.755	13.8293	436.336	9.88771	346.602	19.0379
400.269	13.0252	488.653	11.9669	445.693	8.82612	364.923	17.6035
413.048	12.532	499.821	10.3686	453.942	7.67201	381.778	16.1069
424.828	11.0276	509.575	9.13939	461.383	7.21024	396.812	13.9612
435.197	9.71112	518.829	9.36857	468.295	6.61467	410.704	13.8227
444.502	8.89856	526.963	6.90031	475.028	6.84994	423.863	12.4943
453.015	8.12689	533.904	6.98173	481.149	5.39261	435.756	11.2919
460.107	6.05718	540.096	5.40257	486.501	5.31117	446.833	10.8623
466.447	6.62226	545.474	5.35371	491.832	5.35182	456.953	9.37784
472.867	6.21778	550.448	4.59288	497.055	5.09281	466.261	9.23784
478.911	5.87123	554.838	4.18824	502.019	4.836	475.101	8.44159
484.244	4.7937	559.248	4.63083	506.658	4.4415	483.168	7.69299
489.148	5.0152	563.349	3.57266	510.839	3.92111	490.392	6.75584
494.204	5.09733	566.462	2.65199	514.772	3.94403	497.573	7.60521
498.459	3.41172	570.568	5.56066	518.714	3.94006	504.929	7.10794
501.631	2.93199	574.086	1.47492	521.96	2.55245	511.504	6.04112
498.112	-9.96929	570.095	-9.45654	520.432	-5.60834	510.661	-7.72625
488.315	-9.62432	560.9	-8.93313	514.717	-5.82131	502.809	-7.97775
478.531	-9.94427	551.844	-9.17851	508.37	-6.87312	494.511	-8.61979
468.166	-10.7859	543.568	-7.37501	502.125	-5.61656	485.23	-9.94143
457.954	-9.63747	535.653	-8.45427	495.657	-7.32085	475.315	-9.88779
448.732	-8.80565	527.598	-7.65654	488.261	-7.46971	465.109	-10.5253
439.731	-9.19724	519.981	-7.57758	481.839	-5.37515	454.168	-11.3569
430.809	-8.64625	511.865	-8.65392	475.086	-8.12989	442.94	-11.0984
421.791	-9.39094	503.14	-8.79616	467.668	-6.70687	431.257	-12.2677
412.506	-9.17782	494.525	-8.4329	460.052	-8.52585	418.865	-12.5161
403.224	-9.38686	485.58	-9.45681	451.83	-7.91664	405.96	-13.2934
393.819	-9.42231	476.279	-9.14675	444.117	-7.51043	391.749	-15.1288
383.75	-10.7158	466.651	-10.1088	436.04	-8.64233	376.639	-15.0917
373.179	-10.4259	455.997	-11.1988	427.716	-8.00627	361.071	-16.0445
361.983	-11.9672	444.769	-11.2575	419.944	-7.53837	344.513	-17.0723
350.299	-11.4014	433.008	-12.2642	411.955	-8.43872	326.758	-18.4369
338.665	-11.8655	421.16	-11.4317	403.639	-8.19331	307.784	-19.512
326.776	-11.913	410.187	-10.514	395.192	-8.70069	287.688	-20.679
314.127	-13.3846	399.387	-11.0856	386.611	-8.46141	266.943	-20.8118
303.386	-8.09782	389.884	-7.92038	379.202	-6.35749	248.659	-15.7558
310.817	22.9606	398.654	25.4599	384.256	16.4654	253.731	25.8992
332.2	19.8041	422.009	21.2497	399.536	14.0959	279.612	25.8641
351.339	18.4746	442.062	18.8566	413.213	13.2575	304.076	23.0641
369.172	17.1918	459.623	16.2656	425.533	11.383	326.155	21.094
385.341	15.1464	474.586	13.6601	436.147	9.84396	346.166	18.9269
400.089	14.3491	487.792	12.7527	445.493	8.84823	364.275	17.2917
413.184	11.84	498.908	9.47936	454.109	8.38326	381.055	16.267
424.612	11.016	508.26	9.22397	461.817	7.03317	396.649	14.9214
434.665	9.09032	516.888	8.03226	468.69	6.71385	410.856	13.4932
443.925	9.43085	524.514	7.2194	475.255	6.41602	423.487	11.7685
452.302	7.32259	531.939	7.63049	481.372	5.81769	435.009	11.2754
459.615	7.30282	538.64	5.77203	486.937	5.31153	446.026	10.7596
466.476	6.41894	544.417	5.78244	492.208	5.23048	456.214	9.61547
472.881	6.39112	548.899	3.18151	497.2	4.7532	465.705	9.36675
478.437	4.7215	553.251	5.52162	501.932	4.71238	475.13	9.48368
483.675	5.75405	558.162	4.30066	506.64	4.70366	483.817	7.88924
488.935	4.76583	561.912	3.19877	511.05	4.11487	491.703	7.88252
493.483	4.3315	565.536	4.04914	514.981	3.74737	499.338	7.38758
497.641	3.98351	569.37	3.61962	518.754	3.79961	506.111	6.15813
501.074	2.88172	572.296	2.23191	521.869	2.42955	511.746	5.11222
497.491	-10.0462	568.95	-8.92309	520.548	-5.07128	510.793	-7.01748
486.878	-11.1797	559.762	-9.45361	514.886	-6.25303	503.123	-8.32247
476.713	-9.15181	550.455	-9.1612	508.093	-7.33229	494.195	-9.53458
467.319	-9.6348	541.404	-8.94032	501.074	-6.70609	484.813	-9.22857
458.005	-8.9938	533.028	-7.81088	494.355	-6.7317	475.46	-9.47754
449.103	-8.81084	525.146	-7.9543	487.283	-7.41264	465.696	-10.0508
440.016	-9.36166	517.46	-7.41627	479.701	-7.75177	454.935	-11.4703
430.728	-9.21556	510.102	-7.30013	472.213	-7.22408	443.508	-11.3852
421.62	-9.00102	502.019	-8.86686	464.719	-7.76277	432.016	-11.5971
412.563	-9.11195	493.548	-8.07466	457.444	-6.7877	419.95	-12.5363
403.087	-9.83986	484.57	-9.88113	450.339	-7.42278	406.852	-13.6581
393.117	-10.1001	474.487	-10.2855	442.798	-7.65935	392.612	-14.8224
383.002	-10.13	464.452	-9.78496	435.295	-7.34674	377.791	-14.8193
372.68	-10.5152	453.912	-11.2951	427.638	-7.9663	362.14	-16.4836
362.283	-10.2778	442.783	-10.9627	420.034	-7.24255	345.131	-17.5333
351.262	-11.7642	431.51	-11.5831	412.351	-8.12313	327.012	-18.7058
338.555	-13.6493	420.184	-11.0674	404.226	-8.12747	307.595	-20.1284
326.175	-11.111	408.796	-11.7086	395.669	-8.98663	287.271	-20.5195
314.64	-11.9588	397.109	-11.6661	386.772	-8.80672	266.874	-20.2736
304.087	-9.14772	387.332	-7.88745	379.29	-6.158	248.874	-15.7261
311.049	23.0712	396.239	25.7	384.343	16.2646	253.93	25.8386
332.894	20.6198	420.608	23.0382	399.838	14.726	279.668	25.6361
351.928	17.4476	441.683	19.1131	413.483	12.5639	304.51	24.0489
368.365	15.4264	459.135	15.789	425.637	11.7432	326.9	20.7309
384.002	15.8482	474.289	14.5201	436.36	9.70384	346.66	18.7886
398.856	13.8592	487.486	11.8735	445.579	8.73314	365.124	18.1399
411.897	12.2226	498.064	9.28283	454.331	8.77064	381.977	15.565
423.774	11.532	507.865	10.3184	462.545	7.65781	397.256	14.9939
434.326	9.57097	517.003	7.95892	469.452	6.15601	411.431	13.3559
443.459	8.69546	524.539	7.11217	475.299	5.53859	424.64	13.062
451.945	8.27768	531.698	7.20618	481.252	6.36769	436.826	11.3092
459.445	6.72262	539.13	7.65852	487.304	5.7362	447.456	9.95245
466.349	7.08398	545.638	5.35632	492.57	4.7955	457.52	10.1755
472.763	5.74546	550.786	4.93997	497.396	4.85686	467.243	9.27046
478.149	5.0262	555.12	3.72806	502.151	4.65201	475.559	7.3602
483.134	4.94304	559.578	5.18698	506.759	4.56386	483.517	8.55652
488.343	5.47516	564.088	3.83462	511.065	4.04891	491.255	6.92022
493.334	4.50766	568.263	4.51536	515.059	3.93926	498.761	8.09174
497.645	4.11409	571.195	1.34862	518.828	3.59812	506.243	6.87202
500.725	2.04518	572.551	1.36234	522.466	3.67794	512.135	4.91246
496.669	-10.1573	569.306	-7.85145	521.86	-4.88965	511.043	-7.09697
486.48	-10.2205	560.604	-9.55321	516.059	-6.71182	503.27	-8.44965
476.351	-10.0367	551.863	-7.9288	509.595	-6.2161	494.469	-9.15125
466.249	-10.1672	543.498	-8.80047	503.096	-6.7817	484.677	-10.4343
456.882	-8.56705	534.627	-8.94121	495.823	-7.76409	475.043	-8.83332
448.032	-9.13399	525.833	-8.64826	488.17	-7.54283	464.847	-11.5574
439.032	-8.86471	516.656	-9.70609	480.704	-7.38857	453.838	-10.4615
429.708	-9.78468	508.252	-7.10168	473.498	-7.0247	442.795	-11.6246
420.47	-8.69103	500.992	-7.41814	466.098	-7.77433	431.261	-11.4437
411.505	-9.23833	492.372	-9.82101	458.74	-6.942	419.366	-12.3452
402.221	-9.33041	483.616	-7.69185	451.595	-7.34882	406.256	-13.8754
392.598	-9.9153	475.096	-9.34773	443.879	-8.08226	392.137	-14.3622
382.571	-10.1396	464.71	-11.4234	435.723	-8.22918	377.23	-15.4531
372.175	-10.6514	454.269	-9.4595	428.211	-6.79439	361.586	-15.8341
361.205	-11.2894	443.293	-12.4925	421.148	-7.33342	344.969	-17.3999
349.603	-11.9138	431.162	-11.7693	413.318	-8.32581	326.848	-18.8421
337.873	-11.5466	419.251	-12.052	405.054	-8.20198	307.615	-19.6229
325.789	-12.6205	407.795	-10.8608	397.013	-7.87937	287.207	-21.195
313.786	-11.3862	396.447	-11.8355	388.188	-9.77198	266.108	-21.003
303.558	-9.0694	386.56	-7.93737	379.945	-6.71401	248.063	-15.0852
310.586	23.1242	394.89	24.5963	384.521	15.8669	253.356	25.671
332.639	20.9824	418.478	22.579	399.756	14.6019	278.972	25.5593
352.142	18.0244	439.188	18.8415	413.641	13.1688	303.311	23.1202
369.13	15.9511	456.724	16.2317	425.652	10.8523	325.175	20.6063
384.438	14.6651	471.9	14.1193	436.075	9.99538	345.236	19.5172
398.548	13.5547	485.221	12.5232	445.684	9.2217	363.903	17.8168
411.511	12.3723	496.556	10.1472	454.348	8.10691	380.705	15.7861
422.984	10.5732	506.497	9.73349	461.921	7.03809	395.876	14.5563
433.043	9.54554	515.886	9.04527	469.078	7.2756	409.892	13.4757
442.243	8.85292	524.427	8.03618	475.997	6.56293	422.811	12.3624
451.064	8.78909	530.939	4.98861	481.938	5.3186	434.812	11.6403
459.002	7.08747	536.747	6.62613	487.186	5.17909	446.205	11.1447
466.119	7.1458	542.636	5.15315	492.208	4.86383	455.868	8.18134
472.829	6.27533	547.495	4.5644	497.08	4.88079	464.33	8.74241
478.434	4.93421	552.027	4.49925	501.955	4.86781	473.294	9.18609
483.447	5.09177	556.576	4.59836	506.855	4.93285	481.774	7.77343
488.526	5.06656	561.502	5.25525	511.327	4.01097	489.377	7.43377
492.876	3.63271	565.731	3.20236	515.455	4.24518	496.656	7.12308
496.755	4.12623	569.209	3.75292	519.207	3.25922	503.515	6.5952
500.012	2.38825	571.953	1.73625	522.621	3.5677	509.944	6.26218
496.528	-9.35804	569.188	-7.26759	521.722	-5.36403	509.701	-6.74779
486.513	-10.6713	560.883	-9.34295	515.671	-6.73785	502.474	-7.70614
476.454	-9.44671	551.448	-9.52662	509.171	-6.26219	494.255	-8.73215
466.937	-9.58713	542.284	-8.80075	502.365	-7.3514	485.125	-9.52707
457.625	-9.03693	534.305	-7.1566	495.23	-6.91854	475.362	-9.9995
448.527	-9.15833	526.382	-8.69063	488.205	-7.13118	465.061	-10.6014
439.615	-8.66602	518.061	-7.95158	480.707	-7.86484	454.311	-10.8998
430.852	-8.85984	509.488	-9.19403	472.659	-8.23045	443.13	-11.4613
421.947	-8.95032	500.872	-8.03836	463.891	-9.30502	431.475	-11.8492
412.396	-10.152	492.431	-8.84306	455.493	-7.49077	419.484	-12.1321
402.527	-9.58582	483.625	-8.76952	448.254	-6.98843	406.478	-13.8811
392.932	-9.60513	474.21	-10.0601	440.139	-9.2423	392.801	-13.4728
383.051	-10.1564	463.844	-10.6719	432.165	-6.70499	378.431	-15.2667
372.694	-10.5581	453.325	-10.3657	425.27	-7.08423	362.701	-16.1934
362.005	-10.8199	442.556	-11.1734	417.27	-8.91541	345.646	-17.9171
350.55	-12.0888	431.461	-11.0164	408.881	-7.86434	327.158	-19.0584
338.848	-11.3162	420.467	-10.97	400.721	-8.45388	307.354	-20.5499
327.028	-12.3228	409.006	-11.9522	392.437	-8.11505	286.319	-21.5205
314.659	-12.4153	397.321	-11.4196	383.802	-9.15478	265.145	-20.8273
304.098	-8.70634	387.781	-7.65912	376.161	-6.12681	246.908	-15.6469
311.45	23.4089	396.304	24.7043	381.676	17.156	252.226	26.2827
333.528	20.7479	419.422	21.5332	397.623	14.7382	277.987	25.2402
352.875	17.9463	439.417	18.4559	411.788	13.5913	302.412	23.6104
370.409	17.1214	456.741	16.1922	424.319	11.4705	324.965	21.4944
386.342	14.7452	472.56	15.4464	435.177	10.2453	345.538	19.653
400.318	13.2054	486.642	12.7178	445.092	9.5865	364.428	18.1258
412.822	11.8026	498.298	10.5938	453.913	8.05544	381.427	15.8721
424.245	11.0443	508.41	9.62897	461.61	7.33692	396.58	14.4343
434.674	9.81382	517.676	8.90429	468.601	6.64532	410.531	13.4684
444.266	9.3704	526.147	8.03818	475.081	6.31586	423.534	12.5363
452.821	7.7391	533.093	5.85208	481.301	6.1229	435.509	11.4152
459.944	6.50621	538.674	5.31121	487.037	5.34894	446.333	10.2314
466.466	6.53832	544.027	5.39372	492.421	5.41967	456.448	9.99903
472.735	5.99958	548.804	4.16111	497.294	4.32696	466.171	9.44686
478.923	6.37743	552.665	3.55978	502.09	5.26419	475.301	8.81391
484.422	4.61929	557.41	5.93197	506.913	4.38134	483.883	8.34977
489.151	4.83848	563.06	5.36659	511.277	4.34693	491.709	7.3021
494.013	4.8861	566.646	1.80649	515.338	3.77495	497.978	5.23539
498.319	3.72557	569.64	4.18119	519.183	3.91573	504.461	7.73109
501.576	2.78921	572.407	1.35301	522.872	3.46169	510.654	4.65569
497.846	-10.2505	568.446	-9.27505	522.202	-4.80184	509.024	-7.91615
487.806	-9.82939	559.515	-8.58801	516.608	-6.38614	500.815	-8.502
477.707	-10.367	550.128	-10.1856	509.829	-7.17088	491.965	-9.19739
467.627	-9.79292	540.748	-8.57404	502.71	-7.06759	482.423	-9.88763
458.176	-9.11013	532.644	-7.63379	495.446	-7.46068	472.442	-10.0734
448.938	-9.36534	524.678	-8.29883	488.108	-7.21412	462.313	-10.1849
439.794	-8.9221	516.995	-7.06667	480.75	-7.50193	451.666	-11.1093
430.929	-8.80901	509.387	-8.14913	473.412	-7.17472	440.455	-11.3126
421.833	-9.38341	500.973	-8.67989	466.275	-7.09855	428.99	-11.6169
411.951	-10.3797	492.844	-7.5776	458.931	-7.59042	416.752	-12.8602
402.632	-8.2587	483.911	-10.2881	451.518	-7.23475	403.932	-12.7794
393.432	-10.1417	473.671	-10.192	443.839	-8.12374	390.336	-14.4134
383.099	-10.5238	463.465	-10.2203	436.313	-6.92824	375.52	-15.2176
372.52	-10.6346	453.627	-9.45526	428.728	-8.24247	359.929	-15.9636
361.67	-11.066	443.009	-11.7803	420.935	-7.3433	343.622	-16.651
350.318	-11.6369	431.573	-11.0931	413.177	-8.17285	325.662	-19.2702
338.555	-11.8903	420.034	-11.9843	404.963	-8.25532	306.205	-19.6426
326.194	-12.8311	408.394	-11.2951	396.689	-8.29163	285.944	-20.88
313.696	-12.1637	397.198	-11.0973	388.111	-8.86544	264.844	-21.3205
303.58	-8.0692	387.314	-8.67091	380.455	-6.44644	246.337	-15.6923
311.027	22.9622	395.699	25.4411	385.472	16.4802	251.296	25.6091
332.746	20.4772	419.225	21.6105	401.057	14.6904	277.237	26.2737
352.286	18.6034	439.349	18.6382	415.211	13.6188	302.307	23.867
369.883	16.589	456.945	16.5541	427.605	11.168	324.719	20.957
385.556	14.7586	472.492	14.5404	437.995	9.612	344.607	18.8182
399.942	14.0129	485.939	12.3521	447.178	8.75502	362.901	17.7697
412.532	11.1675	497.543	10.8571	455.534	7.95632	380.056	16.5407
424.035	11.8369	507.68	9.41619	463.444	7.86279	395.528	14.4024
434.933	9.96035	516.342	7.90821	470.332	5.91369	409.362	13.2676
444.147	8.46642	524.038	7.48373	476.635	6.69212	422.2	12.4065
452.362	7.96459	530.92	6.28083	482.866	5.76977	434.138	11.4708
459.921	7.15241	537.285	6.44925	488.447	5.39323	445.403	11.0591
466.888	6.78171	543.791	6.5626	493.939	5.59089	455.512	9.15866
473.432	6.3063	548.744	3.3432	498.958	4.44628	464.269	8.35515
479.541	5.91267	553.159	5.48653	503.682	5.00121	472.731	8.56828
484.768	4.54143	558.707	5.60958	508.725	5.08568	480.825	7.62136
489.621	5.16329	562.728	2.43249	512.859	3.18242	488.354	7.43611
493.821	3.23671	566.066	4.24227	516.576	4.25089	495.99	7.83537
497.825	4.77201	570.277	4.18	520.742	4.08196	503.642	7.46823
501.393	2.36468	573.819	2.90499	524.054	2.54189	509.951	5.15096
497.609	-9.93249	570.835	-8.87424	522.703	-5.24342	508.949	-7.15573
487.34	-10.6057	561.915	-8.96505	517.108	-5.9478	501.211	-8.32005
477.446	-9.18257	552.716	-9.4333	510.517	-7.23409	492.449	-9.20316
467.65	-10.4094	543.516	-8.96671	503.431	-6.93801	483.169	-9.35686
457.255	-10.382	535.63	-6.80444	496.771	-6.38204	473.931	-9.1199
447.933	-8.26069	528.057	-8.34211	489.701	-7.75687	464.165	-10.4131
439.652	-8.30118	518.605	-10.5624	482.291	-7.06363	453.677	-10.5622
430.707	-9.58927	509.458	-7.73054	475.01	-7.49838	443.06	-10.6713
421.036	-9.75368	501.487	-8.21115	467.46	-7.60091	431.519	-12.411
411.932	-8.45285	492.537	-9.68845	459.922	-7.47611	419.23	-12.1675
402.741	-9.92959	483.636	-8.11548	452.474	-7.42008	406.026	-14.241
392.864	-9.82493	474.585	-9.98561	445.44	-6.64733	391.698	-14.4141
382.796	-10.3099	464.415	-10.3541	438.206	-7.82152	377.173	-14.6358
372.036	-11.2103	453.649	-11.1779	430.223	-8.14342	361.68	-16.3502
360.675	-11.5116	442.984	-10.1525	422.107	-8.08895	345.034	-16.9413
349.263	-11.3128	432.492	-10.8314	413.976	-8.17315	327.309	-18.5102
337.526	-12.1614	420.912	-12.3282	405.764	-8.24962	307.905	-20.2966
325.501	-11.8897	408.988	-11.5208	397.389	-8.50074	287.003	-21.5067
313.4	-12.3119	397.818	-10.8183	388.88	-8.51841	265.895	-20.7097
302.907	-8.67261	388.39	-8.03866	381.113	-7.01533	248.181	-14.7195
310.222	23.302	397.219	25.6974	385.653	16.0951	253.31	24.9789
332.49	21.2342	421.352	22.569	401.352	15.3041	278.918	26.2368
352.409	18.6029	441.113	16.9524	416.115	14.2209	304.253	24.4331
370.236	17.0509	458.11	17.0424	429.098	11.7451	327.389	21.8389
385.361	13.2003	474.147	15.0317	440.068	10.1959	347.662	18.7075
399.22	14.5169	487.823	12.3193	449.11	7.8876	365.831	17.6287
412.777	12.5965	499.479	10.9922	457.573	9.03873	382.626	15.9617
424.175	10.2003	509.749	9.5496	465.028	5.87037	397.966	14.7189
434.467	10.3826	518.55	8.0521	471.461	6.99657	412.034	13.4176
[truncated: 1 more rows]
