# Supplementary material for: Metaplastic and energy-efficient biocompatible graphene artificial synaptic transistors for enhanced accuracy neuromorphic computing
Source: Nat Commun. 2022 Jul 28;13:4386. doi: 10.1038/s41467-022-32078-6 (PMC9334620; doi:10.1038/s41467-022-32078-6)
Supplement: Supplementary file 2 — Source Data [file 41467_2022_32078_MOESM2_ESM.zip › NatComm_figdata/data_fig2.xlsx]

## Sheet: a
Pulse #	Conductance avg (uS)	Conductance std dev (uS)
0	1488.54	20.9583
1	1542.86	19.9972
2	1593.17	19.0325
3	1640.6	18.1647
4	1685.7	17.3792
5	1728.69	16.5727
6	1769.77	15.8443
7	1809.05	15.1795
8	1846.66	14.4527
9	1882.71	13.8343
10	1917.24	13.1896
11	1950.44	12.5363
12	1982.27	11.9567
13	2012.77	11.403
14	2042.09	10.8775
15	2070.19	10.3526
16	2097.19	9.81054
17	2122.94	9.29518
18	2147.72	8.81565
19	2171.47	8.38473
20	2194.14	7.94182
21	2169.71	8.39867
22	2144.72	8.8495
23	2118.98	9.30666
24	2092.24	9.85107
25	2064.34	10.3288
26	2035.4	10.876
27	2005.27	11.4454
28	1973.96	12.0169
29	1941.43	12.5951
30	1907.59	13.2986
31	1872.43	13.9336
32	1835.93	14.6152
33	1798.05	15.3625
34	1758.69	16.0982
35	1717.83	16.8277
36	1675.51	17.5991
37	1631.56	18.3427
38	1586.07	19.1494
39	1538.9	19.9594
40	1491.18	23.7738

## Sheet: b
Time (s)	Conductance (uS)
0.05	1421.54
0.1	1421.86
0.15	1422.12
0.2	1422.2
0.25	1422.39
0.3	1422.55
0.35	1422.76
0.4	1422.95
0.45	1423.2
0.5	1423.4
0.55	1423.56
0.6	1423.76
0.65	1423.9
0.7	1424.16
0.75	1424.28
0.8	1424.44
0.85	1424.6
0.9	1424.76
0.95	1425.01
1	1459.09
1.05	1461.67
1.1	1461.48
1.15	1461.39
1.2	1461.42
1.25	1461.28
1.3	1461.37
1.35	1461.46
1.4	1461.43
1.45	1461.53
1.5	1461.45
1.55	1461.7
1.6	1461.75
1.65	1461.82
1.7	1462
1.75	1462.01
1.8	1462.14
1.85	1462.14
1.9	1462.28
1.95	1462.4
2	1495.85
2.05	1498.51
2.1	1498.27
2.15	1498.12
2.2	1497.94
2.25	1497.95
2.3	1497.79
2.35	1497.82
2.4	1497.9
2.45	1497.85
2.5	1497.83
2.55	1497.79
2.6	1497.89
2.65	1497.94
2.7	1497.91
2.75	1497.96
2.8	1497.95
2.85	1498.1
2.9	1498.07
2.95	1498.2
3	1531.04
3.05	1533.7
3.1	1533.39
3.15	1533.18
3.2	1533.07
3.25	1532.96
3.3	1532.82
3.35	1532.82
3.4	1532.76
3.45	1532.71
3.5	1532.6
3.55	1532.7
3.6	1532.66
3.65	1532.61
3.7	1532.67
3.75	1532.69
3.8	1532.69
3.85	1532.71
3.9	1532.67
3.95	1532.79
4	1564.97
4.05	1567.83
4.1	1567.47
4.15	1567.16
4.2	1566.99
4.25	1566.84
4.3	1566.72
4.35	1566.57
4.4	1566.61
4.45	1566.52
4.5	1566.51
4.55	1566.43
4.6	1566.34
4.65	1566.32
4.7	1566.28
4.75	1566.27
4.8	1566.24
4.85	1566.27
4.9	1566.3
4.95	1566.32
5	1597.98
5.05	1600.52
5.1	1600.24
5.15	1599.96
5.2	1599.84
5.25	1599.64
5.3	1599.52
5.35	1599.4
5.4	1599.26
5.45	1599.18
5.5	1599.11
5.55	1599.01
5.6	1599.04
5.65	1598.87
5.7	1598.89
5.75	1598.93
5.8	1598.77
5.85	1598.81
5.9	1598.79
5.95	1598.73
6	1629.69
6.05	1632.48
6.1	1632.12
6.15	1631.87
6.2	1631.65
6.25	1631.41
6.3	1631.3
6.35	1631.19
6.4	1631.13
6.45	1631
6.5	1630.85
6.55	1630.83
6.6	1630.67
6.65	1630.68
6.7	1630.61
6.75	1630.52
6.8	1630.51
6.85	1630.35
6.9	1630.37
6.95	1630.33
7	1660.81
7.05	1663.42
7.1	1663.13
7.15	1662.87
7.2	1662.63
7.25	1662.47
7.3	1662.2
7.35	1662.06
7.4	1662.01
7.45	1662.01
7.5	1661.85
7.55	1661.66
7.6	1661.64
7.65	1661.56
7.7	1661.5
7.75	1661.38
7.8	1661.33
7.85	1661.29
7.9	1661.17
7.95	1661.1
8	1691
8.05	1693.65
8.1	1693.28
8.15	1693.02
8.2	1692.77
8.25	1692.54
8.3	1692.43
8.35	1692.27
8.4	1692.08
8.45	1691.9
8.5	1691.8
8.55	1691.76
8.6	1691.68
8.65	1691.62
8.7	1691.5
8.75	1691.34
8.8	1691.31
8.85	1691.23
8.9	1691.09
8.95	1691.14
9	1720.47
9.05	1723.04
9.1	1722.68
9.15	1722.37
9.2	1722.17
9.25	1721.83
9.3	1721.81
9.35	1721.63
9.4	1721.53
9.45	1721.3
9.5	1721.21
9.55	1721.17
9.6	1721
9.65	1720.88
9.7	1720.74
9.75	1720.73
9.8	1720.69
9.85	1720.52
9.9	1720.51
9.95	1720.45
10	1749.18
10.05	1751.83
10.1	1751.44
10.15	1751.18
10.2	1750.94
10.25	1750.77
10.3	1750.59
10.35	1750.36
10.4	1750.26
10.45	1750.04
10.5	1749.95
10.55	1749.79
10.6	1749.69
10.65	1749.6
10.7	1749.45
10.75	1749.39
10.8	1749.28
10.85	1749.25
10.9	1749.09
10.95	1749.03
11	1777.3
11.05	1779.77
11.1	1779.63
11.15	1779.25
11.2	1779.05
11.25	1778.77
11.3	1778.66
11.35	1778.42
11.4	1778.4
11.45	1778.33
11.5	1778.02
11.55	1778.01
11.6	1777.79
11.65	1777.65
11.7	1777.56
11.75	1777.46
11.8	1777.42
11.85	1777.32
11.9	1777.25
11.95	1777.18
12	1804.84
12.05	1807.51
12.1	1807.12
12.15	1806.76
12.2	1806.53
12.25	1806.44
12.3	1806.12
12.35	1806.14
12.4	1805.91
12.45	1805.71
12.5	1805.59
12.55	1805.46
12.6	1805.25
12.65	1805.18
12.7	1805.05
12.75	1804.97
12.8	1804.75
12.85	1804.72
12.9	1804.63
12.95	1804.56
13	1831.76
13.05	1834.34
13.1	1833.94
13.15	1833.61
13.2	1833.42
13.25	1833.22
13.3	1833.09
13.35	1832.88
13.4	1832.7
13.45	1832.55
13.5	1832.4
13.55	1832.3
13.6	1832.18
13.65	1832.06
13.7	1832
13.75	1831.74
13.8	1831.76
13.85	1831.68
13.9	1831.55
13.95	1831.48
14	1858.07
14.05	1860.83
14.1	1860.42
14.15	1860.16
14.2	1859.89
14.25	1859.69
14.3	1859.55
14.35	1859.27
14.4	1859.15
14.45	1859.04
14.5	1858.83
14.55	1858.75
14.6	1858.58
14.65	1858.48
14.7	1858.3
14.75	1858.22
14.8	1858.14
14.85	1857.97
14.9	1857.92
14.95	1857.83
15	1884.13
15.05	1886.59
15.1	1886.33
15.15	1885.9
15.2	1885.77
15.25	1885.61
15.3	1885.25
15.35	1885.17
15.4	1885.09
15.45	1884.85
15.5	1884.74
15.55	1884.62
15.6	1884.51
15.65	1884.38
15.7	1884.29
15.75	1884.28
15.8	1883.99
15.85	1883.96
15.9	1883.78
15.95	1883.67
16	1909.58
16.05	1912.07
16.1	1911.68
16.15	1911.38
16.2	1911.28
16.25	1911.03
16.3	1910.76
16.35	1910.65
16.4	1910.42
16.45	1910.37
16.5	1910.24
16.55	1910.16
16.6	1909.9
16.65	1909.73
16.7	1909.72
16.75	1909.55
16.8	1909.39
16.85	1909.26
16.9	1909.29
16.95	1909.04
17	1934.44
17.05	1937.11
17.1	1936.71
17.15	1936.39
17.2	1936.18
17.25	1936
17.3	1935.8
17.35	1935.69
17.4	1935.47
17.45	1935.4
17.5	1935.22
17.55	1935.08
17.6	1934.82
17.65	1934.82
17.7	1934.61
17.75	1934.54
17.8	1934.44
17.85	1934.36
17.9	1934.17
17.95	1934.13
18	1959.15
18.05	1961.42
18.1	1961.22
18.15	1961.01
18.2	1960.74
18.25	1960.56
18.3	1960.26
18.35	1960.12
18.4	1960.02
18.45	1959.8
18.5	1959.7
18.55	1959.56
18.6	1959.39
18.65	1959.23
18.7	1959.12
18.75	1959.02
18.8	1958.83
18.85	1958.78
18.9	1958.56
18.95	1958.48
19	1983.02
19.05	1985.56
19.1	1985.14
19.15	1984.81
19.2	1984.58
19.25	1984.35
19.3	1984.26
19.35	1984.02
19.4	1983.82
19.45	1983.76
19.5	1983.38
19.55	1983.33
19.6	1983.19
19.65	1983.2
19.7	1982.97
19.75	1982.81
19.8	1982.81
19.85	1982.61
19.9	1982.65
19.95	1982.48
20	2006.74
20.05	2009
20.1	2008.68
20.15	2008.45
20.2	2008.21
20.25	2007.89
20.3	2007.78
20.35	2007.5
20.4	2007.4
20.45	2007.27
20.5	2007.12
20.55	2006.95
20.6	2006.8
20.65	2006.73
20.7	2006.54
20.75	2006.4
20.8	2006.26
20.85	2006.2
20.9	2006.08
20.95	2005.89
21	2029.84
21.05	2032.03
21.1	2031.7
21.15	2031.46
21.2	2031.24
21.25	2031.04
21.3	2030.87
21.35	2030.62
21.4	2030.49
21.45	2030.24
21.5	2030.18
21.55	2030
21.6	2029.84
21.65	2029.61
21.7	2029.58
21.75	2029.35
21.8	2029.33
21.85	2029.14
21.9	2029.06
21.95	2028.95
22	2052.45
22.05	2054.65
22.1	2054.3
22.15	2054.04
22.2	2053.85
22.25	2053.66
22.3	2053.48
22.35	2053.23
22.4	2053.04
22.45	2052.88
22.5	2052.74
22.55	2052.57
22.6	2052.45
22.65	2052.47
22.7	2052.09
22.75	2052.12
22.8	2051.96
22.85	2051.8
22.9	2051.74
22.95	2051.6
23	2074.92
23.05	2076.97
23.1	2076.62
23.15	2076.39
23.2	2076.06
23.25	2075.95
23.3	2075.79
23.35	2075.56
23.4	2075.44
23.45	2075.22
23.5	2074.98
23.55	2074.88
23.6	2074.82
23.65	2074.54
23.7	2074.47
23.75	2074.27
23.8	2074.25
23.85	2074.07
23.9	2073.93
23.95	2073.86
24	2096.9
24.05	2098.93
24.1	2098.49
24.15	2098.2
24.2	2098.05
24.25	2097.9
24.3	2097.67
24.35	2097.46
24.4	2097.39
24.45	2097.15
24.5	2097.04
24.55	2096.92
24.6	2096.82
24.65	2096.57
24.7	2096.53
24.75	2096.41
24.8	2096.29
24.85	2096.02
24.9	2095.97
24.95	2095.83
25	2118.81
25.05	2120.6
25.1	2120.28
25.15	2120.05
25.2	2119.75
25.25	2119.69
25.3	2119.41
25.35	2119.26
25.4	2119.19
25.45	2118.94
25.5	2118.9
25.55	2118.76
25.6	2118.56
25.65	2118.44
25.7	2118.25
25.75	2118.19
25.8	2118.09
25.85	2117.97
25.9	2117.96
25.95	2117.74
26	2140.6
26.05	2142.06
26.1	2141.92
26.15	2141.54
26.2	2141.31
26.25	2141.14
26.3	2141.04
26.35	2140.86
26.4	2140.58
26.45	2140.48
26.5	2140.41
26.55	2140.21
26.6	2140.16
26.65	2139.95
26.7	2139.84
26.75	2139.75
26.8	2139.56
26.85	2139.46
26.9	2139.3
26.95	2139.36
27	2162.12
27.05	2163.39
27.1	2162.9
27.15	2162.73
27.2	2162.54
27.25	2162.3
27.3	2162.21
27.35	2162.06
27.4	2161.82
27.45	2161.64
27.5	2161.52
27.55	2161.33
27.6	2161.27
27.65	2161.16
27.7	2160.99
27.75	2160.91
27.8	2160.82
27.85	2160.59
27.9	2160.47
27.95	2160.39
28	2183.21
28.05	2184.12
28.1	2183.91
28.15	2183.6
28.2	2183.19
28.25	2183.11
28.3	2182.93
28.35	2182.82
28.4	2182.42
28.45	2182.49
28.5	2182.32
28.55	2182.09
28.6	2182.16
28.65	2181.81
28.7	2181.79
28.75	2181.49
28.8	2181.5
28.85	2181.32
28.9	2181.21
28.95	2181.05
29	2203.79
29.05	2204.51
29.1	2204.16
29.15	2203.93
29.2	2203.77
29.25	2203.51
29.3	2203.44
29.35	2203.27
29.4	2202.98
29.45	2202.86
29.5	2202.72
29.55	2202.79
29.6	2202.49
29.65	2202.35
29.7	2202.18
29.75	2202.11
29.8	2202.04
29.85	2201.79
29.9	2201.78
29.95	2201.62
30	2224.17
30.05	2224.75
30.1	2224.4
30.15	2224.27
30.2	2223.79
30.25	2223.84
30.3	2223.51
30.35	2223.36
30.4	2223.16
30.45	2222.95
30.5	2222.88
30.55	2222.74
30.6	2222.5
30.65	2222.48
30.7	2222.29
30.75	2222.17
30.8	2222.03
30.85	2221.96
30.9	2221.82
30.95	2221.71
31	2243.95
31.05	2244.44
31.1	2244.1
31.15	2243.79
31.2	2243.66
31.25	2243.39
31.3	2243.25
31.35	2243.1
31.4	2242.96
31.45	2242.76
31.5	2242.59
31.55	2242.41
31.6	2242.35
31.65	2242.1
31.7	2242.09
31.75	2241.78
31.8	2241.71
31.85	2241.72
31.9	2241.48
31.95	2241.43
32	2263.41
32.05	2263.85
32.1	2263.52
32.15	2263.25
32.2	2263.12
32.25	2262.85
32.3	2262.71
32.35	2262.53
32.4	2262.39
32.45	2262.12
32.5	2262.05
32.55	2261.84
32.6	2261.76
32.65	2261.65
32.7	2261.4
32.75	2261.34
32.8	2261.23
32.85	2261.13
32.9	2260.99
32.95	2260.83
33	2282.67
33.05	2283.03
33.1	2282.74
33.15	2282.43
33.2	2282.18
33.25	2282.06
33.3	2281.82
33.35	2281.72
33.4	2281.46
33.45	2281.36
33.5	2281.12
33.55	2280.96
33.6	2280.94
33.65	2280.75
33.7	2280.68
33.75	2280.46
33.8	2280.36
33.85	2280.24
33.9	2280.16
33.95	2280.12
34	2301.53
34.05	2301.9
34.1	2301.52
34.15	2301.32
34.2	2301.16
34.25	2300.86
34.3	2300.79
34.35	2300.56
34.4	2300.33
34.45	2300.21
34.5	2300.04
34.55	2300.02
34.6	2299.81
34.65	2299.73
34.7	2299.57
34.75	2299.44
34.8	2299.32
34.85	2299.1
34.9	2299.08
34.95	2298.92
35	2320.23
35.05	2320.46
35.1	2320.2
35.15	2319.83
35.2	2319.58
35.25	2319.46
35.3	2319.34
35.35	2319.07
35.4	2319.1
35.45	2318.77
35.5	2318.73
35.55	2318.55
35.6	2318.38
35.65	2318.37
35.7	2318.01
35.75	2317.99
35.8	2317.76
35.85	2317.68
35.9	2317.62
35.95	2317.48
36	2338.63
36.05	2338.69
36.1	2338.43
36.15	2338.22
36.2	2337.99
36.25	2337.77
36.3	2337.53
36.35	2337.37
36.4	2337.16
36.45	2337.09
36.5	2336.89
36.55	2336.75
36.6	2336.72
36.65	2336.46
36.7	2336.4
36.75	2336.26
36.8	2336.2
36.85	2336.15
36.9	2335.94
36.95	2335.71
37	2356.65
37.05	2356.73
37.1	2356.4
37.15	2356.24
37.2	2356.06
37.25	2355.82
37.3	2355.7
37.35	2355.52
37.4	2355.35
37.45	2355.22
37.5	2355.11
37.55	2354.81
37.6	2354.77
37.65	2354.64
37.7	2354.44
37.75	2354.34
37.8	2354.29
37.85	2354.05
37.9	2353.98
37.95	2353.79
38	2374.62
38.05	2374.44
38.1	2374.36
38.15	2374.1
38.2	2373.79
38.25	2373.63
38.3	2373.47
38.35	2373.33
38.4	2373.23
38.45	2373.04
38.5	2372.99
38.55	2372.85
38.6	2372.7
38.65	2372.61
38.7	2372.43
38.75	2372.28
38.8	2372.13
38.85	2371.98
38.9	2371.87
38.95	2371.82
39	2392.34
39.05	2392.21
39.1	2391.93
39.15	2391.81
39.2	2391.54
39.25	2391.37
39.3	2391.32
39.35	2391.05
39.4	2391
39.45	2390.76
39.5	2390.82
39.55	2390.65
39.6	2390.42
39.65	2390.38
39.7	2390.34
39.75	2390.19
39.8	2389.99
39.85	2389.81
39.9	2389.89
39.95	2389.76
40	2410.25
40.05	2409.97
40.1	2409.63
40.15	2409.59
40.2	2409.28
40.25	2409.18
40.3	2408.9
40.35	2408.82
40.4	2408.66
40.45	2408.55
40.5	2408.64
40.55	2408.24
40.6	2408.2
40.65	2408.04
40.7	2407.87
40.75	2407.74
40.8	2407.56
40.85	2407.66
40.9	2407.44
40.95	2407.42
41	2427.65
41.05	2427.38
41.1	2427.13
41.15	2426.91
41.2	2426.7
41.25	2426.55
41.3	2426.49
41.35	2426.31
41.4	2426.09
41.45	2426
41.5	2425.97
41.55	2425.72
41.6	2425.53
41.65	2425.55
41.7	2425.29
41.75	2425.2
41.8	2425.22
41.85	2425
41.9	2425.12
41.95	2424.86
42	2444.94
42.05	2444.66
42.1	2444.3
42.15	2444.06
42.2	2443.87
42.25	2443.71
42.3	2443.48
42.35	2443.4
42.4	2443.35
42.45	2443.05
42.5	2442.98
42.55	2442.72
42.6	2442.66
42.65	2442.49
42.7	2442.46
42.75	2442.32
42.8	2442.21
42.85	2442.13
42.9	2441.93
42.95	2441.83
43	2461.73
43.05	2461.29
43.1	2461.25
43.15	2460.88
43.2	2460.79
43.25	2460.53
43.3	2460.29
43.35	2460.31
43.4	2459.98
43.45	2459.97
43.5	2459.71
43.55	2459.68
43.6	2459.56
43.65	2459.38
43.7	2459.32
43.75	2459.25
43.8	2459.11
43.85	2459.01
43.9	2458.99
43.95	2458.79
44	2478.54
44.05	2478.13
44.1	2477.73
44.15	2477.73
44.2	2477.51
44.25	2477.23
44.3	2477
44.35	2476.74
44.4	2476.82
44.45	2476.58
44.5	2476.45
44.55	2476.34
44.6	2476.13
44.65	2476.02
44.7	2475.91
44.75	2475.82
44.8	2475.62
44.85	2475.58
44.9	2475.4
44.95	2475.22
45	2494.94
45.05	2494.33
45.1	2494.26
45.15	2493.95
45.2	2493.79
45.25	2493.72
45.3	2493.43
45.35	2493.44
45.4	2493.05
45.45	2492.99
45.5	2492.84
45.55	2492.83
45.6	2492.54
45.65	2492.46
45.7	2492.48
45.75	2492.17
45.8	2492.16
45.85	2491.98
45.9	2491.89
45.95	2491.86
46	2511.2
46.05	2510.72
46.1	2510.27
46.15	2510.25
46.2	2510.05
46.25	2509.84
46.3	2509.78
46.35	2509.48
46.4	2509.39
46.45	2509.22
46.5	2509.15
46.55	2508.94
46.6	2508.82
46.65	2508.72
46.7	2508.48
46.75	2508.5
46.8	2508.36
46.85	2508.27
46.9	2508.11
46.95	2507.92
47	2527.38
47.05	2526.53
47.1	2526.5
47.15	2526.26
47.2	2525.98
47.25	2525.93
47.3	2525.72
47.35	2525.67
47.4	2525.42
47.45	2525.41
47.5	2525.18
47.55	2524.92
47.6	2525.02
47.65	2524.8
47.7	2524.64
47.75	2524.43
47.8	2524.52
47.85	2524.35
47.9	2524.13
47.95	2524.2
48	2543.32
48.05	2542.57
48.1	2542.33
48.15	2542.03
48.2	2541.97
48.25	2541.64
48.3	2541.62
48.35	2541.29
48.4	2541.21
48.45	2541.09
48.5	2540.93
48.55	2540.82
48.6	2540.69
48.65	2540.66
48.7	2540.44
48.75	2540.3
48.8	2540.31
48.85	2540.08
48.9	2540.06
48.95	2539.88
49	2559.14
49.05	2558.13
49.1	2557.85
49.15	2557.71
49.2	2557.49
49.25	2557.34
49.3	2557.15
49.35	2557
49.4	2557.02
49.45	2556.83
49.5	2556.69
49.55	2556.5
49.6	2556.39
49.65	2556.12
49.7	2556.21
49.75	2556.01
49.8	2555.9
49.85	2555.91
49.9	2555.74
49.95	2555.6
50	2574.61
50.05	2573.72
50.1	2573.44
50.15	2573.13
50.2	2573.13
50.25	2572.85
50.3	2572.68
50.35	2572.7
50.4	2572.52
50.45	2572.38
50.5	2572.29
50.55	2572.1
50.6	2571.95
50.65	2571.79
50.7	2571.69
50.75	2571.6
50.8	2571.68
50.85	2571.4
50.9	2571.35
50.95	2571.23
51	2589.92
51.05	2589.02
51.1	2588.75
51.15	2588.67
51.2	2588.42
51.25	2588.39
51.3	2588.25
51.35	2587.99
51.4	2587.91
51.45	2587.57
51.5	2587.66
51.55	2587.44
51.6	2587.44
51.65	2587.22
51.7	2587.03
51.75	2587.07
51.8	2586.9
51.85	2586.93
51.9	2586.7
51.95	2586.58
52	2605.17
52.05	2604.11
52.1	2604.07
52.15	2603.73
52.2	2603.83
52.25	2603.56
52.3	2603.43
52.35	2603.26
52.4	2603.11
52.45	2602.98
52.5	2602.96
52.55	2602.73
52.6	2602.69
52.65	2602.55
52.7	2602.55
52.75	2602.26
52.8	2602.3
52.85	2602.09
52.9	2601.97
52.95	2602
53	2620.29
53.05	2619.43
53.1	2619.13
53.15	2619.02
53.2	2618.88
53.25	2618.63
53.3	2618.68
53.35	2618.36
53.4	2618.37
53.45	2618.12
53.5	2618.07
53.55	2617.87
53.6	2617.77
53.65	2617.68
53.7	2617.54
53.75	2617.49
53.8	2617.38
53.85	2617.21
53.9	2617.23
53.95	2617.06
54	2635.26
54.05	2634.25
54.1	2634.17
54.15	2633.99
54.2	2633.85
54.25	2633.77
54.3	2633.57
54.35	2633.41
54.4	2633.31
54.45	2633.29
54.5	2633.15
54.55	2632.99
54.6	2633
54.65	2632.81
54.7	2632.66
54.75	2632.49
54.8	2632.39
54.85	2632.37
54.9	2632.16
54.95	2632.26
55	2650.02
55.05	2649.11
55.1	2649.17
55.15	2648.76
55.2	2648.72
55.25	2648.49
55.3	2648.43
55.35	2648.21
55.4	2648.16
55.45	2648.08
55.5	2647.92
55.55	2647.95
55.6	2647.71
55.65	2647.55
55.7	2647.54
55.75	2647.47
55.8	2647.32
55.85	2647.19
55.9	2647.16
55.95	2647.05
56	2664.66
56.05	2663.89
56.1	2663.65
56.15	2663.61
56.2	2663.25
56.25	2663.24
56.3	2663.01
56.35	2662.97
56.4	2662.74
56.45	2662.77
56.5	2662.64
56.55	2662.4
56.6	2662.38
56.65	2662.21
56.7	2662.16
56.75	2662.04
56.8	2661.95
56.85	2661.83
56.9	2661.72
56.95	2661.67
57	2678.88
57.05	2678.27
57.1	2678.16
57.15	2677.8
57.2	2677.89
57.25	2677.69
57.3	2677.73
57.35	2677.47
57.4	2677.28
57.45	2677.32
57.5	2677.13
57.55	2677.14
57.6	2676.93
57.65	2676.81
57.7	2676.74
57.75	2676.65
57.8	2676.55
57.85	2676.39
57.9	2676.41
57.95	2676.27
58	2693.22
58.05	2692.73
58.1	2692.6
58.15	2692.48
58.2	2692.32
58.25	2692.13
58.3	2692.01
58.35	2691.78
58.4	2691.83
58.45	2691.78
58.5	2691.8
58.55	2691.47
58.6	2691.4
58.65	2691.26
58.7	2691.24
58.75	2691.18
58.8	2691.02
58.85	2690.94
58.9	2690.81
58.95	2690.7
59	2707.49
59.05	2706.97
59.1	2706.91
59.15	2706.66
59.2	2706.54
59.25	2706.46
59.3	2706.3
59.35	2706.18
59.4	2705.99
59.45	2705.92
59.5	2705.73
59.55	2705.84
59.6	2705.69
59.65	2705.59
59.7	2705.43
59.75	2705.26
59.8	2705.32
59.85	2705.02
59.9	2705.08
59.95	2704.97
60	2721.45
60.05	2720.99
60.1	2720.81
60.15	2720.81
60.2	2720.49
60.25	2720.37
60.3	2720.31
60.35	2720.15
60.4	2720.13
60.45	2719.87
60.5	2719.87
60.55	2719.75
60.6	2719.62
60.65	2719.52
60.7	2719.36
60.75	2719.41
60.8	2719.23
60.85	2719.22
60.9	2719
60.95	2718.99
61	2735.3
61.05	2734.89
61.1	2734.76
61.15	2734.5
61.2	2734.38
61.25	2734.18
61.3	2734.07
61.35	2733.92
61.4	2733.83
61.45	2733.79
61.5	2733.6
61.55	2733.55
61.6	2733.3
61.65	2733.27
61.7	2733.26
61.75	2733.07
61.8	2733.03
61.85	2732.8
61.9	2732.77
61.95	2732.57
62	2748.58
62.05	2748.37
62.1	2748.26
62.15	2748.08
62.2	2747.89
62.25	2747.7
62.3	2747.67
62.35	2747.49
62.4	2747.34
62.45	2747.22
62.5	2747.27
62.55	2746.98
62.6	2747.05
62.65	2746.83
62.7	2746.67
62.75	2746.68
62.8	2746.49
62.85	2746.43
62.9	2746.26
62.95	2746.22
63	2762.01
63.05	2761.8
63.1	2761.67
63.15	2761.34
63.2	2761.26
63.25	2761.13
63.3	2761
63.35	2761.01
63.4	2760.74
63.45	2760.68
63.5	2760.56
63.55	2760.48
63.6	2760.38
63.65	2760.13
63.7	2760.23
63.75	2759.92
63.8	2759.96
63.85	2759.75
63.9	2759.75
63.95	2759.75
64	2775.17
64.05	2775.04
64.1	2774.89
64.15	2774.64
64.2	2774.58
64.25	2774.48
64.3	2774.26
64.35	2774.04
64.4	2773.97
64.45	2773.88
64.5	2773.73
64.55	2773.73
64.6	2773.54
64.65	2773.57
64.7	2773.3
64.75	2773.29
64.8	2773.19
64.85	2773.04
64.9	2772.97
64.95	2772.97
65	2788.26
65.05	2788.19
65.1	2788.11
65.15	2787.84
65.2	2787.66
65.25	2787.51
65.3	2787.32
65.35	2787.26
65.4	2787.15
65.45	2787.15
65.5	2787.1
65.55	2786.9
65.6	2786.93
65.65	2786.7
65.7	2786.66
65.75	2786.59
65.8	2786.41
65.85	2786.38
65.9	2786.24
65.95	2786.23
66	2801.37
66.05	2801.19
66.1	2801.13
66.15	2801.04
66.2	2800.8
66.25	2800.64
66.3	2800.69
66.35	2800.49
66.4	2800.36
66.45	2800.34
66.5	2800.18
66.55	2800.04
66.6	2800.03
66.65	2800.03
66.7	2799.72
66.75	2799.76
66.8	2799.55
66.85	2799.53
66.9	2799.52
66.95	2799.21
67	2814.22
67.05	2814.26
67.1	2814.06
67.15	2813.88
67.2	2813.83
67.25	2813.7
67.3	2813.52
67.35	2813.43
67.4	2813.27
67.45	2813.2
67.5	2813.12
67.55	2812.93
67.6	2812.9
67.65	2812.85
67.7	2812.71
67.75	2812.64
67.8	2812.51
67.85	2812.44
67.9	2812.23
67.95	2812.34
68	2826.75
68.05	2826.99
68.1	2826.79
68.15	2826.47
68.2	2826.41
68.25	2826.16
68.3	2826.12
68.35	2825.97
68.4	2825.93
68.45	2825.79
68.5	2825.75
68.55	2825.47
68.6	2825.35
68.65	2825.39
68.7	2825.25
68.75	2825.04
68.8	2824.91
68.85	2824.9
68.9	2824.73
68.95	2824.58
69	2839.05
69.05	2839.34
69.1	2838.99
69.15	2838.87
69.2	2838.64
69.25	2838.6
69.3	2838.25
69.35	2838.19
69.4	2838.05
69.45	2837.95
69.5	2837.81
69.55	2837.74
69.6	2837.65
69.65	2837.61
69.7	2837.39
69.75	2837.29
69.8	2837.25
69.85	2837.22
69.9	2836.94
69.95	2837.03
70	2850.85
70.05	2851.27
70.1	2851.08
70.15	2850.67
70.2	2850.69
70.25	2850.45
70.3	2850.28
70.35	2850.33
70.4	2850.24
70.45	2850.04
70.5	2849.96
70.55	2849.82
70.6	2849.72
70.65	2849.68
70.7	2849.51
70.75	2849.26
70.8	2849.19
70.85	2849.2
70.9	2849.11
70.95	2848.86
71	2862.35
71.05	2862.87
71.1	2862.82
71.15	2862.63
71.2	2862.38
71.25	2862.37
71.3	2862.26
71.35	2862.06
71.4	2861.93
71.45	2861.77
71.5	2861.75
71.55	2861.51
71.6	2861.42
71.65	2861.28
71.7	2861.18
71.75	2861.21
71.8	2860.98
71.85	2860.88
71.9	2860.82
71.95	2860.78
72	2873.83
72.05	2874.7
72.1	2874.46
72.15	2874.45
72.2	2874.25
72.25	2874.19
72.3	2874.18
72.35	2873.88
72.4	2873.75
72.45	2873.67
72.5	2873.51
72.55	2873.55
72.6	2873.33
72.65	2873.35
72.7	2873.13
72.75	2872.99
72.8	2873.02
72.85	2872.85
72.9	2872.9
72.95	2872.7
73	2885.55
73.05	2886.61
73.1	2886.49
73.15	2886.34
73.2	2886.17
73.25	2886.12
73.3	2885.98
73.35	2885.83
73.4	2885.81
73.45	2885.51
73.5	2885.4
73.55	2885.45
73.6	2885.43
73.65	2885.34
73.7	2885.13
73.75	2885.16
73.8	2885.12
73.85	2884.95
73.9	2884.7
73.95	2884.67
74	2897.38
74.05	2898.36
74.1	2898.38
74.15	2898.02
74.2	2898.11
74.25	2897.74
74.3	2897.71
74.35	2897.61
74.4	2897.6
74.45	2897.41
74.5	2897.17
74.55	2897.21
74.6	2897
74.65	2896.85
74.7	2896.97
74.75	2896.93
74.8	2896.73
74.85	2896.6
74.9	2896.56
74.95	2896.46
75	2908.88
75.05	2910.01
75.1	2909.61
75.15	2909.61
75.2	2909.43
75.25	2909.39
75.3	2909.3
75.35	2909.02
75.4	2909.05
75.45	2908.82
75.5	2908.74
75.55	2908.68
75.6	2908.54
75.65	2908.44
75.7	2908.32
75.75	2908.22
75.8	2908.04
75.85	2908.1
75.9	2908.01
75.95	2907.92
76	2920.23
76.05	2921.2
76.1	2921.07
76.15	2920.88
76.2	2920.86
76.25	2920.65
76.3	2920.41
76.35	2920.46
76.4	2920.15
76.45	2920.09
76.5	2919.99
76.55	2919.82
76.6	2919.78
76.65	2919.7
76.7	2919.62
76.75	2919.5
76.8	2919.44
76.85	2919.3
76.9	2919.29
76.95	2919.22
77	2931.34
77.05	2932.29
77.1	2932.13
77.15	2931.98
77.2	2931.88
77.25	2931.69
77.3	2931.61
77.35	2931.49
77.4	2931.39
77.45	2931.34
77.5	2931.24
77.55	2931.05
77.6	2930.87
77.65	2930.84
77.7	2930.76
77.75	2930.7
77.8	2930.59
77.85	2930.37
77.9	2930.45
77.95	2930.23
78	2942.48
78.05	2943.27
78.1	2943.07
78.15	2943.01
78.2	2942.8
78.25	2942.79
78.3	2942.57
78.35	2942.51
78.4	2942.19
78.45	2942.19
78.5	2942.02
78.55	2942.02
78.6	2941.99
78.65	2941.86
78.7	2941.8
78.75	2941.55
78.8	2941.55
78.85	2941.43
78.9	2941.29
78.95	2941.3
79	2953.38
79.05	2954.25
79.1	2953.98
79.15	2953.92
79.2	2953.82
79.25	2953.46
79.3	2953.57
79.35	2953.31
79.4	2953.41
79.45	2953.07
79.5	2953.27
79.55	2952.97
79.6	2952.76
79.65	2952.82
79.7	2952.64
79.75	2952.75
79.8	2952.54
79.85	2952.47
79.9	2952.37
79.95	2952.23
80	2964.43
80.05	2964.95
80.1	2964.85
80.15	2964.86
80.2	2964.53
80.25	2964.4
80.3	2964.34
80.35	2964.14
80.4	2964.06
80.45	2964.16
80.5	2963.91
80.55	2963.9
80.6	2963.62
80.65	2963.64
80.7	2963.58
80.75	2963.48
80.8	2963.26
80.85	2963.46
80.9	2963.25
80.95	2963.22
81	2975.01
81.05	2975.74
81.1	2975.6
81.15	2975.42
81.2	2975.19
81.25	2975.06
81.3	2975.09
81.35	2974.96
81.4	2975.05
81.45	2974.66
81.5	2974.68
81.55	2974.6
81.6	2974.41
81.65	2974.28
81.7	2974.13
81.75	2974.24
81.8	2974.18
81.85	2974.03
81.9	2974.07
81.95	2974.06
82	2985.79
82.05	2986.49
82.1	2986.19
82.15	2986.21
82.2	2986.03
82.25	2985.86
82.3	2985.64
82.35	2985.67
82.4	2985.36
82.45	2985.38
82.5	2985.43
82.55	2985.16
82.6	2985.12
82.65	2985.04
82.7	2985
82.75	2984.81
82.8	2984.95
82.85	2984.64
82.9	2984.58
82.95	2984.5
83	2996.29
83.05	2996.99
83.1	2996.77
83.15	2996.67
83.2	2996.45
83.25	2996.27
83.3	2996.23
83.35	2996.09
83.4	2996.09
83.45	2995.92
83.5	2995.91
83.55	2995.82
83.6	2995.63
83.65	2995.58
83.7	2995.55
83.75	2995.56
83.8	2995.37
83.85	2995.28
83.9	2995.23
83.95	2995.05
84	3006.99
84.05	3007.45
84.1	3007.18
84.15	3006.98
84.2	3006.97
84.25	3006.69
84.3	3006.65
84.35	3006.62
84.4	3006.36
84.45	3006.5
84.5	3006.3
84.55	3006.27
84.6	3006.11
84.65	3006.02
84.7	3006.07
84.75	3005.85
84.8	3005.88
84.85	3005.75
84.9	3005.57
84.95	3005.67
85	3017.09
85.05	3017.81
85.1	3017.6
85.15	3017.36
85.2	3017.16
85.25	3017.21
85.3	3017.01
85.35	3016.88
85.4	3016.82
85.45	3016.6
85.5	3016.58
85.55	3016.47
85.6	3016.34
85.65	3016.36
85.7	3016.12
85.75	3016.2
85.8	3016.07
85.85	3015.98
85.9	3015.99
85.95	3015.81
86	3027.35
86.05	3027.8
86.1	3027.69
86.15	3027.55
86.2	3027.4
86.25	3027.25
86.3	3027.08
86.35	3027.1
86.4	3026.74
86.45	3026.82
86.5	3026.62
86.55	3026.65
86.6	3026.52
86.65	3026.26
86.7	3026.34
86.75	3026.17
86.8	3026.13
86.85	3026.08
86.9	3025.94
86.95	3025.94
87	3037.25
87.05	3037.81
87.1	3037.61
87.15	3037.46
87.2	3037.29
87.25	3037.04
87.3	3037.17
87.35	3036.85
87.4	3036.94
87.45	3036.55
87.5	3036.63
87.55	3036.49
87.6	3036.4
87.65	3036.44
87.7	3036.22
87.75	3036.2
87.8	3036
87.85	3036.07
87.9	3035.91
87.95	3035.83
88	3047.06
88.05	3047.49
88.1	3047.42
88.15	3047.21
88.2	3047.11
88.25	3047.04
88.3	3046.75
88.35	3046.69
88.4	3046.64
88.45	3046.67
88.5	3046.33
88.55	3046.29
88.6	3046.21
88.65	3046.11
88.7	3046.03
88.75	3045.86
88.8	3045.87
88.85	3045.79
88.9	3045.71
88.95	3045.57
89	3056.66
89.05	3057.33
89.1	3057.06
89.15	3056.84
89.2	3056.75
89.25	3056.6
89.3	3056.57
89.35	3056.34
89.4	3056.24
89.45	3056.17
89.5	3056.09
89.55	3056.07
89.6	3055.9
89.65	3055.87
89.7	3055.72
89.75	3055.78
89.8	3055.52
89.85	3055.62
89.9	3055.46
89.95	3055.38
90	3066.37
90.05	3066.9
90.1	3066.62
90.15	3066.38
90.2	3066.47
90.25	3066.21
90.3	3066.1
90.35	3066.02
90.4	3065.77
90.45	3065.75
90.5	3065.63
90.55	3065.7
90.6	3065.58
90.65	3065.45
90.7	3065.27
90.75	3065.3
90.8	3065.15
90.85	3065.06
90.9	3065.02
90.95	3064.82
91	3075.72
91.05	3076.21
91.1	3076.09
91.15	3075.88
91.2	3075.74
91.25	3075.71
91.3	3075.56
91.35	3075.51
91.4	3075.41
91.45	3075.23
91.5	3075.29
91.55	3075.12
91.6	3074.93
91.65	3074.92
91.7	3074.96
91.75	3074.78
91.8	3074.68
91.85	3074.66
91.9	3074.52
91.95	3074.54
92	3085.12
92.05	3085.83
92.1	3085.55
92.15	3085.31
92.2	3085.35
92.25	3085.17
92.3	3084.98
92.35	3084.73
92.4	3084.78
92.45	3084.64
92.5	3084.53
92.55	3084.62
92.6	3084.4
92.65	3084.35
92.7	3084.17
92.75	3084.16
92.8	3083.93
92.85	3083.96
92.9	3083.87
92.95	3083.78
93	3094.46
93.05	3094.84
93.1	3094.9
93.15	3094.65
93.2	3094.6
93.25	3094.31
93.3	3094.21
93.35	3094.2
93.4	3094.11
93.45	3093.88
93.5	3093.78
93.55	3093.73
93.6	3093.72
93.65	3093.45
93.7	3093.54
93.75	3093.39
93.8	3093.3
93.85	3093.21
93.9	3093.1
93.95	3093.02
94	3103.58
94.05	3104.16
94.1	3103.89
94.15	3103.72
94.2	3103.55
94.25	3103.49
94.3	3103.43
94.35	3103.38
94.4	3103.27
94.45	3103.07
94.5	3103.19
94.55	3102.93
94.6	3102.65
94.65	3102.76
94.7	3102.65
94.75	3102.51
94.8	3102.49
94.85	3102.4
94.9	3102.13
94.95	3102.11
95	3112.78
95.05	3112.96
95.1	3112.93
95.15	3112.62
95.2	3112.61
95.25	3112.62
95.3	3112.3
95.35	3112.19
95.4	3111.99
95.45	3112.02
95.5	3111.87
95.55	3111.77
95.6	3111.62
95.65	3111.56
95.7	3111.68
95.75	3111.37
95.8	3111.4
95.85	3111.41
95.9	3111.21
95.95	3111.22
96	3121.53
96.05	3121.89
96.1	3121.71
96.15	3121.53
96.2	3121.56
96.25	3121.21
96.3	3121.25
96.35	3120.98
96.4	3121.11
96.45	3120.88
96.5	3120.73
96.55	3120.73
96.6	3120.52
96.65	3120.57
96.7	3120.34
96.75	3120.33
96.8	3120.09
96.85	3120.15
96.9	3120.04
96.95	3119.85
97	3130.36
97.05	3130.54
97.1	3130.53
97.15	3130.19
97.2	3130.1
97.25	3130.12
97.3	3129.86
97.35	3129.88
97.4	3129.57
97.45	3129.64
97.5	3129.38
97.55	3129.35
97.6	3129.3
97.65	3129.26
97.7	3129.14
97.75	3128.88
97.8	3129.03
97.85	3128.8
97.9	3128.71
97.95	3128.69
98	3138.98
98.05	3139.28
98.1	3138.92
98.15	3138.98
98.2	3138.68
98.25	3138.53
98.3	3138.45
98.35	3138.23
98.4	3138.35
98.45	3138.21
98.5	3138.18
98.55	3137.99
98.6	3137.89
98.65	3137.97
98.7	3137.81
98.75	3137.65
98.8	3137.48
98.85	3137.5
98.9	3137.41
98.95	3137.33
99	3147.58
99.05	3147.75
99.1	3147.64
99.15	3147.44
99.2	3147.32
99.25	3147.23
99.3	3147.11
99.35	3146.94
99.4	3146.82
99.45	3146.79
99.5	3146.61
99.55	3146.59
99.6	3146.29
99.65	3146.26
99.7	3146.3
99.75	3146.17
99.8	3146.19
99.85	3145.88
99.9	3145.95
99.95	3145.73
[truncated: 8,001 more rows]

## Sheet: b_inset
Conductance (uS)
2.7353
2.73489
2.73476
2.7345
2.73438
2.73418
2.73407
2.73392
2.73383
2.73379
2.7336
2.73355
2.7333
2.73327
2.73326
2.73307
2.73303
2.7328
2.73277
2.73257
2.74858
2.74837
2.74826
2.74808
2.74789
2.7477
2.74767
2.74749
2.74734
2.74722
2.74727
2.74698
2.74705
2.74683
2.74667
2.74668
2.74649
2.74643
2.74626
2.74622
2.76201
2.7618
2.76167
2.76134
2.76126
2.76113
2.761
2.76101
2.76074
2.76068
2.76056
2.76048
2.76038
2.76013
2.76023
2.75992
2.75996
2.75975
2.75975
2.75975
2.77517
2.77504
2.77489
2.77464
2.77458
2.77448
2.77426
2.77404
2.77397
2.77388
2.77373
2.77373
2.77354
2.77357
2.7733
2.77329
2.77319
2.77304
2.77297
2.77297
2.78826
2.78819
2.78811
2.78784
2.78766
2.78751
2.78732
2.78726
2.78715
2.78715
2.7871
2.7869
2.78693
2.7867
2.78666
2.78659
2.78641
2.78638
2.78624
2.78623
2.80137
2.80119
2.80113
2.80104
2.8008
2.80064
2.80069
2.80049
2.80036
2.80034
2.80018
2.80004
2.80003
2.80003
2.79972
2.79976
2.79955
2.79953
2.79952
2.79921
2.81422
2.81426
2.81406
2.81388
2.81383
2.8137
2.81352
2.81343
2.81327
2.8132
2.81312
2.81293
2.8129
2.81285
2.81271
2.81264
2.81251
2.81244
2.81223
2.81234
2.82675
2.82699
2.82679
2.82647
2.82641
2.82616
2.82612
2.82597
2.82593
2.82579
2.82575
2.82547
2.82535
2.82539
2.82525
2.82504
2.82491
2.8249
2.82473
2.82458
2.83905
2.83934
2.83899
2.83887
2.83864
2.8386
2.83825
2.83819
2.83805
2.83795
2.83781
2.83774
2.83765
2.83761
2.83739
2.83729
2.83725
2.83722
2.83694
2.83703
2.85085
2.85127
2.85108
2.85067
2.85069
2.85045
2.85028
2.85033
2.85024
2.85004
2.84996
2.84982
2.84972
2.84968
2.84951
2.84926
2.84919
2.8492
2.84911
2.84886
2.86235
2.86287
2.86282
2.86263
2.86238
2.86237
2.86226
2.86206
2.86193
2.86177
2.86175
2.86151
2.86142
2.86128
2.86118
2.86121
2.86098
2.86088
2.86082
2.86078
2.87383
2.8747
2.87446
2.87445
2.87425
2.87419
2.87418
2.87388
2.87375
2.87367
2.87351
2.87355
2.87333
2.87335
2.87313
2.87299
2.87302
2.87285
2.8729
2.8727
2.88555
2.88661
2.88649
2.88634
2.88617
2.88612
2.88598
2.88583
2.88581
2.88551
2.8854
2.88545
2.88543
2.88534
2.88513
2.88516
2.88512
2.88495
2.8847
2.88467
2.89738
2.89836
2.89838
2.89802
2.89811
2.89774
2.89771
2.89761
2.8976
2.89741
2.89717
2.89721
2.897
2.89685
2.89697
2.89693
2.89673
2.8966
2.89656
2.89646
2.90888
2.91001
2.90961
2.90961
2.90943
2.90939
2.9093
2.90902
2.90905
2.90882
2.90874
2.90868
2.90854
2.90844
2.90832
2.90822
2.90804
2.9081
2.90801
2.90792
2.92023
2.9212
2.92107
2.92088
2.92086
2.92065
2.92041
2.92046
2.92015
2.92009
2.91999
2.91982
2.91978
2.9197
2.91962
2.9195
2.91944
2.9193
2.91929
2.91922
2.93134
2.93229
2.93213
2.93198
2.93188
2.93169
2.93161
2.93149
2.93139
2.93134
2.93124
2.93105
2.93087
2.93084
2.93076
2.9307
2.93059
2.93037
2.93045
2.93023
2.94248
2.94327
2.94307
2.94301
2.9428
2.94279
2.94257
2.94251
2.94219
2.94219
2.94202
2.94202
2.94199
2.94186
2.9418
2.94155
2.94155
2.94143
2.94129
2.9413
2.95338
2.95425
2.95398
2.95392
2.95382
2.95346
2.95357
2.95331
2.95341
2.95307
2.95327
2.95297
2.95276
2.95282
2.95264
2.95275
2.95254
2.95247
2.95237
2.95223
2.96443
2.96495
2.96485
2.96486
2.96453
2.9644
2.96434
2.96414
2.96406
2.96416
2.96391
2.9639
2.96362
2.96364
2.96358
2.96348
2.96326
2.96346
2.96325
2.96322

## Sheet: c
		Pulse durations (ms)
		0.25	0.5	1	10	25	50
Pulse amplitudes (uA)	-10	6.26	30.48	58.98	444.82	672.38	505.04
	-5	4.04	15.26	30.12	257.42	462.1	462.9
	-2.5	2.98	7.64	15.12	137.82	267.72	289.06
	-1	2.22	2.86	5.76	56.52	115.04	132.58
	-0.5	2.3	1.48	2.88	28.14	56.94	66.7
	-0.25	2.46	0.72	1.4	13.84	26.6	31.04
	-0.1	3.02	0.18	0.42	4	6	7.86
	0.1	2.9	-0.34	-0.76	-7.06	-14.74	-15.62
	0.25	2.26	-0.82	-1.58	-14.94	-31.68	-36.72
	0.5	1.66	-1.76	-3.18	-29.66	-62.86	-75.98
	1	1.06	-3.04	-6.06	-59.92	-130.46	-159.22
	2.5	-0.12	-7.64	-15.36	-153.9	-347.68	-442.1
	5	-1.66	-15.32	-30.68	-317.12	-729.96	-1083.18
	10	-4.26	-31.06	-61.72	-609.84	-881.12	-1366.36

## Sheet: d
Pulse amplitude (uA)	Conductance change (uS)
-10	444.82
-5	257.42
-2.5	137.82
-1	56.52
-0.5	28.14
-0.25	13.84
-0.1	4
0.1	7.06
0.25	14.94
0.5	29.66
1	59.92
2.5	153.9
5	317.12
10	609.84

## Sheet: e
Pulse duration (ms)	Conductance change (uS)
0.25	2.22
0.5	2.86
1	5.76
10	56.52
25	115.04
50	132.58

## Sheet: f
Channel area (mm^2)	dG normalized (%/nJ)
16.28	1.17876
12.58	2.40482
0.0004	1849.89
90	0.121529
85	0.247251
56.25	0.0374891
50.25	0.144756
20	0.977303
10	0.196865
12	0.146506
14	0.0946819
14	0.0922138
16	0.103412
10	0.13003
15	0.172536
30	7.03914
64.5	0.263741
42	1.10833
0.0004	776.282
0.0004	739.112
0.0004	1128.46
