# Supplementary material for: Metaplastic and energy-efficient biocompatible graphene artificial synaptic transistors for enhanced accuracy neuromorphic computing
Source: Nat Commun. 2022 Jul 28;13:4386. doi: 10.1038/s41467-022-32078-6 (PMC9334620; doi:10.1038/s41467-022-32078-6)
Supplement: Supplementary file 2 — Source Data [file 41467_2022_32078_MOESM2_ESM.zip › NatComm_figdata/data_fig3.xlsx]

## Sheet: b
	10^5 cycles		10^6 cycles		10^7 cycles
Pulse number	Avg conductance (uS)	Std dev conductance (uS)	Avg conductance (uS)	Std dev conductance (uS)	Avg conductance (uS)	Std dev conductance (uS)
0	708.72	17.5126	713.433	6.65152	623.482	5.4355
1	686.742	17.6786	690.938	6.32116	598.813	5.52972
2	665.897	17.8974	669.794	6.16533	576.582	5.63744
3	646.349	18.4722	649.876	5.97656	556.468	5.50181
4	627.298	18.7562	630.283	5.87358	538.472	5.79716
5	608.095	19.0162	611.148	5.97204	521.908	6.38103
6	589.231	20.069	592.474	7.51762	507.239	6.6986
7	571.03	20.405	574.067	7.5815	494.918	6.99742
8	552.43	20.437	555.781	7.73543	484.934	7.76195
9	533.88	20.529	538.138	7.96705	477.627	8.49416
10	516.207	20.3631	521.001	8.21004	473.882	9.40899
11	543.055	21.0229	546.838	7.80474	480.231	7.952
12	568.403	21.0548	572.01	7.47888	493.535	7.19777
13	592.635	21.0379	596.039	7.21703	510.85	6.32854
14	615.292	20.6379	618.429	7.01413	530.08	6.19576
15	635.6	20.1159	639.089	6.97418	549.284	6.22527
16	654.297	19.7009	658.07	6.92102	567.688	5.9083
17	671.256	19.1758	674.998	6.82712	584.805	5.87368
18	685.806	18.4437	689.694	6.83188	599.943	6.03669
19	698.021	17.8479	702.581	6.73635	612.664	5.83448
20	708.742	17.3413	713.442	6.50049	623.477	5.46698

## Sheet: c
Cycle number	Nonlinearity +	Nonlinearity -
100000	0.915204	-0.194049
200000	0.964634	-0.192764
400000	1.00885	-0.200579
600000	0.988717	-0.203002
800000	0.941338	-0.236562
1000000	0.904634	-0.264015
1200000	0.884935	-0.282349
1400000	0.861473	-0.301557
1600000	0.847764	-0.318786
1800000	0.838224	-0.330959
2000000	0.815297	-0.357468
2200000	0.811623	-0.36581
2400000	0.799695	-0.382704
2600000	0.786	-0.398445
2800000	0.760682	-0.430121
3000000	0.738088	-0.454693
3200000	0.723246	-0.475853
3400000	0.691108	-0.512082
3600000	0.593662	-0.609241
3800000	0.545427	-0.655171
4000000	0.53718	-0.671121
4200000	0.53909	-0.674171
4400000	0.531451	-0.686326
4600000	0.525521	-0.697789
4800000	0.48147	-0.749775
5000000	0.472964	-0.759505
5200000	0.509575	-0.750955
5400000	0.502376	-0.820125
5600000	0.438124	-0.888569
5800000	0.349127	-0.976957
6000000	0.30297	-1.02644
6200000	0.288789	-1.04655
6400000	0.271534	-1.0664
6600000	0.261183	-1.08531
6800000	0.264593	-1.0812
7000000	0.250755	-1.09492
7200000	0.25202	-1.09729
7400000	0.235617	-1.12189
7600000	0.095248	-1.29573
7800000	0.017955	-1.38489
8000000	0.101015	-1.32177
8200000	0.0683039	-1.35536
8400000	0.0168902	-1.4128
8600000	0.0215332	-1.41031
8800000	0.0441956	-1.3934
9000000	-0.0411195	-1.48139
9200000	-0.0255113	-1.47238
9400000	-0.00551557	-1.45177
9600000	-0.032741	-1.47281
9800000	-0.045154	-1.48396
10000000	-0.0432014	-1.47967

## Sheet: d
Time (s)	Conductance (uS)
0.05	1447.32
0.1	1447.19
0.15	1447.33
0.2	1447.27
0.25	1447.17
0.3	1447.23
0.35	1447.12
0.4	1447.17
0.45	1447.02
0.5	1447.13
0.55	1447.25
0.6	1447.31
0.65	1447.21
0.7	1447.25
0.75	1447.21
0.8	1447.09
0.85	1447.19
0.9	1447.17
0.95	1447.13
1	1515.2
1.05	1510.34
1.1	1509.58
1.15	1508.95
1.2	1508.72
1.25	1508.44
1.3	1508.16
1.35	1507.97
1.4	1507.72
1.45	1507.58
1.5	1507.33
1.55	1507.12
1.6	1506.96
1.65	1506.85
1.7	1506.7
1.75	1506.73
1.8	1506.51
1.85	1506.39
1.9	1506.3
1.95	1506.12
2	1570.31
2.05	1565.57
2.1	1564.63
2.15	1564.11
2.2	1563.72
2.25	1563.2
2.3	1562.88
2.35	1562.64
2.4	1562.28
2.45	1562.05
2.5	1561.83
2.55	1561.52
2.6	1561.32
2.65	1560.99
2.7	1560.84
2.75	1560.56
2.8	1560.53
2.85	1560.3
2.9	1560.13
2.95	1560.01
3	1620.91
3.05	1616.19
3.1	1615.3
3.15	1614.61
3.2	1614.11
3.25	1613.67
3.3	1613.31
3.35	1613.05
3.4	1612.64
3.45	1612.41
3.5	1612.23
3.55	1611.77
3.6	1611.53
3.65	1611.26
3.7	1610.81
3.75	1610.35
3.8	1609.88
3.85	1609.6
3.9	1609.37
3.95	1609.24
4	1667.01
4.05	1662.51
4.1	1661.41
4.15	1660.7
4.2	1660.06
4.25	1659.53
4.3	1659.09
4.35	1658.63
4.4	1658.23
4.45	1657.82
4.5	1657.45
4.55	1657.13
4.6	1656.88
4.65	1656.62
4.7	1656.38
4.75	1656.13
4.8	1655.98
4.85	1655.62
4.9	1655.53
4.95	1655.09
5	1710.66
5.05	1706.16
5.1	1705.22
5.15	1704.69
5.2	1704.08
5.25	1703.46
5.3	1703.04
5.35	1702.65
5.4	1702.29
5.45	1701.9
5.5	1701.51
5.55	1701.18
5.6	1700.87
5.65	1700.65
5.7	1700.2
5.75	1699.98
5.8	1699.7
5.85	1699.38
5.9	1699.11
5.95	1698.82
6	1751.88
6.05	1747.88
6.1	1746.89
6.15	1746.11
6.2	1745.35
6.25	1745.03
6.3	1744.44
6.35	1744.19
6.4	1743.57
6.45	1743.24
6.5	1743
6.55	1742.43
6.6	1742.1
6.65	1741.9
6.7	1741.76
6.75	1741.46
6.8	1741.27
6.85	1740.91
6.9	1740.57
6.95	1740.46
7	1791.26
7.05	1787.38
7.1	1786.54
7.15	1785.67
7.2	1785.15
7.25	1784.66
7.3	1784.04
7.35	1783.7
7.4	1783.05
7.45	1782.6
7.5	1782.36
7.55	1782.02
7.6	1781.57
7.65	1781.26
7.7	1780.81
7.75	1780.59
7.8	1780.27
7.85	1779.84
7.9	1779.69
7.95	1779.38
8	1828.44
8.05	1824.77
8.1	1823.79
8.15	1823
8.2	1822.23
8.25	1821.63
8.3	1821.2
8.35	1820.88
8.4	1820.44
8.45	1819.95
8.5	1819.59
8.55	1819.26
8.6	1818.94
8.65	1818.55
8.7	1818.12
8.75	1817.74
8.8	1817.32
8.85	1817.27
8.9	1817.05
8.95	1816.6
9	1863.78
9.05	1860.26
9.1	1859.26
9.15	1858.48
9.2	1858.06
9.25	1857.46
9.3	1857.13
9.35	1856.4
9.4	1856.01
9.45	1855.69
9.5	1855.18
9.55	1854.77
9.6	1854.3
9.65	1854.1
9.7	1853.58
9.75	1853.31
9.8	1853.06
9.85	1852.69
9.9	1852.4
9.95	1852.11
10	1897.61
10.05	1894.28
10.1	1893.37
10.15	1892.83
10.2	1892.06
10.25	1891.57
10.3	1891.28
10.35	1890.66
10.4	1890.3
10.45	1889.87
10.5	1889.38
10.55	1889.02
10.6	1888.83
10.65	1888.23
10.7	1888.12
10.75	1887.63
10.8	1887.37
10.85	1886.96
10.9	1886.66
10.95	1886.4
11	1930.48
11.05	1927.36
11.1	1926.47
11.15	1925.71
11.2	1925.27
11.25	1924.81
11.3	1924.1
11.35	1923.74
11.4	1923.26
11.45	1922.82
11.5	1922.31
11.55	1922.04
11.6	1921.65
11.65	1921.23
11.7	1920.89
11.75	1920.56
11.8	1920.4
11.85	1919.96
11.9	1919.72
11.95	1919.27
12	1962.04
12.05	1958.95
12.1	1957.93
12.15	1957.46
12.2	1956.92
12.25	1956.2
12.3	1955.7
12.35	1955.44
12.4	1955.05
12.45	1954.46
12.5	1954.22
12.55	1953.84
12.6	1953.37
12.65	1953
12.7	1952.85
12.75	1952.33
12.8	1952
12.85	1951.77
12.9	1951.41
12.95	1951.11
13	1992.34
13.05	1989.53
13.1	1988.82
13.15	1988.04
13.2	1987.42
13.25	1987.01
13.3	1986.71
13.35	1986.04
13.4	1985.8
13.45	1985.34
13.5	1984.77
13.55	1984.34
13.6	1983.98
13.65	1983.87
13.7	1983.18
13.75	1982.99
13.8	1982.78
13.85	1982.39
13.9	1981.94
13.95	1981.78
14	2021.79
14.05	2019.17
14.1	2018.05
14.15	2017.71
14.2	2017.23
14.25	2016.71
14.3	2015.96
14.35	2015.64
14.4	2015.16
14.45	2014.88
14.5	2014.41
14.55	2014.05
14.6	2013.68
14.65	2013.31
14.7	2013.01
14.75	2012.85
14.8	2012.36
14.85	2011.94
14.9	2011.73
14.95	2011.29
15	2050.34
15.05	2047.55
15.1	2046.77
15.15	2046.14
15.2	2045.47
15.25	2045.16
15.3	2044.57
15.35	2044.18
15.4	2043.65
15.45	2043.48
15.5	2043.15
15.55	2042.73
15.6	2042.3
15.65	2041.99
15.7	2041.65
15.75	2041.1
15.8	2040.79
15.85	2040.58
15.9	2040.13
15.95	2039.9
16	2077.68
16.05	2075.11
16.1	2074.61
16.15	2073.83
16.2	2073.43
16.25	2072.97
16.3	2072.37
16.35	2072.06
16.4	2071.7
16.45	2071.16
16.5	2070.76
16.55	2070.49
16.6	2070.15
16.65	2069.68
16.7	2069.46
16.75	2069.07
16.8	2068.63
16.85	2068.58
16.9	2068.17
16.95	2067.94
17	2104.77
17.05	2102.36
17.1	2101.58
17.15	2100.84
17.2	2100.62
17.25	2099.88
17.3	2099.53
17.35	2098.97
17.4	2098.77
17.45	2098.46
17.5	2098.21
17.55	2097.71
17.6	2097.49
17.65	2096.89
17.7	2096.67
17.75	2096.39
17.8	2095.91
17.85	2096
17.9	2095.43
17.95	2095.26
18	2131
18.05	2128.76
18.1	2127.91
18.15	2127.43
18.2	2127.15
18.25	2126.71
18.3	2126.33
18.35	2125.73
18.4	2125.47
18.45	2125.07
18.5	2124.8
18.55	2124.54
18.6	2124.1
18.65	2123.87
18.7	2123.5
18.75	2122.85
18.8	2122.62
18.85	2122.41
18.9	2122.07
18.95	2121.85
19	2156.76
19.05	2154.12
19.1	2153.58
19.15	2153.15
19.2	2152.64
19.25	2152.22
19.3	2152.14
19.35	2151.53
19.4	2151.04
19.45	2150.93
19.5	2150.43
19.55	2150.11
19.6	2149.73
19.65	2149.22
19.7	2149.1
19.75	2148.73
19.8	2148.45
19.85	2148.26
19.9	2147.83
19.95	2147.59
20	2181.63
20.05	2179.44
20.1	2178.52
20.15	2178.07
20.2	2177.63
20.25	2177.13
20.3	2176.92
20.35	2176.31
20.4	2176.14
20.45	2175.76
20.5	2175.45
20.55	2175.03
20.6	2174.69
20.65	2174.54
20.7	2174.2
20.75	2173.99
20.8	2173.64
20.85	2173.16
20.9	2173.12
20.95	2172.84
21	2206.12
21.05	2203.79
21.1	2203.41
21.15	2202.83
21.2	2202.2
21.25	2201.77
21.3	2201.32
21.35	2201.14
21.4	2200.71
21.45	2200.26
21.5	2200.09
21.55	2199.53
21.6	2199.49
21.65	2198.98
21.7	2198.9
21.75	2198.39
21.8	2198.19
21.85	2197.99
21.9	2197.67
21.95	2197.28
22	2229.55
22.05	2227.55
22.1	2226.83
22.15	2226.33
22.2	2226.04
22.25	2225.57
22.3	2225.24
22.35	2225.01
22.4	2224.56
22.45	2224.45
22.5	2224.06
22.55	2223.69
22.6	2223.53
22.65	2223.12
22.7	2222.87
22.75	2222.54
22.8	2222.28
22.85	2221.94
22.9	2221.67
22.95	2221.56
23	2252.94
23.05	2250.97
23.1	2250.47
23.15	2249.87
23.2	2249.46
23.25	2249.13
23.3	2248.9
23.35	2248.63
23.4	2248.03
23.45	2247.9
23.5	2247.71
23.55	2247.25
23.6	2247.04
23.65	2246.65
23.7	2246.56
23.75	2246.34
23.8	2245.95
23.85	2245.52
23.9	2245.47
23.95	2245.04
24	2275.92
24.05	2274
24.1	2273.3
24.15	2272.79
24.2	2272.55
24.25	2272.09
24.3	2271.71
24.35	2271.24
24.4	2271.01
24.45	2270.84
24.5	2270.55
24.55	2270.14
24.6	2269.84
24.65	2269.62
24.7	2269.5
24.75	2269.09
24.8	2268.84
24.85	2268.6
24.9	2268.37
24.95	2268.09
25	2298.15
25.05	2296.09
25.1	2295.6
25.15	2295.24
25.2	2294.85
25.25	2294.45
25.3	2294.12
25.35	2293.86
25.4	2293.7
25.45	2293.29
25.5	2292.82
25.55	2292.74
25.6	2292.55
25.65	2292.02
25.7	2291.88
25.75	2291.66
25.8	2291.39
25.85	2291.12
25.9	2290.83
25.95	2290.76
26	2320.24
26.05	2318.34
26.1	2317.76
26.15	2317.24
26.2	2316.93
26.25	2316.47
26.3	2316.18
26.35	2315.78
26.4	2315.43
26.45	2315.38
26.5	2314.82
26.55	2314.48
26.6	2314.39
26.65	2314.29
26.7	2314.01
26.75	2313.85
26.8	2313.38
26.85	2313.21
26.9	2312.81
26.95	2312.52
27	2341.29
27.05	2339.54
27.1	2339.04
27.15	2338.54
27.2	2338.29
27.25	2337.87
27.3	2337.33
27.35	2337.23
27.4	2337.16
27.45	2336.87
27.5	2336.51
27.55	2336.14
27.6	2335.86
27.65	2335.6
27.7	2335.44
27.75	2335.32
27.8	2334.92
27.85	2334.77
27.9	2334.59
27.95	2334.35
28	2362.34
28.05	2360.53
28.1	2360.17
28.15	2359.74
28.2	2359.46
28.25	2359
28.3	2358.68
28.35	2358.6
28.4	2358.08
28.45	2357.99
28.5	2357.93
28.55	2357.51
28.6	2357.15
28.65	2357.03
28.7	2356.67
28.75	2356.36
28.8	2356.19
28.85	2356.1
28.9	2355.81
28.95	2355.62
29	2383.08
29.05	2381.47
29.1	2380.9
29.15	2380.38
29.2	2380.03
29.25	2379.62
29.3	2379.34
29.35	2379.09
29.4	2378.84
29.45	2378.56
29.5	2378.45
29.55	2377.89
29.6	2377.83
29.65	2377.59
29.7	2377.19
29.75	2377.21
29.8	2376.99
29.85	2376.44
29.9	2376.4
29.95	2376.12
30	2402.85
30.05	2401.09
30.1	2400.76
30.15	2400.35
30.2	2399.83
30.25	2399.66
30.3	2399.26
30.35	2398.92
30.4	2398.72
30.45	2398.73
30.5	2398.17
30.55	2398.12
30.6	2397.75
30.65	2397.47
30.7	2397.27
30.75	2397.1
30.8	2396.98
30.85	2396.81
30.9	2396.45
30.95	2396.26
31	2422.39
31.05	2420.74
31.1	2420.33
31.15	2419.81
31.2	2419.57
31.25	2419.53
31.3	2419.07
31.35	2418.72
31.4	2418.6
31.45	2418.32
31.5	2417.98
31.55	2417.73
31.6	2417.46
31.65	2417.39
31.7	2417.08
31.75	2417.03
31.8	2416.84
31.85	2416.59
31.9	2416.26
31.95	2415.88
32	2441.68
32.05	2439.99
32.1	2439.54
32.15	2439.27
32.2	2439.13
32.25	2438.66
32.3	2438.53
32.35	2438.23
32.4	2438.04
32.45	2437.58
32.5	2437.42
32.55	2437.13
32.6	2437.08
32.65	2436.66
32.7	2436.42
32.75	2436.54
32.8	2435.97
32.85	2435.78
32.9	2435.59
32.95	2435.5
33	2460.45
33.05	2459.07
33.1	2458.57
33.15	2458.08
33.2	2457.86
33.25	2457.51
33.3	2457.32
33.35	2456.92
33.4	2456.87
33.45	2456.68
33.5	2456.34
33.55	2455.95
33.6	2455.93
33.65	2455.87
33.7	2455.48
33.75	2455.19
33.8	2455.17
33.85	2454.96
33.9	2454.77
33.95	2454.56
34	2479.07
34.05	2477.59
34.1	2477.29
34.15	2476.91
34.2	2476.51
34.25	2476.53
34.3	2475.94
34.35	2475.81
34.4	2475.59
34.45	2475.19
34.5	2475.02
34.55	2474.8
34.6	2474.54
34.65	2474.3
34.7	2473.98
34.75	2473.97
34.8	2473.75
34.85	2473.33
34.9	2473.19
34.95	2473.28
35	2497.34
35.05	2495.58
35.1	2495.42
35.15	2495.07
35.2	2494.77
35.25	2494.54
35.3	2494.28
35.35	2493.98
35.4	2493.61
35.45	2493.52
35.5	2493.23
35.55	2493.15
35.6	2492.98
35.65	2492.82
35.7	2492.44
35.75	2492.41
35.8	2492.11
35.85	2492.04
35.9	2491.82
35.95	2491.51
36	2515.23
36.05	2513.88
36.1	2513.62
36.15	2513.13
36.2	2512.77
36.25	2512.56
36.3	2512.46
36.35	2512.2
36.4	2511.94
36.45	2511.8
36.5	2511.71
36.55	2511.43
36.6	2511.21
36.65	2510.8
36.7	2510.61
36.75	2510.68
36.8	2510.7
36.85	2510.17
36.9	2509.92
36.95	2509.87
37	2532.98
37.05	2531.31
37.1	2531.07
37.15	2530.73
37.2	2530.55
37.25	2530.25
37.3	2530.04
37.35	2529.67
37.4	2529.5
37.45	2529.21
37.5	2529.09
37.55	2528.92
37.6	2528.85
37.65	2528.5
37.7	2528.46
37.75	2528.25
37.8	2528
37.85	2527.69
37.9	2527.58
37.95	2527.5
38	2550.07
38.05	2548.53
38.1	2548.27
38.15	2547.8
38.2	2547.64
38.25	2547.17
38.3	2547.17
38.35	2546.93
38.4	2546.74
38.45	2546.5
38.5	2546.23
38.55	2545.94
38.6	2546.03
38.65	2545.89
38.7	2545.58
38.75	2545.41
38.8	2545.23
38.85	2545.04
38.9	2544.9
38.95	2544.66
39	2566.8
39.05	2565.33
39.1	2564.88
39.15	2564.8
39.2	2564.45
39.25	2564.31
39.3	2563.92
39.35	2563.82
39.4	2563.77
39.45	2563.62
39.5	2563.12
39.55	2563.03
39.6	2562.93
39.65	2562.69
39.7	2562.48
39.75	2562.32
39.8	2562.15
39.85	2561.93
39.9	2561.71
39.95	2561.74
40	2583.37
40.05	2581.85
40.1	2581.6
40.15	2581.26
40.2	2581.05
40.25	2580.61
40.3	2580.63
40.35	2580.51
40.4	2580.18
40.45	2579.93
40.5	2579.77
40.55	2579.46
40.6	2579.3
40.65	2579.18
40.7	2579.07
40.75	2578.9
40.8	2578.78
40.85	2578.74
40.9	2578.37
40.95	2578.29
41	2599.55
41.05	2598.18
41.1	2597.74
41.15	2597.47
41.2	2597.25
41.25	2597.01
41.3	2596.79
41.35	2596.55
41.4	2596.32
41.45	2596.19
41.5	2595.74
41.55	2595.82
41.6	2595.57
41.65	2595.32
41.7	2595.22
41.75	2594.9
41.8	2594.69
41.85	2594.6
41.9	2594.22
41.95	2594.22
42	2615.23
42.05	2613.78
42.1	2613.4
42.15	2613.08
42.2	2612.98
42.25	2612.67
42.3	2612.5
42.35	2612.34
42.4	2612.19
42.45	2611.86
42.5	2611.84
42.55	2611.6
42.6	2611.38
42.65	2611.09
42.7	2610.9
42.75	2610.91
42.8	2610.74
42.85	2610.43
42.9	2610.41
42.95	2610.2
43	2630.67
43.05	2629.33
43.1	2628.97
43.15	2628.61
43.2	2628.45
43.25	2628.25
43.3	2628.23
43.35	2627.81
43.4	2627.43
43.45	2627.43
43.5	2627.16
43.55	2626.92
43.6	2626.84
43.65	2626.82
43.7	2626.46
43.75	2626.4
43.8	2626.17
43.85	2626.03
43.9	2625.85
43.95	2625.74
44	2646
44.05	2644.45
44.1	2644.13
44.15	2643.65
44.2	2643.42
44.25	2643.5
44.3	2643.04
44.35	2642.91
44.4	2642.75
44.45	2642.37
44.5	2642.24
44.55	2642.08
44.6	2641.96
44.65	2641.81
44.7	2641.42
44.75	2641.34
44.8	2641.17
44.85	2640.9
44.9	2640.58
44.95	2640.68
45	2660.44
45.05	2659.17
45.1	2658.87
45.15	2658.55
45.2	2658.14
45.25	2657.89
45.3	2657.66
45.35	2657.45
45.4	2657.12
45.45	2656.89
45.5	2656.76
45.55	2656.46
45.6	2656.3
45.65	2656.32
45.7	2655.97
45.75	2655.61
45.8	2655.53
45.85	2655.41
45.9	2655.32
45.95	2655.03
46	2674.46
46.05	2673.21
46.1	2672.78
46.15	2672.57
46.2	2672.32
46.25	2672.26
46.3	2672.06
46.35	2671.72
46.4	2671.72
46.45	2671.29
46.5	2671.01
46.55	2670.95
46.6	2670.82
46.65	2670.46
46.7	2670.38
46.75	2670.15
46.8	2670.1
46.85	2669.68
46.9	2669.55
46.95	2669.59
47	2688.6
47.05	2687.17
47.1	2686.9
47.15	2686.65
47.2	2686.33
47.25	2686.1
47.3	2685.72
47.35	2685.72
47.4	2685.36
47.45	2685.19
47.5	2684.95
47.55	2684.82
47.6	2684.68
47.65	2684.35
47.7	2684.24
47.75	2684.16
47.8	2683.94
47.85	2683.86
47.9	2683.67
47.95	2683.51
48	2702.39
48.05	2700.96
48.1	2700.75
48.15	2700.32
48.2	2700.15
48.25	2699.8
48.3	2699.69
48.35	2699.27
48.4	2699.21
48.45	2699.03
48.5	2698.66
48.55	2698.67
48.6	2698.43
48.65	2698.1
48.7	2698.03
48.75	2697.75
48.8	2697.65
48.85	2697.55
48.9	2697.31
48.95	2697.14
49	2715.7
49.05	2714.25
49.1	2713.82
49.15	2713.53
49.2	2713.25
49.25	2713.08
49.3	2712.78
49.35	2712.52
49.4	2712.39
49.45	2712.31
49.5	2712
49.55	2711.78
49.6	2711.65
49.65	2711.35
49.7	2711.4
49.75	2711.08
49.8	2710.83
49.85	2711
49.9	2710.57
49.95	2710.43
50	2728.41
50.05	2727.16
50.1	2726.85
50.15	2726.6
50.2	2726.19
50.25	2725.9
50.3	2725.77
50.35	2725.53
50.4	2725.3
50.45	2725.04
50.5	2725.02
50.55	2724.7
50.6	2724.44
50.65	2724.37
50.7	2724.22
50.75	2723.77
50.8	2723.77
50.85	2723.6
50.9	2723.46
50.95	2723.23
51	2722.95
51.05	2722.87
51.1	2722.65
51.15	2722.52
51.2	2722.24
51.25	2722.14
51.3	2722.03
51.35	2721.97
51.4	2721.68
51.45	2721.5
51.5	2721.34
51.55	2721.29
51.6	2721.25
51.65	2721
51.7	2720.74
51.75	2720.6
51.8	2720.43
51.85	2720.42
51.9	2720.17
51.95	2719.98
52	2719.88
52.05	2719.92
52.1	2719.42
52.15	2719.45
52.2	2719.29
52.25	2719.08
52.3	2719.04
52.35	2718.9
52.4	2718.66
52.45	2718.56
52.5	2718.25
52.55	2718.24
52.6	2718.15
52.65	2718.1
52.7	2718.1
52.75	2717.72
52.8	2717.61
52.85	2717.51
52.9	2717.45
52.95	2717.35
53	2716.97
53.05	2717
53.1	2716.96
53.15	2716.71
53.2	2716.42
53.25	2716.35
53.3	2716.33
53.35	2716.31
53.4	2716.17
53.45	2715.97
53.5	2715.72
53.55	2715.66
53.6	2715.43
53.65	2715.62
53.7	2715.37
53.75	2715.13
53.8	2715.05
53.85	2714.78
53.9	2714.76
53.95	2714.81
54	2714.51
54.05	2714.33
54.1	2714.17
54.15	2714.22
54.2	2714.08
54.25	2714.08
54.3	2713.98
54.35	2713.86
54.4	2713.72
54.45	2713.51
54.5	2713.5
54.55	2713.26
54.6	2713.23
54.65	2712.96
54.7	2713
54.75	2712.92
54.8	2712.64
54.85	2712.58
54.9	2712.53
54.95	2712.42
55	2712.31
55.05	2712.11
55.1	2712.06
55.15	2711.91
55.2	2711.95
55.25	2711.77
55.3	2711.66
55.35	2711.69
55.4	2711.48
55.45	2711.34
55.5	2711.41
55.55	2711.17
55.6	2710.99
55.65	2711.11
55.7	2710.61
55.75	2710.76
55.8	2710.72
55.85	2710.45
55.9	2710.58
55.95	2710.43
56	2710.27
56.05	2710.23
56.1	2709.9
56.15	2710.13
56.2	2709.94
56.25	2709.85
56.3	2709.58
56.35	2709.66
56.4	2709.48
56.45	2709.3
56.5	2709.36
56.55	2709.17
56.6	2709.05
56.65	2709.11
56.7	2708.77
56.75	2708.77
56.8	2708.57
56.85	2708.58
56.9	2708.39
56.95	2708.39
57	2708.41
57.05	2708.08
57.1	2708.19
57.15	2708.15
57.2	2707.83
57.25	2708
57.3	2707.99
57.35	2707.66
57.4	2707.47
57.45	2707.32
57.5	2707.21
57.55	2707.13
57.6	2707.23
57.65	2707.21
57.7	2706.83
57.75	2706.88
57.8	2706.67
57.85	2706.6
57.9	2706.44
57.95	2706.33
58	2706.32
58.05	2706.22
58.1	2706.12
58.15	2706.09
58.2	2706.03
58.25	2705.8
58.3	2705.77
58.35	2705.77
58.4	2705.66
58.45	2705.54
58.5	2705.52
58.55	2705.29
58.6	2705.25
58.65	2705.14
58.7	2705.05
58.75	2705.1
58.8	2704.91
58.85	2704.78
58.9	2704.84
58.95	2704.61
59	2704.53
59.05	2704.38
59.1	2704.34
59.15	2704.29
59.2	2704.13
59.25	2704.29
59.3	2704.14
59.35	2704.08
59.4	2704.05
59.45	2704.03
59.5	2703.91
59.55	2703.63
59.6	2703.75
59.65	2703.69
59.7	2703.52
59.75	2703.36
59.8	2703.33
59.85	2703.34
59.9	2703.13
59.95	2703.04
60	2702.94
60.05	2702.94
60.1	2702.8
60.15	2702.76
60.2	2702.72
60.25	2702.41
60.3	2702.31
60.35	2702.22
60.4	2702.25
60.45	2702.08
60.5	2702.05
60.55	2701.95
60.6	2701.95
60.65	2701.82
60.7	2701.72
60.75	2701.66
60.8	2701.59
60.85	2701.36
60.9	2701.32
60.95	2701.22
61	2701.15
61.05	2701.02
61.1	2700.98
61.15	2700.8
61.2	2700.73
61.25	2700.63
61.3	2700.66
61.35	2700.44
61.4	2700.5
61.45	2700.35
61.5	2700.13
61.55	2700.08
61.6	2699.9
61.65	2700.04
61.7	2700.05
61.75	2699.82
61.8	2699.74
61.85	2699.76
61.9	2699.65
61.95	2699.55
62	2699.47
62.05	2699.31
62.1	2699.4
62.15	2699.18
62.2	2699.13
62.25	2699.22
62.3	2698.95
62.35	2698.84
62.4	2699.1
62.45	2698.93
62.5	2698.79
62.55	2698.88
62.6	2698.76
62.65	2698.74
62.7	2698.33
62.75	2698.3
62.8	2698.29
62.85	2698.26
62.9	2698.09
62.95	2698.07
63	2697.85
63.05	2697.92
63.1	2697.94
63.15	2697.75
63.2	2697.43
63.25	2697.52
63.3	2697.5
63.35	2697.56
63.4	2697.35
63.45	2697.34
63.5	2697.26
63.55	2697.21
63.6	2696.98
63.65	2696.95
63.7	2696.87
63.75	2696.79
63.8	2696.58
63.85	2696.76
63.9	2696.52
63.95	2696.64
64	2696.45
64.05	2696.34
64.1	2696.36
64.15	2696.21
64.2	2696.02
64.25	2696.15
64.3	2696.02
64.35	2695.85
64.4	2695.89
64.45	2695.88
64.5	2695.59
64.55	2695.47
64.6	2695.71
64.65	2695.49
64.7	2695.26
64.75	2695.34
64.8	2695.15
64.85	2695.17
64.9	2694.9
64.95	2695.02
65	2694.91
65.05	2694.87
65.1	2694.63
65.15	2694.7
65.2	2694.63
65.25	2694.48
65.3	2694.54
65.35	2694.43
65.4	2694.52
65.45	2694.14
65.5	2694.17
65.55	2694.08
65.6	2693.97
65.65	2693.91
65.7	2693.93
65.75	2693.91
65.8	2693.67
65.85	2693.75
65.9	2693.57
65.95	2693.42
66	2693.64
66.05	2693.41
66.1	2693.38
66.15	2693.28
66.2	2693.21
66.25	2693.13
66.3	2693.19
66.35	2693.13
66.4	2692.88
66.45	2692.85
66.5	2692.63
66.55	2692.62
66.6	2692.6
66.65	2692.57
66.7	2692.22
66.75	2692.45
66.8	2692.22
66.85	2692.17
66.9	2692.22
66.95	2691.82
67	2691.85
67.05	2691.91
67.1	2691.82
67.15	2691.66
67.2	2691.69
67.25	2691.59
67.3	2691.41
67.35	2691.33
67.4	2691.47
67.45	2691.33
67.5	2691.28
67.55	2691.26
67.6	2691.35
67.65	2691.11
67.7	2690.92
67.75	2690.94
67.8	2690.79
67.85	2690.7
67.9	2690.76
67.95	2690.82
68	2690.55
68.05	2690.36
68.1	2690.41
68.15	2690.22
68.2	2690.29
68.25	2690.3
68.3	2690.21
68.35	2690.07
68.4	2689.95
68.45	2690.01
68.5	2689.74
68.55	2689.65
68.6	2689.76
68.65	2689.64
68.7	2689.63
68.75	2689.38
68.8	2689.34
68.85	2689.35
68.9	2689.23
68.95	2689.07
69	2689.03
69.05	2689.12
69.1	2688.93
69.15	2688.95
69.2	2688.85
69.25	2688.73
69.3	2688.61
69.35	2688.65
69.4	2688.52
69.45	2688.47
69.5	2688.44
69.55	2688.3
69.6	2688.28
69.65	2688.18
69.7	2688.12
69.75	2687.97
69.8	2687.96
69.85	2688.12
69.9	2687.93
69.95	2688.01
70	2687.99
70.05	2687.72
70.1	2687.55
70.15	2687.81
70.2	2687.56
70.25	2687.43
70.3	2687.41
70.35	2687.33
70.4	2687.06
70.45	2687.03
70.5	2687.19
70.55	2687.08
70.6	2686.8
70.65	2686.74
70.7	2686.98
70.75	2686.78
70.8	2686.59
70.85	2686.62
70.9	2686.41
70.95	2686.46
71	2686.36
71.05	2686.44
71.1	2686.19
71.15	2686.33
71.2	2686.19
71.25	2686.29
71.3	2686.1
71.35	2686.04
71.4	2685.91
71.45	2685.92
71.5	2685.84
71.55	2685.62
71.6	2685.55
71.65	2685.64
71.7	2685.72
71.75	2685.47
71.8	2685.39
71.85	2685.5
71.9	2685.25
71.95	2685.23
72	2685.25
72.05	2685.18
72.1	2685.3
72.15	2685.05
72.2	2684.98
72.25	2684.97
72.3	2684.86
72.35	2685.03
72.4	2684.78
72.45	2684.66
72.5	2684.61
72.55	2684.67
72.6	2684.46
72.65	2684.32
72.7	2684.36
72.75	2684.34
72.8	2684.26
72.85	2684.32
72.9	2684.27
72.95	2684.08
73	2683.96
73.05	2684.08
73.1	2683.96
73.15	2683.89
73.2	2683.9
73.25	2683.85
73.3	2683.66
73.35	2683.59
73.4	2683.58
73.45	2683.43
73.5	2683.45
73.55	2683.36
73.6	2683.13
73.65	2683.24
73.7	2683.41
73.75	2683.14
73.8	2683.25
73.85	2683.05
73.9	2683.1
73.95	2682.9
74	2682.9
74.05	2682.86
74.1	2682.77
74.15	2682.72
74.2	2682.62
74.25	2682.65
74.3	2682.62
74.35	2682.47
74.4	2682.41
74.45	2682.44
74.5	2682.29
74.55	2682.32
74.6	2682.23
74.65	2682.21
74.7	2682.1
74.75	2681.95
74.8	2682
74.85	2681.81
74.9	2681.75
74.95	2681.73
75	2681.72
75.05	2681.8
75.1	2681.47
75.15	2681.45
75.2	2681.65
75.25	2681.45
75.3	2681.03
75.35	2681.27
75.4	2681.1
75.45	2680.95
75.5	2680.94
75.55	2680.93
75.6	2680.74
75.65	2680.69
75.7	2680.66
75.75	2680.52
75.8	2680.52
75.85	2680.41
75.9	2680.45
75.95	2680.38
76	2680.25
76.05	2680.31
76.1	2680.18
76.15	2680.29
76.2	2680.11
76.25	2679.98
76.3	2679.98
76.35	2679.85
76.4	2679.88
76.45	2679.88
76.5	2679.74
76.55	2679.71
76.6	2679.59
76.65	2679.63
76.7	2679.6
76.75	2679.54
76.8	2679.35
76.85	2679.26
76.9	2679.33
76.95	2679.16
77	2679.12
77.05	2679.24
77.1	2679.06
77.15	2678.85
77.2	2679
77.25	2678.78
77.3	2678.59
77.35	2678.56
77.4	2678.48
77.45	2678.43
77.5	2678.3
77.55	2678.37
77.6	2678.37
77.65	2678.14
77.7	2678.06
77.75	2678.23
77.8	2677.85
77.85	2677.98
77.9	2677.86
77.95	2677.89
78	2677.91
78.05	2677.74
78.1	2677.68
78.15	2677.64
78.2	2677.64
78.25	2677.73
78.3	2677.6
78.35	2677.39
78.4	2677.33
78.45	2677.1
78.5	2677.21
78.55	2677.24
78.6	2677.08
78.65	2677.06
78.7	2676.93
78.75	2676.97
78.8	2676.83
78.85	2676.6
78.9	2676.59
78.95	2676.55
79	2676.53
79.05	2676.45
79.1	2676.49
79.15	2676.25
79.2	2676.53
79.25	2676.45
79.3	2676.22
79.35	2676.21
79.4	2676.04
79.45	2676.12
79.5	2676.12
79.55	2676.09
79.6	2676.01
79.65	2675.89
79.7	2675.63
79.75	2675.59
79.8	2675.51
79.85	2675.72
79.9	2675.52
79.95	2675.47
80	2675.25
80.05	2675.26
80.1	2675.18
80.15	2675.25
80.2	2675.24
80.25	2674.98
80.3	2674.98
80.35	2674.95
80.4	2674.86
80.45	2674.93
80.5	2674.71
80.55	2674.87
80.6	2674.81
80.65	2674.76
80.7	2674.68
80.75	2674.54
80.8	2674.55
80.85	2674.46
80.9	2674.35
80.95	2674.27
81	2674.23
81.05	2674.16
81.1	2674
81.15	2674.13
81.2	2673.8
81.25	2673.74
81.3	2673.9
81.35	2673.86
81.4	2673.65
81.45	2673.79
81.5	2673.86
81.55	2673.47
81.6	2673.54
81.65	2673.42
81.7	2673.45
81.75	2673.22
81.8	2673.19
81.85	2673.26
81.9	2673.03
81.95	2673.08
82	2673.07
82.05	2672.82
82.1	2672.92
82.15	2672.9
82.2	2672.72
82.25	2672.73
82.3	2672.68
82.35	2672.48
82.4	2672.49
82.45	2672.47
82.5	2672.28
82.55	2672.35
82.6	2672.49
82.65	2672.26
82.7	2672.13
82.75	2672.14
82.8	2672.06
82.85	2672.04
82.9	2671.81
82.95	2671.94
83	2671.93
83.05	2671.61
83.1	2671.87
83.15	2671.63
83.2	2671.64
83.25	2671.33
83.3	2671.58
83.35	2671.36
83.4	2671.43
83.45	2671.37
83.5	2671.31
83.55	2671.12
83.6	2671.01
83.65	2671.06
83.7	2671.23
83.75	2670.95
83.8	2670.95
83.85	2670.89
83.9	2670.83
83.95	2670.6
84	2670.62
84.05	2670.45
84.1	2670.5
84.15	2670.27
84.2	2670.29
84.25	2670.11
84.3	2670.09
84.35	2670.07
84.4	2670.15
84.45	2670.11
84.5	2670.1
84.55	2669.96
84.6	2669.84
84.65	2669.88
84.7	2669.71
84.75	2669.7
84.8	2669.68
84.85	2669.66
84.9	2669.55
84.95	2669.3
85	2669.55
85.05	2669.39
85.1	2669.43
85.15	2669.28
85.2	2669.31
85.25	2669.06
85.3	2669.08
85.35	2669.17
85.4	2669.17
85.45	2668.91
85.5	2668.89
85.55	2668.88
85.6	2668.87
85.65	2668.69
85.7	2668.71
85.75	2668.61
85.8	2668.58
85.85	2668.51
85.9	2668.46
85.95	2668.43
86	2668.26
86.05	2668.34
86.1	2668.25
86.15	2668.24
86.2	2668.04
86.25	2667.95
86.3	2668.08
86.35	2667.86
86.4	2667.68
86.45	2667.93
86.5	2667.82
86.55	2667.67
86.6	2667.49
86.65	2667.35
86.7	2667.51
86.75	2667.32
86.8	2667.28
86.85	2667.36
86.9	2667.18
86.95	2667.09
87	2666.92
87.05	2667.12
87.1	2667.1
87.15	2666.94
87.2	2666.84
87.25	2666.82
87.3	2666.7
87.35	2666.62
87.4	2666.53
87.45	2666.72
87.5	2666.71
87.55	2666.39
87.6	2666.49
87.65	2666.35
87.7	2666.32
87.75	2666.2
87.8	2666.29
87.85	2666.25
87.9	2666.28
87.95	2666.22
88	2665.92
88.05	2665.99
88.1	2665.92
88.15	2665.98
88.2	2665.89
88.25	2665.9
88.3	2665.74
88.35	2665.8
88.4	2665.59
88.45	2665.41
88.5	2665.38
88.55	2665.44
88.6	2665.29
88.65	2665.17
88.7	2665.39
88.75	2665.28
88.8	2665.04
88.85	2665.3
88.9	2665.15
88.95	2665.07
89	2665.21
89.05	2665.11
89.1	2665.05
89.15	2664.76
89.2	2664.85
89.25	2664.7
89.3	2664.68
89.35	2664.61
89.4	2664.58
89.45	2664.55
89.5	2664.52
89.55	2664.34
89.6	2664.41
89.65	2664.32
89.7	2664.2
89.75	2664
89.8	2664.07
89.85	2664.01
89.9	2664.14
89.95	2663.96
90	2664.08
90.05	2663.82
90.1	2663.7
90.15	2663.79
90.2	2663.86
90.25	2663.53
90.3	2663.39
90.35	2663.57
90.4	2663.36
90.45	2663.46
90.5	2663.39
90.55	2663.37
90.6	2663.11
90.65	2662.95
90.7	2663.04
90.75	2663.1
90.8	2663.05
90.85	2662.95
90.9	2662.96
90.95	2662.78
91	2662.8
91.05	2662.67
91.1	2662.67
91.15	2662.58
91.2	2662.52
91.25	2662.4
91.3	2662.56
91.35	2662.43
91.4	2662.29
91.45	2662.41
91.5	2662.29
91.55	2662.16
91.6	2661.98
91.65	2662
91.7	2661.93
91.75	2661.89
91.8	2661.76
91.85	2661.74
91.9	2661.77
91.95	2661.51
92	2661.75
92.05	2661.74
92.1	2661.41
92.15	2661.41
92.2	2661.35
92.25	2661.45
92.3	2661.21
92.35	2661.18
92.4	2661.26
92.45	2661.36
92.5	2661.15
92.55	2660.9
92.6	2660.84
92.65	2660.76
92.7	2660.83
92.75	2660.72
92.8	2660.68
92.85	2660.57
92.9	2660.48
92.95	2660.53
93	2660.71
93.05	2660.3
93.1	2660.32
93.15	2660.3
93.2	2660.26
93.25	2660.19
93.3	2660.2
93.35	2660.14
93.4	2659.95
93.45	2659.89
93.5	2659.82
93.55	2659.84
93.6	2659.64
93.65	2659.74
93.7	2659.78
93.75	2659.73
93.8	2659.51
93.85	2659.47
93.9	2659.58
93.95	2659.52
94	2659.17
94.05	2659.46
94.1	2659.38
94.15	2659.24
94.2	2659.07
94.25	2659.05
94.3	2659.07
94.35	2658.98
94.4	2658.82
94.45	2658.74
94.5	2658.83
94.55	2658.57
94.6	2658.65
94.65	2658.78
94.7	2658.58
94.75	2658.49
94.8	2658.47
94.85	2658.23
94.9	2658.21
94.95	2658.24
95	2658.15
95.05	2658.34
95.1	2658.03
95.15	2658.02
95.2	2658.03
95.25	2658.06
95.3	2657.99
95.35	2657.99
95.4	2657.86
95.45	2657.82
95.5	2657.75
95.55	2657.78
95.6	2657.43
95.65	2657.59
95.7	2657.52
95.75	2657.56
95.8	2657.48
95.85	2657.41
95.9	2657.25
95.95	2657.29
96	2657.32
96.05	2657.16
96.1	2657.23
96.15	2657.26
96.2	2656.94
96.25	2657.05
96.3	2656.97
96.35	2656.92
96.4	2657.07
96.45	2656.8
96.5	2656.74
96.55	2656.61
96.6	2656.56
96.65	2656.57
96.7	2656.46
96.75	2656.51
96.8	2656.44
96.85	2656.58
96.9	2656.38
96.95	2656.21
97	2656.23
97.05	2656.1
97.1	2656.27
97.15	2655.87
97.2	2655.91
97.25	2655.91
97.3	2655.88
97.35	2655.95
97.4	2655.91
97.45	2655.75
97.5	2655.69
97.55	2655.71
97.6	2655.61
97.65	2655.47
97.7	2655.34
97.75	2655.28
97.8	2655.23
97.85	2655.23
97.9	2655.35
97.95	2655.24
98	2655.25
98.05	2654.96
98.1	2654.86
98.15	2655.1
98.2	2654.82
98.25	2654.77
98.3	2654.76
98.35	2654.82
98.4	2654.6
98.45	2654.59
98.5	2654.54
98.55	2654.51
98.6	2654.38
98.65	2654.35
98.7	2654.32
98.75	2654.08
98.8	2654.15
98.85	2654.08
98.9	2654.16
98.95	2653.89
99	2653.92
99.05	2653.96
99.1	2653.87
99.15	2653.63
99.2	2653.62
99.25	2653.63
99.3	2653.61
99.35	2653.49
99.4	2653.38
99.45	2653.51
99.5	2653.4
99.55	2653.1
99.6	2653.3
99.65	2653.23
99.7	2653.11
99.75	2653.1
99.8	2653.12
99.85	2652.87
99.9	2652.71
99.95	2652.83
[truncated: 2,001 more rows]

## Sheet: e
Time (s)	Conductance (uS)
0.01	2382.78
0.02	2384.11
0.03	2382.31
0.04	2383.83
0.05	2383.53
0.06	2382.74
0.07	2383.96
0.08	2382.47
0.09	2383.63
0.1	2383.36
0.11	2382.69
0.12	2384.09
0.13	2382.33
0.14	2383.61
0.15	2383.22
0.16	2382.54
0.17	2383.83
0.18	2382.19
0.19	2383.57
0.2	2382.98
0.21	2382.44
0.22	2383.95
0.23	2382.1
0.24	2383.28
0.25	2382.98
0.26	2382.14
0.27	2383.83
0.28	2381.96
0.29	2383.28
0.3	2382.85
0.31	2382.35
0.32	2383.9
0.33	2382.11
0.34	2383.32
0.35	2382.73
0.36	2382.2
0.37	2383.76
0.38	2381.99
0.39	2383
0.4	2382.59
0.41	2382.06
0.42	2383.7
0.43	2381.79
0.44	2382.96
0.45	2382.69
0.46	2381.87
0.47	2383.43
0.48	2381.6
0.49	2382.83
0.5	2382.41
0.51	2381.85
0.52	2383.3
0.53	2381.51
0.54	2382.84
0.55	2382.35
0.56	2381.67
0.57	2383.3
0.58	2381.4
0.59	2382.63
0.6	2382.31
0.61	2381.64
0.62	2383.1
0.63	2381.27
0.64	2382.43
0.65	2382.25
0.66	2381.71
0.67	2383.18
0.68	2381.22
0.69	2382.59
0.7	2382.05
0.71	2381.53
0.72	2383.03
0.73	2381.32
0.74	2382.68
0.75	2382.1
0.76	2381.59
0.77	2383.06
0.78	2381.26
0.79	2382.42
0.8	2382.18
0.81	2381.3
0.82	2382.92
0.83	2381.06
0.84	2382.09
0.85	2381.91
0.86	2381.3
0.87	2382.74
0.88	2380.99
0.89	2382.1
0.9	2381.63
0.91	2380.9
0.92	2382.57
0.93	2380.71
0.94	2381.91
0.95	2381.61
0.96	2380.93
0.97	2382.58
0.98	2380.52
0.99	2381.76
1	2414.97
1.01	2413.71
1.02	2414.65
1.03	2412.64
1.04	2413.55
1.05	2413.24
1.06	2412.48
1.07	2413.87
1.08	2412.18
1.09	2413.16
1.1	2412.93
1.11	2412.36
1.12	2413.85
1.13	2412.1
1.14	2413.39
1.15	2412.96
1.16	2412.09
1.17	2413.77
1.18	2411.94
1.19	2413.01
1.2	2412.92
1.21	2412.06
1.22	2413.44
1.23	2412.07
1.24	2412.85
1.25	2412.7
1.26	2411.74
1.27	2413.38
1.28	2411.77
1.29	2412.83
1.3	2412.59
1.31	2411.76
1.32	2413.44
1.33	2411.5
1.34	2412.59
1.35	2412.63
1.36	2411.38
1.37	2413.02
1.38	2411.31
1.39	2412.47
1.4	2412.38
1.41	2411.31
1.42	2413.04
1.43	2411.34
1.44	2412.3
1.45	2412.18
1.46	2411.3
1.47	2413
1.48	2411.29
1.49	2412.35
1.5	2412.21
1.51	2411.27
1.52	2412.77
1.53	2411.17
1.54	2412.33
1.55	2412.02
1.56	2411.04
1.57	2412.75
1.58	2411.07
1.59	2412.08
1.6	2411.7
1.61	2410.97
1.62	2412.59
1.63	2410.83
1.64	2412.05
1.65	2411.86
1.66	2411.03
1.67	2412.74
1.68	2410.73
1.69	2411.81
1.7	2411.95
1.71	2410.92
1.72	2412.58
1.73	2410.68
1.74	2411.82
1.75	2411.71
1.76	2410.85
1.77	2412.69
1.78	2411.05
1.79	2411.93
1.8	2411.97
1.81	2410.87
1.82	2412.4
1.83	2410.87
1.84	2411.93
1.85	2411.77
1.86	2410.94
1.87	2412.63
1.88	2410.78
1.89	2411.9
1.9	2411.89
1.91	2410.74
1.92	2412.49
1.93	2410.76
1.94	2411.82
1.95	2412.01
1.96	2410.98
1.97	2412.53
1.98	2410.88
1.99	2411.83
2	2443.71
2.01	2442.13
2.02	2443.58
2.03	2441.57
2.04	2442.53
2.05	2442.47
2.06	2441.57
2.07	2443.11
2.08	2441.29
2.09	2442.33
2.1	2442.36
2.11	2441.31
2.12	2442.85
2.13	2440.97
2.14	2442.01
2.15	2442.28
2.16	2441.34
2.17	2442.74
2.18	2441.14
2.19	2442.01
2.2	2441.99
2.21	2441.02
2.22	2442.68
2.23	2441.11
2.24	2442.1
2.25	2442.06
2.26	2441.13
2.27	2442.95
2.28	2440.99
2.29	2442.02
2.3	2442.01
2.31	2441.03
2.32	2443.18
2.33	2441.34
2.34	2442.25
2.35	2442.33
2.36	2441.22
2.37	2442.99
2.38	2441.24
2.39	2442.35
2.4	2442.12
2.41	2441.39
2.42	2443.04
2.43	2441.13
2.44	2441.99
2.45	2442.33
2.46	2440.96
2.47	2442.81
2.48	2440.95
2.49	2442.09
2.5	2442.3
2.51	2441.13
2.52	2442.93
2.53	2441.17
2.54	2442.23
2.55	2442.21
2.56	2441.2
2.57	2442.88
2.58	2441.26
2.59	2442.36
2.6	2442.46
2.61	2441.12
2.62	2442.92
2.63	2441.13
2.64	2442.28
2.65	2442.42
2.66	2441.37
2.67	2443
2.68	2441.22
2.69	2442
2.7	2442.33
2.71	2441.12
2.72	2442.87
2.73	2441.32
2.74	2442.26
2.75	2442.5
2.76	2441.25
2.77	2443.03
2.78	2441.15
2.79	2442.16
2.8	2442.48
2.81	2441.21
2.82	2443.17
2.83	2441.45
2.84	2442.45
2.85	2442.7
2.86	2441.24
2.87	2443.11
2.88	2441.54
2.89	2442.37
2.9	2442.56
2.91	2441.38
2.92	2443.18
2.93	2441.55
2.94	2442.54
2.95	2442.83
2.96	2441.47
2.97	2443.32
2.98	2441.67
2.99	2442.66
3	2473.52
3.01	2471.51
3.02	2473.17
3.03	2471.23
3.04	2472.07
3.05	2472.41
3.06	2470.96
3.07	2472.57
3.08	2471.06
3.09	2471.85
3.1	2472.04
3.11	2471.09
3.12	2472.7
3.13	2471.13
3.14	2471.8
3.15	2472.03
3.16	2470.85
3.17	2472.6
3.18	2471.06
3.19	2472.05
3.2	2472.47
3.21	2471.13
3.22	2472.73
3.23	2471.47
3.24	2472.26
3.25	2472.65
3.26	2471.31
3.27	2473.02
3.28	2471.34
3.29	2472.16
3.3	2472.62
3.31	2471.21
3.32	2472.97
3.33	2471.51
3.34	2472.31
3.35	2472.77
3.36	2471.66
3.37	2473.31
3.38	2471.66
3.39	2472.25
3.4	2472.79
3.41	2471.71
3.42	2473.28
3.43	2471.68
3.44	2472.44
3.45	2472.72
3.46	2471.51
3.47	2473.34
3.48	2471.74
3.49	2472.6
3.5	2472.69
3.51	2471.6
3.52	2473.3
3.53	2471.63
3.54	2472.54
3.55	2472.77
3.56	2471.48
3.57	2473.24
3.58	2471.65
3.59	2472.52
3.6	2473.08
3.61	2471.73
3.62	2473.39
3.63	2472.03
3.64	2472.66
3.65	2473.02
3.66	2471.79
3.67	2473.4
3.68	2471.93
3.69	2472.85
3.7	2472.99
3.71	2471.84
3.72	2473.56
3.73	2471.91
3.74	2472.83
3.75	2473.09
3.76	2471.85
3.77	2473.57
3.78	2472.01
3.79	2472.66
3.8	2473.23
3.81	2471.92
3.82	2473.47
3.83	2472.23
3.84	2472.81
3.85	2473.33
3.86	2471.84
3.87	2473.57
3.88	2472.08
3.89	2472.83
3.9	2473.06
3.91	2472.03
3.92	2473.71
3.93	2472.29
3.94	2472.86
3.95	2473.45
3.96	2471.94
3.97	2473.69
3.98	2472.12
3.99	2472.76
4	2503.18
4.01	2501.05
4.02	2502.41
4.03	2500.85
4.04	2501.48
4.05	2501.84
4.06	2500.48
4.07	2502.05
4.08	2500.48
4.09	2501.19
4.1	2501.72
4.11	2500.14
4.12	2501.93
4.13	2500.51
4.14	2501.16
4.15	2501.47
4.16	2500.16
4.17	2501.77
4.18	2500.35
4.19	2500.93
4.2	2501.52
4.21	2500.14
4.22	2501.7
4.23	2500.13
4.24	2500.86
4.25	2501.16
4.26	2499.91
4.27	2501.53
4.28	2500.06
4.29	2500.72
4.3	2501.22
4.31	2499.8
4.32	2501.52
4.33	2500.2
4.34	2500.74
4.35	2501.33
4.36	2499.87
4.37	2501.54
4.38	2500.23
4.39	2500.89
4.4	2501.27
4.41	2500.03
4.42	2501.56
4.43	2500.13
4.44	2500.82
4.45	2501.28
4.46	2499.89
4.47	2501.61
4.48	2500.11
4.49	2500.59
4.5	2501.27
4.51	2499.9
4.52	2501.27
4.53	2500.14
4.54	2500.71
4.55	2501.23
4.56	2500.05
4.57	2501.49
4.58	2500.32
4.59	2500.72
4.6	2501.32
4.61	2499.99
4.62	2501.55
4.63	2500.28
4.64	2500.72
4.65	2501.28
4.66	2499.85
4.67	2501.62
4.68	2500.21
4.69	2500.73
4.7	2501.47
4.71	2499.94
4.72	2501.53
4.73	2500.35
4.74	2500.88
4.75	2501.45
4.76	2500.18
4.77	2501.72
4.78	2500.4
4.79	2501.1
4.8	2501.42
4.81	2500.19
4.82	2501.61
4.83	2500.38
4.84	2500.79
4.85	2501.43
4.86	2500.26
4.87	2501.61
4.88	2500.3
4.89	2500.63
4.9	2501.33
4.91	2499.98
4.92	2501.5
4.93	2500.19
4.94	2500.92
4.95	2501.42
4.96	2499.98
4.97	2501.69
4.98	2500.32
4.99	2501
5	2530.45
5.01	2528.44
5.02	2529.58
5.03	2528.22
5.04	2528.53
5.05	2529.3
5.06	2527.63
5.07	2529.28
5.08	2528.05
5.09	2528.47
5.1	2529.11
5.11	2527.9
5.12	2529.26
5.13	2527.83
5.14	2528.53
5.15	2528.89
5.16	2527.65
5.17	2529.24
5.18	2527.82
5.19	2528.64
5.2	2529.17
5.21	2527.75
5.22	2529.18
5.23	2528.17
5.24	2528.47
5.25	2529.2
5.26	2527.92
5.27	2529.37
5.28	2528.14
5.29	2528.39
5.3	2529.21
5.31	2527.68
5.32	2529.27
5.33	2527.98
5.34	2528.65
5.35	2528.97
5.36	2527.71
5.37	2529.44
5.38	2528.15
5.39	2528.45
5.4	2529.08
5.41	2527.63
5.42	2529.4
5.43	2528.32
5.44	2528.53
5.45	2529.34
5.46	2527.88
5.47	2529.29
5.48	2528.24
5.49	2528.75
5.5	2529.35
5.51	2527.95
5.52	2529.71
5.53	2528.4
5.54	2528.86
5.55	2529.45
5.56	2527.89
5.57	2529.74
5.58	2528.4
5.59	2528.81
5.6	2529.42
5.61	2528.05
5.62	2529.66
5.63	2528.54
5.64	2528.75
5.65	2529.49
5.66	2528.15
5.67	2529.52
5.68	2528.32
5.69	2528.85
5.7	2529.35
5.71	2528.09
5.72	2529.57
5.73	2528.23
5.74	2528.76
5.75	2529.47
5.76	2528.04
5.77	2529.74
5.78	2528.73
5.79	2528.87
5.8	2529.41
5.81	2527.97
5.82	2529.61
5.83	2528.59
5.84	2528.9
5.85	2529.54
5.86	2528.43
5.87	2529.76
5.88	2528.68
5.89	2529.16
5.9	2529.81
5.91	2528.26
5.92	2529.92
5.93	2528.71
5.94	2529.03
5.95	2529.9
5.96	2528.57
5.97	2530.17
5.98	2529.05
5.99	2529.43
6	2530.05

## Sheet: f
Temperature (degrees C)	Average conductance change (uS)
0	8.85031
25	10.3358
40	10.8083
60	5.55542
80	3.93417
