# Supplementary material for: Metaplastic and energy-efficient biocompatible graphene artificial synaptic transistors for enhanced accuracy neuromorphic computing
Source: Nat Commun. 2022 Jul 28;13:4386. doi: 10.1038/s41467-022-32078-6 (PMC9334620; doi:10.1038/s41467-022-32078-6)
Supplement: Supplementary file 2 — Source Data [file 41467_2022_32078_MOESM2_ESM.zip › NatComm_figdata/Fig5d/210930_E6-31_5ms_10nA_ramp20-50.csv]

Repeat	VAR2	Point	CH1 Voltage	CH1 Current	CH1 Time
1	1	1	100.00000E-003	44.57000E-006	0.00000E+000
1	1	2	100.00000E-003	44.38000E-006	50.00000E-003
1	1	3	100.00000E-003	44.24000E-006	100.00000E-003
1	1	4	99.99990E-003	44.20000E-006	150.00000E-003
1	1	5	100.00000E-003	44.21000E-006	200.00000E-003
1	1	6	100.00000E-003	44.14000E-006	250.00000E-003
1	1	7	99.99990E-003	44.14000E-006	300.00000E-003
1	1	8	100.00000E-003	44.13000E-006	350.00000E-003
1	1	9	99.99990E-003	44.14000E-006	400.00000E-003
1	1	10	99.99990E-003	44.17000E-006	450.00000E-003
1	1	11	100.00000E-003	44.90000E-006	500.00000E-003
1	1	12	100.00000E-003	44.99000E-006	550.00000E-003
1	1	13	100.00000E-003	45.02000E-006	600.00000E-003
1	1	14	100.00000E-003	45.03000E-006	650.00000E-003
1	1	15	100.00000E-003	45.05000E-006	700.00000E-003
1	1	16	100.00000E-003	45.08000E-006	750.00000E-003
1	1	17	100.00000E-003	45.10000E-006	800.00000E-003
1	1	18	100.00000E-003	45.07000E-006	850.00000E-003
1	1	19	100.00000E-003	45.05000E-006	900.00000E-003
1	1	20	100.00000E-003	45.04000E-006	950.00000E-003
1	1	21	100.00000E-003	45.76000E-006	1.00000E+000
1	1	22	100.00000E-003	45.84000E-006	1.05000E+000
1	1	23	100.00000E-003	45.88000E-006	1.10000E+000
1	1	24	99.99990E-003	45.96000E-006	1.15000E+000
1	1	25	100.00000E-003	46.00000E-006	1.20000E+000
1	1	26	99.99990E-003	45.99000E-006	1.25000E+000
1	1	27	100.00000E-003	46.00000E-006	1.30000E+000
1	1	28	99.99990E-003	46.01000E-006	1.35000E+000
1	1	29	100.00000E-003	46.05000E-006	1.40000E+000
1	1	30	100.00010E-003	46.02000E-006	1.45000E+000
1	1	31	99.99990E-003	46.62000E-006	1.50000E+000
1	1	32	100.00000E-003	46.69000E-006	1.55000E+000
1	1	33	100.00000E-003	46.72000E-006	1.60000E+000
1	1	34	100.00000E-003	46.75000E-006	1.65000E+000
1	1	35	100.00000E-003	46.74000E-006	1.70000E+000
1	1	36	99.99990E-003	46.75000E-006	1.75000E+000
1	1	37	100.00000E-003	46.76000E-006	1.80000E+000
1	1	38	99.99990E-003	46.77000E-006	1.85000E+000
1	1	39	99.99990E-003	46.78000E-006	1.90000E+000
1	1	40	100.00000E-003	46.78000E-006	1.95000E+000
1	1	41	99.99990E-003	47.37000E-006	2.00000E+000
1	1	42	99.99990E-003	47.48000E-006	2.05000E+000
1	1	43	99.99990E-003	47.47000E-006	2.10000E+000
1	1	44	100.00000E-003	47.51000E-006	2.15000E+000
1	1	45	100.00000E-003	47.48000E-006	2.20000E+000
1	1	46	100.00000E-003	47.50000E-006	2.25000E+000
1	1	47	99.99990E-003	47.52000E-006	2.30000E+000
1	1	48	100.00000E-003	47.54000E-006	2.35000E+000
1	1	49	100.00000E-003	47.55000E-006	2.40000E+000
1	1	50	100.00000E-003	47.51000E-006	2.45000E+000
1	1	51	99.99990E-003	48.01000E-006	2.50000E+000
1	1	52	100.00000E-003	48.10000E-006	2.55000E+000
1	1	53	100.00000E-003	48.15000E-006	2.60000E+000
1	1	54	100.00000E-003	48.15000E-006	2.65000E+000
1	1	55	100.00000E-003	48.13000E-006	2.70000E+000
1	1	56	100.00000E-003	48.17000E-006	2.75000E+000
1	1	57	99.99990E-003	48.14000E-006	2.80000E+000
1	1	58	99.99990E-003	48.16000E-006	2.85000E+000
1	1	59	100.00000E-003	48.19000E-006	2.90000E+000
1	1	60	100.00000E-003	48.20000E-006	2.95000E+000
1	1	61	99.99990E-003	48.69000E-006	3.00000E+000
1	1	62	100.00000E-003	48.77000E-006	3.05000E+000
1	1	63	99.99990E-003	48.79000E-006	3.10000E+000
1	1	64	100.00000E-003	48.74000E-006	3.15000E+000
1	1	65	100.00000E-003	48.79000E-006	3.20000E+000
1	1	66	99.99990E-003	48.78000E-006	3.25000E+000
1	1	67	100.00000E-003	48.76000E-006	3.30000E+000
1	1	68	100.00000E-003	48.78000E-006	3.35000E+000
1	1	69	100.00000E-003	48.78000E-006	3.40000E+000
1	1	70	100.00000E-003	48.79000E-006	3.45000E+000
1	1	71	100.00000E-003	49.26000E-006	3.50000E+000
1	1	72	100.00000E-003	49.35000E-006	3.55000E+000
1	1	73	100.00000E-003	49.38000E-006	3.60000E+000
1	1	74	100.00000E-003	49.38000E-006	3.65000E+000
1	1	75	100.00000E-003	49.35000E-006	3.70000E+000
1	1	76	99.99990E-003	49.35000E-006	3.75000E+000
1	1	77	100.00000E-003	49.34000E-006	3.80000E+000
1	1	78	100.00000E-003	49.39000E-006	3.85000E+000
1	1	79	100.00000E-003	49.39000E-006	3.90000E+000
1	1	80	100.00000E-003	49.41000E-006	3.95000E+000
1	1	81	100.00000E-003	49.82000E-006	4.00000E+000
1	1	82	99.99990E-003	49.91000E-006	4.05000E+000
1	1	83	100.00000E-003	49.86000E-006	4.10000E+000
1	1	84	99.99990E-003	49.84000E-006	4.15000E+000
1	1	85	100.00000E-003	49.87000E-006	4.20000E+000
1	1	86	100.00000E-003	49.82000E-006	4.25000E+000
1	1	87	100.00000E-003	49.86000E-006	4.30000E+000
1	1	88	100.00000E-003	49.86000E-006	4.35000E+000
1	1	89	100.00000E-003	49.78000E-006	4.40000E+000
1	1	90	100.00000E-003	49.85000E-006	4.45000E+000
1	1	91	99.99990E-003	50.21000E-006	4.50000E+000
1	1	92	100.00000E-003	50.29000E-006	4.55000E+000
1	1	93	100.00010E-003	50.30000E-006	4.60000E+000
1	1	94	100.00000E-003	50.33000E-006	4.65000E+000
1	1	95	100.00000E-003	50.33000E-006	4.70000E+000
1	1	96	99.99990E-003	50.32000E-006	4.75000E+000
1	1	97	100.00000E-003	50.36000E-006	4.80000E+000
1	1	98	100.00000E-003	50.34000E-006	4.85000E+000
1	1	99	100.00000E-003	50.35000E-006	4.90000E+000
1	1	100	100.00000E-003	50.33000E-006	4.95000E+000
1	1	101	100.00000E-003	49.91000E-006	5.00000E+000
1	1	102	100.00000E-003	49.82000E-006	5.05000E+000
1	1	103	99.99990E-003	49.81000E-006	5.10000E+000
1	1	104	99.99990E-003	49.76000E-006	5.15000E+000
1	1	105	100.00000E-003	49.76000E-006	5.20000E+000
1	1	106	100.00000E-003	49.72000E-006	5.25000E+000
1	1	107	100.00010E-003	49.72000E-006	5.30000E+000
1	1	108	100.00000E-003	49.72000E-006	5.35000E+000
1	1	109	100.00000E-003	49.68000E-006	5.40000E+000
1	1	110	100.00000E-003	49.68000E-006	5.45000E+000
1	1	111	99.99990E-003	49.17000E-006	5.50000E+000
1	1	112	100.00000E-003	49.12000E-006	5.55000E+000
1	1	113	100.00000E-003	49.12000E-006	5.60000E+000
1	1	114	100.00000E-003	49.08000E-006	5.65000E+000
1	1	115	99.99990E-003	49.08000E-006	5.70000E+000
1	1	116	100.00000E-003	49.04000E-006	5.75000E+000
1	1	117	100.00000E-003	49.05000E-006	5.80000E+000
1	1	118	99.99990E-003	49.07000E-006	5.85000E+000
1	1	119	100.00000E-003	49.08000E-006	5.90000E+000
1	1	120	100.00000E-003	49.07000E-006	5.95000E+000
1	1	121	100.00010E-003	48.60000E-006	6.00000E+000
1	1	122	100.00000E-003	48.51000E-006	6.05000E+000
1	1	123	100.00000E-003	48.45000E-006	6.10000E+000
1	1	124	100.00000E-003	48.41000E-006	6.15000E+000
1	1	125	100.00000E-003	48.39000E-006	6.20000E+000
1	1	126	100.00000E-003	48.41000E-006	6.25000E+000
1	1	127	99.99990E-003	48.37000E-006	6.30000E+000
1	1	128	100.00000E-003	48.36000E-006	6.35000E+000
1	1	129	100.00000E-003	48.36000E-006	6.40000E+000
1	1	130	100.00000E-003	48.36000E-006	6.45000E+000
1	1	131	99.99990E-003	47.80000E-006	6.50000E+000
1	1	132	100.00000E-003	47.74000E-006	6.55000E+000
1	1	133	100.00000E-003	47.71000E-006	6.60000E+000
1	1	134	99.99990E-003	47.70000E-006	6.65000E+000
1	1	135	99.99990E-003	47.67000E-006	6.70000E+000
1	1	136	99.99990E-003	47.63000E-006	6.75000E+000
1	1	137	100.00000E-003	47.64000E-006	6.80000E+000
1	1	138	99.99990E-003	47.63000E-006	6.85000E+000
1	1	139	100.00000E-003	47.66000E-006	6.90000E+000
1	1	140	100.00000E-003	47.71000E-006	6.95000E+000
1	1	141	100.00000E-003	47.07000E-006	7.00000E+000
1	1	142	100.00000E-003	46.96000E-006	7.05000E+000
1	1	143	100.00000E-003	46.98000E-006	7.10000E+000
1	1	144	100.00000E-003	46.95000E-006	7.15000E+000
1	1	145	100.00000E-003	46.93000E-006	7.20000E+000
1	1	146	100.00000E-003	46.95000E-006	7.25000E+000
1	1	147	100.00000E-003	46.86000E-006	7.30000E+000
1	1	148	100.00000E-003	46.97000E-006	7.35000E+000
1	1	149	99.99990E-003	46.95000E-006	7.40000E+000
1	1	150	100.00000E-003	47.00000E-006	7.45000E+000
1	1	151	100.00000E-003	46.35000E-006	7.50000E+000
1	1	152	100.00000E-003	46.26000E-006	7.55000E+000
1	1	153	100.00000E-003	46.11000E-006	7.60000E+000
1	1	154	100.00000E-003	46.12000E-006	7.65000E+000
1	1	155	100.00000E-003	46.09000E-006	7.70000E+000
1	1	156	100.00000E-003	46.08000E-006	7.75000E+000
1	1	157	100.00000E-003	46.08000E-006	7.80000E+000
1	1	158	100.00000E-003	46.13000E-006	7.85000E+000
1	1	159	100.00000E-003	46.06000E-006	7.90000E+000
1	1	160	100.00000E-003	46.02000E-006	7.95000E+000
1	1	161	100.00000E-003	45.40000E-006	8.00000E+000
1	1	162	100.00000E-003	45.32000E-006	8.05000E+000
1	1	163	100.00000E-003	45.24000E-006	8.10000E+000
1	1	164	100.00000E-003	45.25000E-006	8.15000E+000
1	1	165	100.00000E-003	45.26000E-006	8.20000E+000
1	1	166	100.00000E-003	45.27000E-006	8.25000E+000
1	1	167	100.00000E-003	45.25000E-006	8.30000E+000
1	1	168	100.00000E-003	45.28000E-006	8.35000E+000
1	1	169	99.99990E-003	45.32000E-006	8.40000E+000
1	1	170	99.99990E-003	45.29000E-006	8.45000E+000
1	1	171	100.00010E-003	44.57000E-006	8.50000E+000
1	1	172	99.99990E-003	44.50000E-006	8.55000E+000
1	1	173	99.99990E-003	44.49000E-006	8.60000E+000
1	1	174	100.00000E-003	44.55000E-006	8.65000E+000
1	1	175	100.00000E-003	44.60000E-006	8.70000E+000
1	1	176	100.00000E-003	44.60000E-006	8.75000E+000
1	1	177	100.00000E-003	44.63000E-006	8.80000E+000
1	1	178	100.00000E-003	44.63000E-006	8.85000E+000
1	1	179	100.00000E-003	44.64000E-006	8.90000E+000
1	1	180	99.99990E-003	44.60000E-006	8.95000E+000
1	1	181	100.00000E-003	43.90000E-006	9.00000E+000
1	1	182	99.99990E-003	43.81000E-006	9.05000E+000
1	1	183	99.99990E-003	43.79000E-006	9.10000E+000
1	1	184	100.00000E-003	43.92000E-006	9.15000E+000
1	1	185	100.00000E-003	43.93000E-006	9.20000E+000
1	1	186	100.00000E-003	43.95000E-006	9.25000E+000
1	1	187	100.00000E-003	43.96000E-006	9.30000E+000
1	1	188	100.00000E-003	43.97000E-006	9.35000E+000
1	1	189	100.00000E-003	43.83000E-006	9.40000E+000
1	1	190	100.00000E-003	43.79000E-006	9.45000E+000
1	1	191	100.00000E-003	43.04000E-006	9.50000E+000
1	1	192	99.99990E-003	42.96000E-006	9.55000E+000
1	1	193	100.00000E-003	43.13000E-006	9.60000E+000
1	1	194	100.00000E-003	43.16000E-006	9.65000E+000
1	1	195	100.00000E-003	43.15000E-006	9.70000E+000
1	1	196	100.00000E-003	43.14000E-006	9.75000E+000
1	1	197	100.00000E-003	43.17000E-006	9.80000E+000
1	1	198	100.00000E-003	43.19000E-006	9.85000E+000
1	1	199	100.00000E-003	43.22000E-006	9.90000E+000
1	1	200	100.00000E-003	43.23000E-006	9.95000E+000
1	1	201	100.00000E-003	42.39000E-006	10.00000E+000
1	1	202	100.00000E-003	42.17000E-006	10.05000E+000
1	1	203	99.99990E-003	42.13000E-006	10.10000E+000
1	1	204	99.99990E-003	42.14000E-006	10.15000E+000
1	1	205	100.00000E-003	42.18000E-006	10.20000E+000
1	1	206	99.99990E-003	42.21000E-006	10.25000E+000
1	1	207	100.00000E-003	42.24000E-006	10.30000E+000
1	1	208	99.99990E-003	42.25000E-006	10.35000E+000
1	1	209	100.00000E-003	42.29000E-006	10.40000E+000
1	1	210	100.00000E-003	42.32000E-006	10.45000E+000
1	1	211	100.00000E-003	41.44000E-006	10.50000E+000
1	1	212	100.00000E-003	41.38000E-006	10.55000E+000
1	1	213	99.99990E-003	41.39000E-006	10.60000E+000
1	1	214	99.99990E-003	41.43000E-006	10.65000E+000
1	1	215	99.99990E-003	41.43000E-006	10.70000E+000
1	1	216	100.00000E-003	41.46000E-006	10.75000E+000
1	1	217	99.99990E-003	41.49000E-006	10.80000E+000
1	1	218	100.00000E-003	41.50000E-006	10.85000E+000
1	1	219	100.00010E-003	41.63000E-006	10.90000E+000
1	1	220	99.99990E-003	41.68000E-006	10.95000E+000
1	1	221	100.00000E-003	40.65000E-006	11.00000E+000
1	1	222	100.00000E-003	40.50000E-006	11.05000E+000
1	1	223	100.00010E-003	40.67000E-006	11.10000E+000
1	1	224	100.00000E-003	40.70000E-006	11.15000E+000
1	1	225	100.00000E-003	40.65000E-006	11.20000E+000
1	1	226	100.00000E-003	40.71000E-006	11.25000E+000
1	1	227	100.00000E-003	40.80000E-006	11.30000E+000
1	1	228	100.00000E-003	40.80000E-006	11.35000E+000
1	1	229	100.00000E-003	40.84000E-006	11.40000E+000
1	1	230	100.00000E-003	40.83000E-006	11.45000E+000
1	1	231	100.00010E-003	39.92000E-006	11.50000E+000
1	1	232	100.00000E-003	39.80000E-006	11.55000E+000
1	1	233	100.00000E-003	39.76000E-006	11.60000E+000
1	1	234	100.00000E-003	39.77000E-006	11.65000E+000
1	1	235	99.99990E-003	39.76000E-006	11.70000E+000
1	1	236	100.00000E-003	39.76000E-006	11.75000E+000
1	1	237	100.00000E-003	39.85000E-006	11.80000E+000
1	1	238	100.00000E-003	39.90000E-006	11.85000E+000
1	1	239	100.00000E-003	39.90000E-006	11.90000E+000
1	1	240	100.00000E-003	39.97000E-006	11.95000E+000
1	1	241	100.00000E-003	38.97000E-006	12.00000E+000
1	1	242	100.00000E-003	38.89000E-006	12.05000E+000
1	1	243	100.00000E-003	38.92000E-006	12.10000E+000
1	1	244	99.99990E-003	38.98000E-006	12.15000E+000
1	1	245	99.99990E-003	38.98000E-006	12.20000E+000
1	1	246	100.00000E-003	39.02000E-006	12.25000E+000
1	1	247	100.00000E-003	39.02000E-006	12.30000E+000
1	1	248	100.00000E-003	39.05000E-006	12.35000E+000
1	1	249	100.00000E-003	39.03000E-006	12.40000E+000
1	1	250	100.00000E-003	39.09000E-006	12.45000E+000
1	1	251	99.99990E-003	38.05000E-006	12.50000E+000
1	1	252	100.00000E-003	37.99000E-006	12.55000E+000
1	1	253	99.99990E-003	38.00000E-006	12.60000E+000
1	1	254	100.00000E-003	38.04000E-006	12.65000E+000
1	1	255	99.99990E-003	38.09000E-006	12.70000E+000
1	1	256	99.99990E-003	38.14000E-006	12.75000E+000
1	1	257	100.00000E-003	38.18000E-006	12.80000E+000
1	1	258	99.99990E-003	38.23000E-006	12.85000E+000
1	1	259	100.00000E-003	38.26000E-006	12.90000E+000
1	1	260	99.99990E-003	38.31000E-006	12.95000E+000
1	1	261	100.00000E-003	37.23000E-006	13.00000E+000
1	1	262	100.00000E-003	37.17000E-006	13.05000E+000
1	1	263	100.00000E-003	37.22000E-006	13.10000E+000
1	1	264	100.00010E-003	37.26000E-006	13.15000E+000
1	1	265	100.00000E-003	37.30000E-006	13.20000E+000
1	1	266	100.00000E-003	37.31000E-006	13.25000E+000
1	1	267	99.99990E-003	37.36000E-006	13.30000E+000
1	1	268	100.00000E-003	37.39000E-006	13.35000E+000
1	1	269	100.00000E-003	37.44000E-006	13.40000E+000
1	1	270	100.00000E-003	37.50000E-006	13.45000E+000
1	1	271	100.00000E-003	36.36000E-006	13.50000E+000
1	1	272	100.00000E-003	36.27000E-006	13.55000E+000
1	1	273	100.00000E-003	36.28000E-006	13.60000E+000
1	1	274	99.99990E-003	36.36000E-006	13.65000E+000
1	1	275	100.00000E-003	36.40000E-006	13.70000E+000
1	1	276	99.99990E-003	36.47000E-006	13.75000E+000
1	1	277	100.00000E-003	36.48000E-006	13.80000E+000
1	1	278	100.00000E-003	36.56000E-006	13.85000E+000
1	1	279	99.99990E-003	36.60000E-006	13.90000E+000
1	1	280	100.00000E-003	36.69000E-006	13.95000E+000
1	1	281	100.00000E-003	35.51000E-006	14.00000E+000
1	1	282	100.00000E-003	35.42000E-006	14.05000E+000
1	1	283	100.00010E-003	35.46000E-006	14.10000E+000
1	1	284	100.00000E-003	35.54000E-006	14.15000E+000
1	1	285	100.00000E-003	35.58000E-006	14.20000E+000
1	1	286	99.99990E-003	35.65000E-006	14.25000E+000
1	1	287	100.00000E-003	35.69000E-006	14.30000E+000
1	1	288	100.00000E-003	35.72000E-006	14.35000E+000
1	1	289	100.00000E-003	35.80000E-006	14.40000E+000
1	1	290	100.00000E-003	35.88000E-006	14.45000E+000
1	1	291	100.00000E-003	34.65000E-006	14.50000E+000
1	1	292	100.00000E-003	34.56000E-006	14.55000E+000
1	1	293	100.00000E-003	34.62000E-006	14.60000E+000
1	1	294	100.00000E-003	34.65000E-006	14.65000E+000
1	1	295	99.99990E-003	34.72000E-006	14.70000E+000
1	1	296	100.00000E-003	34.74000E-006	14.75000E+000
1	1	297	99.99990E-003	34.82000E-006	14.80000E+000
1	1	298	100.00000E-003	34.93000E-006	14.85000E+000
1	1	299	99.99990E-003	34.98000E-006	14.90000E+000
1	1	300	99.99990E-003	35.08000E-006	14.95000E+000
1	1	301	100.00000E-003	36.38000E-006	15.00000E+000
1	1	302	100.00000E-003	36.54000E-006	15.05000E+000
1	1	303	99.99990E-003	36.60000E-006	15.10000E+000
1	1	304	100.00000E-003	36.70000E-006	15.15000E+000
1	1	305	100.00000E-003	36.81000E-006	15.20000E+000
1	1	306	100.00000E-003	36.83000E-006	15.25000E+000
1	1	307	99.99990E-003	36.90000E-006	15.30000E+000
1	1	308	100.00000E-003	37.00000E-006	15.35000E+000
1	1	309	99.99990E-003	37.06000E-006	15.40000E+000
1	1	310	99.99990E-003	37.07000E-006	15.45000E+000
1	1	311	99.99990E-003	38.22000E-006	15.50000E+000
1	1	312	99.99990E-003	38.39000E-006	15.55000E+000
1	1	313	99.99990E-003	38.48000E-006	15.60000E+000
1	1	314	99.99990E-003	38.51000E-006	15.65000E+000
1	1	315	99.99990E-003	38.58000E-006	15.70000E+000
1	1	316	100.00000E-003	38.62000E-006	15.75000E+000
1	1	317	99.99990E-003	38.64000E-006	15.80000E+000
1	1	318	99.99990E-003	38.70000E-006	15.85000E+000
1	1	319	100.00000E-003	38.74000E-006	15.90000E+000
1	1	320	99.99990E-003	38.81000E-006	15.95000E+000
1	1	321	99.99990E-003	39.83000E-006	16.00000E+000
1	1	322	100.00000E-003	39.96000E-006	16.05000E+000
1	1	323	100.00000E-003	40.01000E-006	16.10000E+000
1	1	324	100.00000E-003	40.06000E-006	16.15000E+000
1	1	325	100.00000E-003	40.08000E-006	16.20000E+000
1	1	326	100.00000E-003	40.08000E-006	16.25000E+000
1	1	327	100.00000E-003	40.09000E-006	16.30000E+000
1	1	328	99.99990E-003	40.14000E-006	16.35000E+000
1	1	329	100.00000E-003	40.19000E-006	16.40000E+000
1	1	330	100.00000E-003	40.15000E-006	16.45000E+000
1	1	331	99.99990E-003	41.01000E-006	16.50000E+000
1	1	332	100.00000E-003	41.17000E-006	16.55000E+000
1	1	333	100.00000E-003	41.22000E-006	16.60000E+000
1	1	334	100.00010E-003	41.27000E-006	16.65000E+000
1	1	335	100.00000E-003	41.29000E-006	16.70000E+000
1	1	336	99.99990E-003	41.40000E-006	16.75000E+000
1	1	337	99.99990E-003	41.45000E-006	16.80000E+000
1	1	338	100.00010E-003	41.49000E-006	16.85000E+000
1	1	339	100.00000E-003	41.50000E-006	16.90000E+000
1	1	340	100.00000E-003	41.41000E-006	16.95000E+000
1	1	341	100.00000E-003	42.18000E-006	17.00000E+000
1	1	342	100.00000E-003	42.36000E-006	17.05000E+000
1	1	343	100.00000E-003	42.41000E-006	17.10000E+000
1	1	344	99.99990E-003	42.41000E-006	17.15000E+000
1	1	345	99.99990E-003	42.43000E-006	17.20000E+000
1	1	346	99.99990E-003	42.44000E-006	17.25000E+000
1	1	347	100.00000E-003	42.49000E-006	17.30000E+000
1	1	348	100.00000E-003	42.48000E-006	17.35000E+000
1	1	349	100.00010E-003	42.49000E-006	17.40000E+000
1	1	350	99.99990E-003	42.50000E-006	17.45000E+000
1	1	351	99.99990E-003	43.22000E-006	17.50000E+000
1	1	352	100.00000E-003	43.33000E-006	17.55000E+000
1	1	353	99.99990E-003	43.40000E-006	17.60000E+000
1	1	354	100.00010E-003	43.43000E-006	17.65000E+000
1	1	355	100.00000E-003	43.43000E-006	17.70000E+000
1	1	356	100.00010E-003	43.50000E-006	17.75000E+000
1	1	357	100.00000E-003	43.52000E-006	17.80000E+000
1	1	358	99.99990E-003	43.52000E-006	17.85000E+000
1	1	359	100.00000E-003	43.52000E-006	17.90000E+000
1	1	360	100.00000E-003	43.53000E-006	17.95000E+000
1	1	361	99.99990E-003	44.22000E-006	18.00000E+000
1	1	362	99.99990E-003	44.31000E-006	18.05000E+000
1	1	363	100.00000E-003	44.35000E-006	18.10000E+000
1	1	364	100.00000E-003	44.38000E-006	18.15000E+000
1	1	365	100.00000E-003	44.41000E-006	18.20000E+000
1	1	366	99.99990E-003	44.44000E-006	18.25000E+000
1	1	367	99.99990E-003	44.41000E-006	18.30000E+000
1	1	368	100.00000E-003	44.46000E-006	18.35000E+000
1	1	369	99.99990E-003	44.43000E-006	18.40000E+000
1	1	370	99.99990E-003	44.48000E-006	18.45000E+000
1	1	371	99.99990E-003	45.09000E-006	18.50000E+000
1	1	372	100.00000E-003	45.17000E-006	18.55000E+000
1	1	373	100.00000E-003	45.17000E-006	18.60000E+000
1	1	374	100.00000E-003	45.24000E-006	18.65000E+000
1	1	375	100.00000E-003	45.23000E-006	18.70000E+000
1	1	376	99.99990E-003	45.23000E-006	18.75000E+000
1	1	377	100.00000E-003	45.24000E-006	18.80000E+000
1	1	378	100.00000E-003	45.23000E-006	18.85000E+000
1	1	379	100.00000E-003	45.24000E-006	18.90000E+000
1	1	380	100.00000E-003	45.20000E-006	18.95000E+000
1	1	381	99.99990E-003	45.79000E-006	19.00000E+000
1	1	382	100.00000E-003	45.88000E-006	19.05000E+000
1	1	383	99.99980E-003	45.94000E-006	19.10000E+000
1	1	384	100.00000E-003	45.94000E-006	19.15000E+000
1	1	385	100.00000E-003	45.93000E-006	19.20000E+000
1	1	386	100.00000E-003	45.94000E-006	19.25000E+000
1	1	387	100.00000E-003	45.97000E-006	19.30000E+000
1	1	388	99.99990E-003	45.98000E-006	19.35000E+000
1	1	389	99.99990E-003	46.02000E-006	19.40000E+000
1	1	390	99.99990E-003	45.99000E-006	19.45000E+000
1	1	391	100.00000E-003	46.59000E-006	19.50000E+000
1	1	392	99.99990E-003	46.65000E-006	19.55000E+000
1	1	393	100.00000E-003	46.68000E-006	19.60000E+000
1	1	394	99.99990E-003	46.66000E-006	19.65000E+000
1	1	395	99.99990E-003	46.65000E-006	19.70000E+000
1	1	396	100.00000E-003	46.70000E-006	19.75000E+000
1	1	397	100.00000E-003	46.66000E-006	19.80000E+000
1	1	398	100.00000E-003	46.71000E-006	19.85000E+000
1	1	399	99.99990E-003	46.71000E-006	19.90000E+000
1	1	400	99.99990E-003	46.70000E-006	19.95000E+000
1	1	401	99.99990E-003	47.21000E-006	20.00000E+000
1	1	402	100.00000E-003	47.29000E-006	20.05000E+000
1	1	403	100.00000E-003	47.32000E-006	20.10000E+000
1	1	404	100.00000E-003	47.30000E-006	20.15000E+000
1	1	405	100.00000E-003	47.30000E-006	20.20000E+000
1	1	406	100.00000E-003	47.35000E-006	20.25000E+000
1	1	407	99.99990E-003	47.30000E-006	20.30000E+000
1	1	408	100.00000E-003	47.32000E-006	20.35000E+000
1	1	409	99.99990E-003	47.32000E-006	20.40000E+000
1	1	410	99.99990E-003	47.34000E-006	20.45000E+000
1	1	411	99.99990E-003	47.79000E-006	20.50000E+000
1	1	412	100.00000E-003	47.89000E-006	20.55000E+000
1	1	413	100.00000E-003	47.92000E-006	20.60000E+000
1	1	414	100.00000E-003	47.92000E-006	20.65000E+000
1	1	415	100.00000E-003	47.95000E-006	20.70000E+000
1	1	416	100.00000E-003	47.95000E-006	20.75000E+000
1	1	417	99.99990E-003	47.93000E-006	20.80000E+000
1	1	418	100.00000E-003	47.94000E-006	20.85000E+000
1	1	419	100.00000E-003	47.99000E-006	20.90000E+000
1	1	420	99.99990E-003	48.01000E-006	20.95000E+000
1	1	421	99.99990E-003	48.48000E-006	21.00000E+000
1	1	422	100.00000E-003	48.52000E-006	21.05000E+000
1	1	423	99.99990E-003	48.52000E-006	21.10000E+000
1	1	424	99.99990E-003	48.53000E-006	21.15000E+000
1	1	425	99.99990E-003	48.53000E-006	21.20000E+000
1	1	426	100.00000E-003	48.54000E-006	21.25000E+000
1	1	427	100.00000E-003	48.48000E-006	21.30000E+000
1	1	428	100.00000E-003	48.47000E-006	21.35000E+000
1	1	429	100.00000E-003	48.49000E-006	21.40000E+000
1	1	430	99.99990E-003	48.48000E-006	21.45000E+000
1	1	431	100.00000E-003	48.91000E-006	21.50000E+000
1	1	432	100.00000E-003	49.01000E-006	21.55000E+000
1	1	433	99.99990E-003	49.01000E-006	21.60000E+000
1	1	434	100.00000E-003	49.02000E-006	21.65000E+000
1	1	435	99.99990E-003	48.99000E-006	21.70000E+000
1	1	436	99.99990E-003	49.05000E-006	21.75000E+000
1	1	437	100.00000E-003	49.05000E-006	21.80000E+000
1	1	438	99.99990E-003	49.10000E-006	21.85000E+000
1	1	439	100.00000E-003	49.05000E-006	21.90000E+000
1	1	440	100.00000E-003	49.06000E-006	21.95000E+000
1	1	441	100.00000E-003	49.47000E-006	22.00000E+000
1	1	442	99.99990E-003	49.52000E-006	22.05000E+000
1	1	443	100.00010E-003	49.52000E-006	22.10000E+000
1	1	444	100.00000E-003	49.49000E-006	22.15000E+000
1	1	445	100.00000E-003	49.52000E-006	22.20000E+000
1	1	446	99.99990E-003	49.49000E-006	22.25000E+000
1	1	447	100.00000E-003	49.43000E-006	22.30000E+000
1	1	448	100.00000E-003	49.46000E-006	22.35000E+000
1	1	449	100.00000E-003	49.50000E-006	22.40000E+000
1	1	450	99.99990E-003	49.51000E-006	22.45000E+000
1	1	451	100.00000E-003	49.86000E-006	22.50000E+000
1	1	452	100.00000E-003	49.89000E-006	22.55000E+000
1	1	453	100.00000E-003	49.92000E-006	22.60000E+000
1	1	454	99.99990E-003	49.86000E-006	22.65000E+000
1	1	455	100.00000E-003	49.88000E-006	22.70000E+000
1	1	456	100.00000E-003	49.88000E-006	22.75000E+000
1	1	457	99.99990E-003	49.84000E-006	22.80000E+000
1	1	458	100.00000E-003	49.84000E-006	22.85000E+000
1	1	459	100.00000E-003	49.85000E-006	22.90000E+000
1	1	460	99.99990E-003	49.82000E-006	22.95000E+000
1	1	461	99.99990E-003	50.27000E-006	23.00000E+000
1	1	462	100.00000E-003	50.35000E-006	23.05000E+000
1	1	463	100.00000E-003	50.37000E-006	23.10000E+000
1	1	464	100.00000E-003	50.27000E-006	23.15000E+000
1	1	465	99.99990E-003	50.28000E-006	23.20000E+000
1	1	466	100.00000E-003	50.30000E-006	23.25000E+000
1	1	467	100.00000E-003	50.27000E-006	23.30000E+000
1	1	468	100.00000E-003	50.28000E-006	23.35000E+000
1	1	469	100.00000E-003	50.27000E-006	23.40000E+000
1	1	470	100.00000E-003	50.20000E-006	23.45000E+000
1	1	471	100.00000E-003	50.56000E-006	23.50000E+000
1	1	472	99.99990E-003	50.64000E-006	23.55000E+000
1	1	473	100.00000E-003	50.62000E-006	23.60000E+000
1	1	474	100.00000E-003	50.67000E-006	23.65000E+000
1	1	475	99.99990E-003	50.68000E-006	23.70000E+000
1	1	476	100.00000E-003	50.63000E-006	23.75000E+000
1	1	477	100.00000E-003	50.58000E-006	23.80000E+000
1	1	478	100.00000E-003	50.62000E-006	23.85000E+000
1	1	479	100.00000E-003	50.62000E-006	23.90000E+000
1	1	480	99.99990E-003	50.60000E-006	23.95000E+000
1	1	481	99.99990E-003	50.88000E-006	24.00000E+000
1	1	482	99.99990E-003	50.95000E-006	24.05000E+000
1	1	483	100.00000E-003	50.94000E-006	24.10000E+000
1	1	484	100.00000E-003	50.94000E-006	24.15000E+000
1	1	485	100.00000E-003	50.92000E-006	24.20000E+000
1	1	486	100.00010E-003	50.93000E-006	24.25000E+000
1	1	487	100.00000E-003	50.92000E-006	24.30000E+000
1	1	488	100.00000E-003	50.88000E-006	24.35000E+000
1	1	489	100.00000E-003	50.81000E-006	24.40000E+000
1	1	490	100.00000E-003	50.80000E-006	24.45000E+000
1	1	491	100.00000E-003	51.17000E-006	24.50000E+000
1	1	492	99.99990E-003	51.31000E-006	24.55000E+000
1	1	493	99.99990E-003	51.27000E-006	24.60000E+000
1	1	494	99.99990E-003	51.28000E-006	24.65000E+000
1	1	495	100.00000E-003	51.29000E-006	24.70000E+000
1	1	496	100.00000E-003	51.24000E-006	24.75000E+000
1	1	497	100.00000E-003	51.26000E-006	24.80000E+000
1	1	498	100.00000E-003	51.22000E-006	24.85000E+000
1	1	499	100.00010E-003	51.26000E-006	24.90000E+000
1	1	500	100.00000E-003	51.26000E-006	24.95000E+000
1	1	501	100.00000E-003	50.86000E-006	25.00000E+000
1	1	502	99.99990E-003	50.76000E-006	25.05000E+000
1	1	503	99.99990E-003	50.73000E-006	25.10000E+000
1	1	504	100.00000E-003	50.70000E-006	25.15000E+000
1	1	505	100.00000E-003	50.68000E-006	25.20000E+000
1	1	506	100.00000E-003	50.68000E-006	25.25000E+000
1	1	507	100.00000E-003	50.64000E-006	25.30000E+000
1	1	508	100.00000E-003	50.69000E-006	25.35000E+000
1	1	509	100.00000E-003	50.74000E-006	25.40000E+000
1	1	510	99.99990E-003	50.80000E-006	25.45000E+000
1	1	511	100.00000E-003	50.38000E-006	25.50000E+000
1	1	512	100.00000E-003	50.29000E-006	25.55000E+000
1	1	513	99.99990E-003	50.28000E-006	25.60000E+000
1	1	514	100.00000E-003	50.32000E-006	25.65000E+000
1	1	515	99.99990E-003	50.19000E-006	25.70000E+000
1	1	516	100.00000E-003	50.02000E-006	25.75000E+000
1	1	517	100.00000E-003	49.97000E-006	25.80000E+000
1	1	518	100.00000E-003	49.99000E-006	25.85000E+000
1	1	519	100.00000E-003	50.03000E-006	25.90000E+000
1	1	520	99.99990E-003	50.09000E-006	25.95000E+000
1	1	521	100.00000E-003	49.57000E-006	26.00000E+000
1	1	522	99.99990E-003	49.54000E-006	26.05000E+000
1	1	523	100.00000E-003	49.54000E-006	26.10000E+000
1	1	524	100.00000E-003	49.50000E-006	26.15000E+000
1	1	525	100.00000E-003	49.49000E-006	26.20000E+000
1	1	526	100.00010E-003	49.47000E-006	26.25000E+000
1	1	527	100.00000E-003	49.47000E-006	26.30000E+000
1	1	528	100.00000E-003	49.47000E-006	26.35000E+000
1	1	529	100.00000E-003	49.46000E-006	26.40000E+000
1	1	530	99.99990E-003	49.44000E-006	26.45000E+000
1	1	531	100.00000E-003	48.94000E-006	26.50000E+000
1	1	532	100.00000E-003	48.83000E-006	26.55000E+000
1	1	533	100.00000E-003	48.82000E-006	26.60000E+000
1	1	534	100.00000E-003	48.78000E-006	26.65000E+000
1	1	535	100.00000E-003	48.75000E-006	26.70000E+000
1	1	536	100.00000E-003	48.78000E-006	26.75000E+000
1	1	537	100.00000E-003	48.74000E-006	26.80000E+000
1	1	538	100.00000E-003	48.71000E-006	26.85000E+000
1	1	539	100.00000E-003	48.73000E-006	26.90000E+000
1	1	540	100.00000E-003	48.68000E-006	26.95000E+000
1	1	541	100.00000E-003	48.15000E-006	27.00000E+000
1	1	542	99.99990E-003	48.05000E-006	27.05000E+000
1	1	543	100.00000E-003	48.00000E-006	27.10000E+000
1	1	544	99.99990E-003	47.99000E-006	27.15000E+000
1	1	545	99.99990E-003	47.98000E-006	27.20000E+000
1	1	546	100.00000E-003	47.98000E-006	27.25000E+000
1	1	547	100.00000E-003	47.95000E-006	27.30000E+000
1	1	548	100.00000E-003	47.97000E-006	27.35000E+000
1	1	549	99.99990E-003	47.95000E-006	27.40000E+000
1	1	550	99.99990E-003	47.93000E-006	27.45000E+000
1	1	551	100.00000E-003	47.36000E-006	27.50000E+000
1	1	552	99.99990E-003	47.25000E-006	27.55000E+000
1	1	553	100.00000E-003	47.24000E-006	27.60000E+000
1	1	554	100.00000E-003	47.23000E-006	27.65000E+000
1	1	555	100.00000E-003	47.22000E-006	27.70000E+000
1	1	556	100.00000E-003	47.19000E-006	27.75000E+000
1	1	557	100.00000E-003	47.24000E-006	27.80000E+000
1	1	558	99.99990E-003	47.22000E-006	27.85000E+000
1	1	559	100.00000E-003	47.25000E-006	27.90000E+000
1	1	560	100.00000E-003	47.26000E-006	27.95000E+000
1	1	561	99.99990E-003	46.66000E-006	28.00000E+000
1	1	562	99.99990E-003	46.51000E-006	28.05000E+000
1	1	563	100.00000E-003	46.47000E-006	28.10000E+000
1	1	564	100.00000E-003	46.53000E-006	28.15000E+000
1	1	565	100.00000E-003	46.50000E-006	28.20000E+000
1	1	566	100.00000E-003	46.48000E-006	28.25000E+000
1	1	567	100.00000E-003	46.44000E-006	28.30000E+000
1	1	568	100.00000E-003	46.44000E-006	28.35000E+000
1	1	569	99.99990E-003	46.45000E-006	28.40000E+000
1	1	570	100.00000E-003	46.45000E-006	28.45000E+000
1	1	571	100.00000E-003	45.84000E-006	28.50000E+000
1	1	572	99.99990E-003	45.74000E-006	28.55000E+000
1	1	573	100.00000E-003	45.76000E-006	28.60000E+000
1	1	574	100.00000E-003	45.73000E-006	28.65000E+000
1	1	575	100.00000E-003	45.70000E-006	28.70000E+000
1	1	576	99.99990E-003	45.72000E-006	28.75000E+000
1	1	577	99.99990E-003	45.74000E-006	28.80000E+000
1	1	578	100.00000E-003	45.73000E-006	28.85000E+000
1	1	579	100.00010E-003	45.74000E-006	28.90000E+000
1	1	580	100.00000E-003	45.72000E-006	28.95000E+000
1	1	581	100.00000E-003	45.11000E-006	29.00000E+000
1	1	582	100.00000E-003	45.01000E-006	29.05000E+000
1	1	583	100.00000E-003	44.93000E-006	29.10000E+000
1	1	584	100.00000E-003	44.94000E-006	29.15000E+000
1	1	585	100.00000E-003	44.94000E-006	29.20000E+000
1	1	586	100.00000E-003	44.95000E-006	29.25000E+000
1	1	587	100.00000E-003	44.94000E-006	29.30000E+000
1	1	588	100.00000E-003	44.96000E-006	29.35000E+000
1	1	589	100.00000E-003	44.95000E-006	29.40000E+000
1	1	590	100.00000E-003	44.97000E-006	29.45000E+000
1	1	591	100.00000E-003	44.29000E-006	29.50000E+000
1	1	592	100.00000E-003	44.21000E-006	29.55000E+000
1	1	593	100.00000E-003	44.19000E-006	29.60000E+000
1	1	594	100.00000E-003	44.21000E-006	29.65000E+000
1	1	595	100.00000E-003	44.20000E-006	29.70000E+000
1	1	596	100.00000E-003	44.23000E-006	29.75000E+000
1	1	597	100.00000E-003	44.24000E-006	29.80000E+000
1	1	598	100.00000E-003	44.24000E-006	29.85000E+000
1	1	599	100.00000E-003	44.28000E-006	29.90000E+000
1	1	600	100.00000E-003	44.25000E-006	29.95000E+000
1	1	601	100.00000E-003	43.50000E-006	30.00000E+000
1	1	602	100.00000E-003	43.43000E-006	30.05000E+000
1	1	603	99.99990E-003	43.41000E-006	30.10000E+000
1	1	604	100.00000E-003	43.44000E-006	30.15000E+000
1	1	605	100.00000E-003	43.45000E-006	30.20000E+000
1	1	606	100.00000E-003	43.43000E-006	30.25000E+000
1	1	607	100.00000E-003	43.47000E-006	30.30000E+000
1	1	608	99.99990E-003	43.46000E-006	30.35000E+000
1	1	609	99.99990E-003	43.48000E-006	30.40000E+000
1	1	610	100.00010E-003	43.47000E-006	30.45000E+000
1	1	611	100.00000E-003	42.77000E-006	30.50000E+000
1	1	612	100.00000E-003	42.63000E-006	30.55000E+000
1	1	613	100.00000E-003	42.62000E-006	30.60000E+000
1	1	614	100.00000E-003	42.65000E-006	30.65000E+000
1	1	615	100.00000E-003	42.68000E-006	30.70000E+000
1	1	616	100.00000E-003	42.68000E-006	30.75000E+000
1	1	617	100.00000E-003	42.71000E-006	30.80000E+000
1	1	618	100.00000E-003	42.72000E-006	30.85000E+000
1	1	619	100.00000E-003	42.72000E-006	30.90000E+000
1	1	620	100.00000E-003	42.74000E-006	30.95000E+000
1	1	621	100.00000E-003	41.93000E-006	31.00000E+000
1	1	622	99.99990E-003	41.81000E-006	31.05000E+000
1	1	623	100.00000E-003	41.84000E-006	31.10000E+000
1	1	624	100.00000E-003	41.87000E-006	31.15000E+000
1	1	625	100.00000E-003	41.88000E-006	31.20000E+000
1	1	626	100.00000E-003	41.87000E-006	31.25000E+000
1	1	627	100.00000E-003	41.91000E-006	31.30000E+000
1	1	628	100.00000E-003	41.95000E-006	31.35000E+000
1	1	629	100.00000E-003	41.92000E-006	31.40000E+000
1	1	630	99.99990E-003	41.97000E-006	31.45000E+000
1	1	631	100.00000E-003	41.10000E-006	31.50000E+000
1	1	632	100.00000E-003	41.01000E-006	31.55000E+000
1	1	633	100.00000E-003	40.95000E-006	31.60000E+000
1	1	634	99.99990E-003	41.01000E-006	31.65000E+000
1	1	635	100.00000E-003	41.12000E-006	31.70000E+000
1	1	636	100.00000E-003	40.99000E-006	31.75000E+000
1	1	637	99.99990E-003	41.04000E-006	31.80000E+000
1	1	638	100.00000E-003	41.07000E-006	31.85000E+000
1	1	639	99.99990E-003	41.12000E-006	31.90000E+000
1	1	640	100.00000E-003	41.16000E-006	31.95000E+000
1	1	641	100.00000E-003	40.25000E-006	32.00000E+000
1	1	642	100.00000E-003	40.14000E-006	32.05000E+000
1	1	643	100.00000E-003	40.14000E-006	32.10000E+000
1	1	644	99.99990E-003	40.17000E-006	32.15000E+000
1	1	645	100.00000E-003	40.19000E-006	32.20000E+000
1	1	646	100.00000E-003	40.18000E-006	32.25000E+000
1	1	647	100.00000E-003	40.19000E-006	32.30000E+000
1	1	648	100.00000E-003	40.24000E-006	32.35000E+000
1	1	649	100.00000E-003	40.25000E-006	32.40000E+000
1	1	650	99.99990E-003	40.29000E-006	32.45000E+000
1	1	651	100.00000E-003	39.36000E-006	32.50000E+000
1	1	652	100.00000E-003	39.28000E-006	32.55000E+000
1	1	653	100.00000E-003	39.30000E-006	32.60000E+000
1	1	654	100.00000E-003	39.32000E-006	32.65000E+000
1	1	655	99.99990E-003	39.37000E-006	32.70000E+000
1	1	656	100.00000E-003	39.35000E-006	32.75000E+000
1	1	657	100.00000E-003	39.41000E-006	32.80000E+000
1	1	658	100.00000E-003	39.45000E-006	32.85000E+000
1	1	659	99.99990E-003	39.47000E-006	32.90000E+000
1	1	660	100.00000E-003	39.53000E-006	32.95000E+000
1	1	661	100.00000E-003	38.55000E-006	33.00000E+000
1	1	662	100.00000E-003	38.44000E-006	33.05000E+000
1	1	663	100.00000E-003	38.47000E-006	33.10000E+000
1	1	664	99.99990E-003	38.50000E-006	33.15000E+000
1	1	665	100.00000E-003	38.54000E-006	33.20000E+000
1	1	666	99.99990E-003	38.53000E-006	33.25000E+000
1	1	667	100.00000E-003	38.55000E-006	33.30000E+000
1	1	668	100.00000E-003	38.59000E-006	33.35000E+000
1	1	669	100.00000E-003	38.61000E-006	33.40000E+000
1	1	670	100.00000E-003	38.68000E-006	33.45000E+000
1	1	671	100.00010E-003	37.63000E-006	33.50000E+000
1	1	672	99.99990E-003	37.52000E-006	33.55000E+000
1	1	673	99.99990E-003	37.57000E-006	33.60000E+000
1	1	674	100.00000E-003	37.64000E-006	33.65000E+000
1	1	675	99.99990E-003	37.63000E-006	33.70000E+000
1	1	676	100.00000E-003	37.69000E-006	33.75000E+000
1	1	677	100.00000E-003	37.75000E-006	33.80000E+000
1	1	678	99.99990E-003	37.79000E-006	33.85000E+000
1	1	679	100.00000E-003	37.79000E-006	33.90000E+000
1	1	680	100.00000E-003	37.86000E-006	33.95000E+000
1	1	681	99.99990E-003	36.81000E-006	34.00000E+000
1	1	682	99.99990E-003	36.83000E-006	34.05000E+000
1	1	683	99.99990E-003	36.86000E-006	34.10000E+000
1	1	684	100.00010E-003	36.85000E-006	34.15000E+000
1	1	685	99.99990E-003	36.95000E-006	34.20000E+000
1	1	686	100.00010E-003	37.03000E-006	34.25000E+000
1	1	687	99.99990E-003	37.02000E-006	34.30000E+000
1	1	688	100.00000E-003	37.07000E-006	34.35000E+000
1	1	689	100.00000E-003	37.10000E-006	34.40000E+000
1	1	690	100.00000E-003	37.19000E-006	34.45000E+000
1	1	691	100.00000E-003	36.05000E-006	34.50000E+000
1	1	692	99.99990E-003	35.93000E-006	34.55000E+000
1	1	693	100.00000E-003	35.91000E-006	34.60000E+000
1	1	694	100.00000E-003	35.98000E-006	34.65000E+000
1	1	695	100.00000E-003	36.05000E-006	34.70000E+000
1	1	696	100.00000E-003	36.09000E-006	34.75000E+000
1	1	697	99.99990E-003	36.17000E-006	34.80000E+000
1	1	698	100.00010E-003	36.23000E-006	34.85000E+000
1	1	699	100.00000E-003	36.28000E-006	34.90000E+000
1	1	700	99.99990E-003	36.33000E-006	34.95000E+000
1	1	701	99.99990E-003	37.47000E-006	35.00000E+000
1	1	702	100.00000E-003	37.69000E-006	35.05000E+000
1	1	703	100.00000E-003	37.79000E-006	35.10000E+000
1	1	704	100.00000E-003	37.85000E-006	35.15000E+000
1	1	705	99.99990E-003	37.90000E-006	35.20000E+000
1	1	706	100.00010E-003	37.95000E-006	35.25000E+000
1	1	707	100.00000E-003	37.97000E-006	35.30000E+000
1	1	708	99.99990E-003	38.00000E-006	35.35000E+000
1	1	709	99.99990E-003	38.07000E-006	35.40000E+000
1	1	710	100.00000E-003	38.11000E-006	35.45000E+000
1	1	711	100.00000E-003	39.13000E-006	35.50000E+000
1	1	712	99.99990E-003	39.32000E-006	35.55000E+000
1	1	713	100.00000E-003	39.41000E-006	35.60000E+000
1	1	714	99.99990E-003	39.46000E-006	35.65000E+000
1	1	715	99.99990E-003	39.49000E-006	35.70000E+000
1	1	716	100.00010E-003	39.53000E-006	35.75000E+000
1	1	717	99.99990E-003	39.58000E-006	35.80000E+000
1	1	718	100.00000E-003	39.58000E-006	35.85000E+000
1	1	719	100.00000E-003	39.61000E-006	35.90000E+000
1	1	720	100.00000E-003	39.64000E-006	35.95000E+000
1	1	721	99.99990E-003	40.57000E-006	36.00000E+000
1	1	722	100.00000E-003	40.68000E-006	36.05000E+000
1	1	723	99.99990E-003	40.74000E-006	36.10000E+000
1	1	724	99.99990E-003	40.75000E-006	36.15000E+000
1	1	725	100.00000E-003	40.71000E-006	36.20000E+000
1	1	726	100.00000E-003	40.79000E-006	36.25000E+000
1	1	727	100.00000E-003	40.82000E-006	36.30000E+000
1	1	728	100.00000E-003	40.86000E-006	36.35000E+000
1	1	729	99.99990E-003	40.91000E-006	36.40000E+000
1	1	730	100.00000E-003	40.90000E-006	36.45000E+000
1	1	731	99.99990E-003	41.73000E-006	36.50000E+000
1	1	732	100.00000E-003	41.91000E-006	36.55000E+000
1	1	733	99.99990E-003	41.97000E-006	36.60000E+000
1	1	734	99.99990E-003	41.97000E-006	36.65000E+000
1	1	735	100.00000E-003	41.98000E-006	36.70000E+000
1	1	736	99.99990E-003	42.06000E-006	36.75000E+000
1	1	737	100.00000E-003	42.05000E-006	36.80000E+000
1	1	738	99.99990E-003	42.06000E-006	36.85000E+000
1	1	739	100.00010E-003	42.06000E-006	36.90000E+000
1	1	740	100.00000E-003	42.08000E-006	36.95000E+000
1	1	741	100.00000E-003	42.81000E-006	37.00000E+000
1	1	742	100.00000E-003	42.98000E-006	37.05000E+000
1	1	743	100.00000E-003	43.03000E-006	37.10000E+000
1	1	744	100.00000E-003	43.04000E-006	37.15000E+000
1	1	745	99.99990E-003	43.09000E-006	37.20000E+000
1	1	746	100.00000E-003	43.11000E-006	37.25000E+000
1	1	747	99.99990E-003	43.12000E-006	37.30000E+000
1	1	748	100.00000E-003	43.14000E-006	37.35000E+000
1	1	749	99.99990E-003	43.16000E-006	37.40000E+000
1	1	750	100.00000E-003	43.14000E-006	37.45000E+000
1	1	751	100.00000E-003	43.84000E-006	37.50000E+000
1	1	752	100.00000E-003	43.96000E-006	37.55000E+000
1	1	753	100.00000E-003	43.99000E-006	37.60000E+000
1	1	754	99.99990E-003	44.02000E-006	37.65000E+000
1	1	755	100.00010E-003	44.04000E-006	37.70000E+000
1	1	756	100.00000E-003	44.06000E-006	37.75000E+000
1	1	757	100.00000E-003	44.09000E-006	37.80000E+000
1	1	758	100.00000E-003	44.07000E-006	37.85000E+000
1	1	759	100.00000E-003	44.08000E-006	37.90000E+000
1	1	760	100.00000E-003	44.10000E-006	37.95000E+000
1	1	761	99.99990E-003	44.72000E-006	38.00000E+000
1	1	762	100.00000E-003	44.87000E-006	38.05000E+000
1	1	763	100.00000E-003	44.88000E-006	38.10000E+000
1	1	764	100.00000E-003	44.89000E-006	38.15000E+000
1	1	765	100.00000E-003	44.92000E-006	38.20000E+000
1	1	766	100.00000E-003	44.91000E-006	38.25000E+000
1	1	767	99.99990E-003	44.92000E-006	38.30000E+000
1	1	768	100.00000E-003	44.94000E-006	38.35000E+000
1	1	769	99.99990E-003	44.94000E-006	38.40000E+000
1	1	770	99.99990E-003	44.99000E-006	38.45000E+000
1	1	771	100.00000E-003	45.62000E-006	38.50000E+000
1	1	772	100.00000E-003	45.68000E-006	38.55000E+000
1	1	773	99.99990E-003	45.71000E-006	38.60000E+000
1	1	774	99.99990E-003	45.71000E-006	38.65000E+000
1	1	775	100.00000E-003	45.66000E-006	38.70000E+000
1	1	776	100.00010E-003	45.69000E-006	38.75000E+000
1	1	777	99.99990E-003	45.67000E-006	38.80000E+000
1	1	778	99.99990E-003	45.69000E-006	38.85000E+000
1	1	779	99.99990E-003	45.71000E-006	38.90000E+000
1	1	780	100.00000E-003	45.67000E-006	38.95000E+000
1	1	781	99.99990E-003	46.26000E-006	39.00000E+000
1	1	782	100.00000E-003	46.34000E-006	39.05000E+000
1	1	783	100.00000E-003	46.39000E-006	39.10000E+000
1	1	784	99.99990E-003	46.38000E-006	39.15000E+000
1	1	785	100.00000E-003	46.42000E-006	39.20000E+000
1	1	786	100.00000E-003	46.40000E-006	39.25000E+000
1	1	787	99.99990E-003	46.40000E-006	39.30000E+000
1	1	788	100.00000E-003	46.39000E-006	39.35000E+000
1	1	789	100.00000E-003	46.44000E-006	39.40000E+000
1	1	790	99.99990E-003	46.43000E-006	39.45000E+000
1	1	791	100.00000E-003	46.94000E-006	39.50000E+000
1	1	792	100.00000E-003	47.06000E-006	39.55000E+000
1	1	793	100.00000E-003	47.07000E-006	39.60000E+000
1	1	794	100.00000E-003	47.08000E-006	39.65000E+000
1	1	795	100.00000E-003	47.13000E-006	39.70000E+000
1	1	796	100.00000E-003	47.12000E-006	39.75000E+000
1	1	797	100.00000E-003	47.10000E-006	39.80000E+000
1	1	798	100.00000E-003	47.10000E-006	39.85000E+000
1	1	799	99.99990E-003	47.13000E-006	39.90000E+000
1	1	800	99.99990E-003	47.11000E-006	39.95000E+000
1	1	801	100.00000E-003	47.61000E-006	40.00000E+000
1	1	802	100.00000E-003	47.69000E-006	40.05000E+000
1	1	803	100.00000E-003	47.72000E-006	40.10000E+000
1	1	804	100.00000E-003	47.70000E-006	40.15000E+000
1	1	805	100.00000E-003	47.67000E-006	40.20000E+000
1	1	806	100.00000E-003	47.69000E-006	40.25000E+000
1	1	807	99.99990E-003	47.73000E-006	40.30000E+000
1	1	808	100.00000E-003	47.69000E-006	40.35000E+000
1	1	809	100.00000E-003	47.69000E-006	40.40000E+000
1	1	810	99.99990E-003	47.68000E-006	40.45000E+000
1	1	811	100.00000E-003	48.17000E-006	40.50000E+000
1	1	812	100.00000E-003	48.27000E-006	40.55000E+000
1	1	813	100.00000E-003	48.26000E-006	40.60000E+000
1	1	814	100.00000E-003	48.28000E-006	40.65000E+000
1	1	815	99.99990E-003	48.23000E-006	40.70000E+000
1	1	816	100.00010E-003	48.23000E-006	40.75000E+000
1	1	817	100.00000E-003	48.19000E-006	40.80000E+000
1	1	818	100.00000E-003	48.21000E-006	40.85000E+000
1	1	819	100.00000E-003	48.21000E-006	40.90000E+000
1	1	820	99.99990E-003	48.24000E-006	40.95000E+000
1	1	821	100.00000E-003	48.61000E-006	41.00000E+000
1	1	822	99.99990E-003	48.68000E-006	41.05000E+000
1	1	823	99.99990E-003	48.79000E-006	41.10000E+000
1	1	824	100.00000E-003	48.76000E-006	41.15000E+000
1	1	825	100.00000E-003	48.77000E-006	41.20000E+000
1	1	826	99.99990E-003	48.76000E-006	41.25000E+000
1	1	827	100.00000E-003	48.75000E-006	41.30000E+000
1	1	828	100.00000E-003	48.75000E-006	41.35000E+000
1	1	829	100.00000E-003	48.77000E-006	41.40000E+000
1	1	830	99.99990E-003	48.81000E-006	41.45000E+000
1	1	831	100.00000E-003	49.20000E-006	41.50000E+000
1	1	832	100.00000E-003	49.24000E-006	41.55000E+000
1	1	833	100.00000E-003	49.24000E-006	41.60000E+000
1	1	834	99.99990E-003	49.26000E-006	41.65000E+000
1	1	835	100.00000E-003	49.28000E-006	41.70000E+000
1	1	836	100.00000E-003	49.29000E-006	41.75000E+000
1	1	837	100.00000E-003	49.27000E-006	41.80000E+000
1	1	838	100.00000E-003	49.27000E-006	41.85000E+000
1	1	839	100.00000E-003	49.26000E-006	41.90000E+000
1	1	840	100.00000E-003	49.28000E-006	41.95000E+000
1	1	841	99.99990E-003	49.66000E-006	42.00000E+000
1	1	842	99.99990E-003	49.77000E-006	42.05000E+000
1	1	843	100.00000E-003	49.73000E-006	42.10000E+000
1	1	844	100.00000E-003	49.72000E-006	42.15000E+000
1	1	845	100.00000E-003	49.72000E-006	42.20000E+000
1	1	846	100.00000E-003	49.71000E-006	42.25000E+000
1	1	847	100.00000E-003	49.74000E-006	42.30000E+000
1	1	848	100.00000E-003	49.75000E-006	42.35000E+000
1	1	849	99.99990E-003	49.74000E-006	42.40000E+000
1	1	850	100.00000E-003	49.74000E-006	42.45000E+000
1	1	851	100.00000E-003	50.07000E-006	42.50000E+000
1	1	852	100.00000E-003	50.05000E-006	42.55000E+000
1	1	853	100.00000E-003	50.08000E-006	42.60000E+000
1	1	854	100.00000E-003	50.06000E-006	42.65000E+000
1	1	855	100.00000E-003	50.10000E-006	42.70000E+000
1	1	856	100.00000E-003	50.10000E-006	42.75000E+000
1	1	857	100.00000E-003	50.13000E-006	42.80000E+000
1	1	858	100.00000E-003	50.07000E-006	42.85000E+000
1	1	859	100.00000E-003	50.07000E-006	42.90000E+000
1	1	860	100.00000E-003	50.02000E-006	42.95000E+000
1	1	861	99.99990E-003	50.37000E-006	43.00000E+000
1	1	862	100.00000E-003	50.43000E-006	43.05000E+000
1	1	863	100.00000E-003	50.45000E-006	43.10000E+000
1	1	864	100.00000E-003	50.53000E-006	43.15000E+000
1	1	865	100.00000E-003	50.44000E-006	43.20000E+000
1	1	866	100.00010E-003	50.41000E-006	43.25000E+000
1	1	867	100.00000E-003	50.46000E-006	43.30000E+000
1	1	868	99.99990E-003	50.47000E-006	43.35000E+000
1	1	869	100.00000E-003	50.49000E-006	43.40000E+000
1	1	870	100.00000E-003	50.49000E-006	43.45000E+000
1	1	871	99.99990E-003	50.80000E-006	43.50000E+000
1	1	872	100.00000E-003	50.84000E-006	43.55000E+000
1	1	873	100.00000E-003	50.89000E-006	43.60000E+000
1	1	874	100.00000E-003	50.91000E-006	43.65000E+000
1	1	875	100.00000E-003	50.95000E-006	43.70000E+000
1	1	876	100.00000E-003	50.90000E-006	43.75000E+000
1	1	877	100.00000E-003	50.88000E-006	43.80000E+000
1	1	878	100.00000E-003	50.80000E-006	43.85000E+000
1	1	879	100.00000E-003	50.75000E-006	43.90000E+000
1	1	880	99.99990E-003	50.76000E-006	43.95000E+000
1	1	881	99.99990E-003	51.09000E-006	44.00000E+000
1	1	882	100.00000E-003	51.10000E-006	44.05000E+000
1	1	883	100.00000E-003	51.21000E-006	44.10000E+000
1	1	884	99.99990E-003	51.18000E-006	44.15000E+000
1	1	885	100.00000E-003	51.15000E-006	44.20000E+000
1	1	886	100.00000E-003	51.14000E-006	44.25000E+000
1	1	887	100.00000E-003	51.14000E-006	44.30000E+000
1	1	888	100.00000E-003	51.11000E-006	44.35000E+000
1	1	889	99.99990E-003	51.15000E-006	44.40000E+000
1	1	890	100.00000E-003	51.12000E-006	44.45000E+000
1	1	891	99.99990E-003	51.40000E-006	44.50000E+000
1	1	892	100.00000E-003	51.53000E-006	44.55000E+000
1	1	893	100.00000E-003	51.56000E-006	44.60000E+000
1	1	894	100.00000E-003	51.57000E-006	44.65000E+000
1	1	895	99.99990E-003	51.56000E-006	44.70000E+000
1	1	896	100.00000E-003	51.59000E-006	44.75000E+000
1	1	897	99.99990E-003	51.48000E-006	44.80000E+000
1	1	898	100.00000E-003	51.47000E-006	44.85000E+000
1	1	899	100.00000E-003	51.44000E-006	44.90000E+000
1	1	900	99.99990E-003	51.46000E-006	44.95000E+000
1	1	901	100.00000E-003	51.12000E-006	45.00000E+000
1	1	902	100.00000E-003	51.07000E-006	45.05000E+000
1	1	903	100.00000E-003	51.03000E-006	45.10000E+000
1	1	904	99.99990E-003	50.99000E-006	45.15000E+000
1	1	905	100.00000E-003	50.98000E-006	45.20000E+000
1	1	906	100.00000E-003	51.00000E-006	45.25000E+000
1	1	907	100.00010E-003	50.97000E-006	45.30000E+000
1	1	908	99.99990E-003	50.96000E-006	45.35000E+000
1	1	909	100.00000E-003	50.93000E-006	45.40000E+000
1	1	910	100.00000E-003	50.93000E-006	45.45000E+000
1	1	911	100.00000E-003	50.53000E-006	45.50000E+000
1	1	912	100.00000E-003	50.40000E-006	45.55000E+000
1	1	913	99.99990E-003	50.38000E-006	45.60000E+000
1	1	914	99.99990E-003	50.39000E-006	45.65000E+000
1	1	915	99.99990E-003	50.42000E-006	45.70000E+000
1	1	916	99.99990E-003	50.25000E-006	45.75000E+000
1	1	917	100.00000E-003	50.25000E-006	45.80000E+000
1	1	918	99.99990E-003	50.23000E-006	45.85000E+000
1	1	919	99.99990E-003	50.22000E-006	45.90000E+000
1	1	920	99.99990E-003	50.35000E-006	45.95000E+000
1	1	921	100.00000E-003	49.96000E-006	46.00000E+000
1	1	922	100.00000E-003	49.86000E-006	46.05000E+000
1	1	923	100.00000E-003	49.85000E-006	46.10000E+000
1	1	924	100.00010E-003	49.86000E-006	46.15000E+000
1	1	925	100.00010E-003	49.80000E-006	46.20000E+000
1	1	926	100.00000E-003	49.82000E-006	46.25000E+000
1	1	927	100.00000E-003	49.80000E-006	46.30000E+000
1	1	928	100.00000E-003	49.80000E-006	46.35000E+000
1	1	929	100.00010E-003	49.75000E-006	46.40000E+000
1	1	930	100.00000E-003	49.75000E-006	46.45000E+000
1	1	931	100.00000E-003	49.28000E-006	46.50000E+000
1	1	932	100.00000E-003	49.17000E-006	46.55000E+000
1	1	933	100.00010E-003	49.20000E-006	46.60000E+000
1	1	934	99.99990E-003	49.13000E-006	46.65000E+000
1	1	935	100.00000E-003	49.12000E-006	46.70000E+000
1	1	936	99.99990E-003	49.07000E-006	46.75000E+000
1	1	937	100.00000E-003	49.06000E-006	46.80000E+000
1	1	938	100.00000E-003	49.02000E-006	46.85000E+000
1	1	939	100.00000E-003	49.00000E-006	46.90000E+000
1	1	940	100.00000E-003	49.05000E-006	46.95000E+000
1	1	941	100.00000E-003	48.56000E-006	47.00000E+000
1	1	942	100.00000E-003	48.49000E-006	47.05000E+000
1	1	943	99.99990E-003	48.45000E-006	47.10000E+000
1	1	944	100.00000E-003	48.41000E-006	47.15000E+000
1	1	945	100.00000E-003	48.35000E-006	47.20000E+000
1	1	946	100.00000E-003	48.31000E-006	47.25000E+000
1	1	947	99.99990E-003	48.32000E-006	47.30000E+000
1	1	948	100.00000E-003	48.32000E-006	47.35000E+000
1	1	949	100.00000E-003	48.33000E-006	47.40000E+000
1	1	950	100.00000E-003	48.28000E-006	47.45000E+000
1	1	951	100.00000E-003	47.73000E-006	47.50000E+000
1	1	952	99.99990E-003	47.65000E-006	47.55000E+000
1	1	953	100.00000E-003	47.62000E-006	47.60000E+000
1	1	954	100.00000E-003	47.59000E-006	47.65000E+000
1	1	955	100.00000E-003	47.57000E-006	47.70000E+000
1	1	956	100.00000E-003	47.57000E-006	47.75000E+000
1	1	957	100.00000E-003	47.51000E-006	47.80000E+000
1	1	958	100.00000E-003	47.53000E-006	47.85000E+000
1	1	959	100.00000E-003	47.51000E-006	47.90000E+000
1	1	960	99.99990E-003	47.55000E-006	47.95000E+000
1	1	961	100.00000E-003	46.98000E-006	48.00000E+000
1	1	962	100.00000E-003	46.91000E-006	48.05000E+000
1	1	963	100.00000E-003	46.85000E-006	48.10000E+000
1	1	964	100.00000E-003	46.85000E-006	48.15000E+000
1	1	965	100.00000E-003	46.83000E-006	48.20000E+000
1	1	966	99.99990E-003	46.79000E-006	48.25000E+000
1	1	967	99.99990E-003	46.82000E-006	48.30000E+000
1	1	968	99.99990E-003	46.78000E-006	48.35000E+000
1	1	969	100.00000E-003	46.78000E-006	48.40000E+000
1	1	970	100.00000E-003	46.76000E-006	48.45000E+000
1	1	971	100.00000E-003	46.22000E-006	48.50000E+000
1	1	972	100.00000E-003	46.07000E-006	48.55000E+000
1	1	973	99.99990E-003	46.06000E-006	48.60000E+000
1	1	974	100.00000E-003	46.07000E-006	48.65000E+000
1	1	975	99.99990E-003	46.06000E-006	48.70000E+000
1	1	976	100.00000E-003	46.06000E-006	48.75000E+000
1	1	977	100.00000E-003	46.06000E-006	48.80000E+000
1	1	978	100.00000E-003	46.05000E-006	48.85000E+000
1	1	979	100.00000E-003	46.04000E-006	48.90000E+000
1	1	980	100.00000E-003	46.03000E-006	48.95000E+000
1	1	981	100.00000E-003	45.41000E-006	49.00000E+000
1	1	982	100.00000E-003	45.30000E-006	49.05000E+000
1	1	983	100.00000E-003	45.32000E-006	49.10000E+000
1	1	984	100.00000E-003	45.29000E-006	49.15000E+000
1	1	985	99.99990E-003	45.30000E-006	49.20000E+000
1	1	986	100.00000E-003	45.30000E-006	49.25000E+000
1	1	987	100.00000E-003	45.31000E-006	49.30000E+000
1	1	988	100.00000E-003	45.29000E-006	49.35000E+000
1	1	989	100.00000E-003	45.30000E-006	49.40000E+000
1	1	990	99.99990E-003	45.32000E-006	49.45000E+000
1	1	991	99.99990E-003	44.64000E-006	49.50000E+000
1	1	992	100.00000E-003	44.55000E-006	49.55000E+000
1	1	993	99.99990E-003	44.52000E-006	49.60000E+000
1	1	994	100.00010E-003	44.53000E-006	49.65000E+000
1	1	995	99.99990E-003	44.54000E-006	49.70000E+000
1	1	996	100.00000E-003	44.55000E-006	49.75000E+000
1	1	997	100.00000E-003	44.56000E-006	49.80000E+000
1	1	998	99.99990E-003	44.55000E-006	49.85000E+000
1	1	999	100.00000E-003	44.56000E-006	49.90000E+000
1	1	1000	99.99990E-003	44.61000E-006	49.95000E+000
1	1	1001	100.00010E-003	43.88000E-006	50.00000E+000
1	1	1002	100.00000E-003	43.78000E-006	50.05000E+000
1	1	1003	100.00010E-003	43.79000E-006	50.10000E+000
1	1	1004	100.00000E-003	43.77000E-006	50.15000E+000
1	1	1005	100.00000E-003	43.79000E-006	50.20000E+000
1	1	1006	100.00000E-003	43.78000E-006	50.25000E+000
1	1	1007	100.00000E-003	43.81000E-006	50.30000E+000
1	1	1008	100.00000E-003	43.81000E-006	50.35000E+000
1	1	1009	100.00000E-003	43.79000E-006	50.40000E+000
1	1	1010	100.00000E-003	43.80000E-006	50.45000E+000
1	1	1011	100.00000E-003	43.03000E-006	50.50000E+000
1	1	1012	100.00010E-003	42.94000E-006	50.55000E+000
1	1	1013	100.00000E-003	42.97000E-006	50.60000E+000
1	1	1014	99.99990E-003	42.96000E-006	50.65000E+000
1	1	1015	100.00000E-003	43.01000E-006	50.70000E+000
1	1	1016	100.00000E-003	43.00000E-006	50.75000E+000
1	1	1017	100.00010E-003	42.99000E-006	50.80000E+000
1	1	1018	100.00000E-003	43.00000E-006	50.85000E+000
1	1	1019	100.00000E-003	43.04000E-006	50.90000E+000
1	1	1020	100.00000E-003	43.06000E-006	50.95000E+000
1	1	1021	100.00010E-003	42.24000E-006	51.00000E+000
1	1	1022	100.00000E-003	42.20000E-006	51.05000E+000
1	1	1023	99.99990E-003	42.16000E-006	51.10000E+000
1	1	1024	99.99990E-003	42.16000E-006	51.15000E+000
1	1	1025	100.00000E-003	42.16000E-006	51.20000E+000
1	1	1026	100.00000E-003	42.22000E-006	51.25000E+000
1	1	1027	100.00000E-003	42.26000E-006	51.30000E+000
1	1	1028	100.00000E-003	42.29000E-006	51.35000E+000
1	1	1029	100.00000E-003	42.27000E-006	51.40000E+000
1	1	1030	99.99990E-003	42.29000E-006	51.45000E+000
1	1	1031	100.00000E-003	41.47000E-006	51.50000E+000
1	1	1032	100.00000E-003	41.39000E-006	51.55000E+000
1	1	1033	100.00000E-003	41.39000E-006	51.60000E+000
1	1	1034	99.99990E-003	41.38000E-006	51.65000E+000
1	1	1035	99.99990E-003	41.39000E-006	51.70000E+000
1	1	1036	100.00000E-003	41.42000E-006	51.75000E+000
1	1	1037	100.00000E-003	41.45000E-006	51.80000E+000
1	1	1038	100.00000E-003	41.46000E-006	51.85000E+000
1	1	1039	100.00000E-003	41.50000E-006	51.90000E+000
1	1	1040	100.00000E-003	41.52000E-006	51.95000E+000
1	1	1041	100.00000E-003	40.67000E-006	52.00000E+000
1	1	1042	99.99990E-003	40.57000E-006	52.05000E+000
1	1	1043	100.00000E-003	40.57000E-006	52.10000E+000
1	1	1044	100.00000E-003	40.61000E-006	52.15000E+000
1	1	1045	100.00000E-003	40.66000E-006	52.20000E+000
1	1	1046	100.00000E-003	40.64000E-006	52.25000E+000
1	1	1047	99.99990E-003	40.68000E-006	52.30000E+000
1	1	1048	100.00000E-003	40.69000E-006	52.35000E+000
1	1	1049	100.00000E-003	40.74000E-006	52.40000E+000
1	1	1050	100.00000E-003	40.76000E-006	52.45000E+000
1	1	1051	100.00010E-003	39.80000E-006	52.50000E+000
1	1	1052	100.00000E-003	39.75000E-006	52.55000E+000
1	1	1053	99.99990E-003	39.74000E-006	52.60000E+000
1	1	1054	100.00000E-003	39.73000E-006	52.65000E+000
1	1	1055	99.99990E-003	39.77000E-006	52.70000E+000
1	1	1056	99.99990E-003	39.78000E-006	52.75000E+000
1	1	1057	99.99990E-003	39.81000E-006	52.80000E+000
1	1	1058	99.99990E-003	39.87000E-006	52.85000E+000
1	1	1059	99.99990E-003	39.90000E-006	52.90000E+000
1	1	1060	99.99990E-003	39.91000E-006	52.95000E+000
1	1	1061	100.00000E-003	38.95000E-006	53.00000E+000
1	1	1062	100.00000E-003	38.89000E-006	53.05000E+000
1	1	1063	100.00000E-003	38.87000E-006	53.10000E+000
1	1	1064	100.00000E-003	38.94000E-006	53.15000E+000
1	1	1065	100.00000E-003	38.96000E-006	53.20000E+000
1	1	1066	100.00000E-003	39.00000E-006	53.25000E+000
1	1	1067	100.00000E-003	39.06000E-006	53.30000E+000
1	1	1068	100.00000E-003	39.05000E-006	53.35000E+000
1	1	1069	100.00000E-003	39.10000E-006	53.40000E+000
1	1	1070	99.99990E-003	39.15000E-006	53.45000E+000
1	1	1071	100.00000E-003	38.14000E-006	53.50000E+000
1	1	1072	100.00000E-003	38.07000E-006	53.55000E+000
1	1	1073	99.99990E-003	38.07000E-006	53.60000E+000
1	1	1074	99.99990E-003	38.10000E-006	53.65000E+000
1	1	1075	100.00000E-003	38.11000E-006	53.70000E+000
1	1	1076	99.99990E-003	38.16000E-006	53.75000E+000
1	1	1077	100.00000E-003	38.23000E-006	53.80000E+000
1	1	1078	99.99990E-003	38.29000E-006	53.85000E+000
1	1	1079	100.00000E-003	38.31000E-006	53.90000E+000
1	1	1080	100.00000E-003	38.33000E-006	53.95000E+000
1	1	1081	100.00000E-003	37.28000E-006	54.00000E+000
1	1	1082	100.00000E-003	37.19000E-006	54.05000E+000
1	1	1083	100.00000E-003	37.21000E-006	54.10000E+000
1	1	1084	100.00000E-003	37.23000E-006	54.15000E+000
1	1	1085	100.00000E-003	37.29000E-006	54.20000E+000
1	1	1086	100.00000E-003	37.34000E-006	54.25000E+000
1	1	1087	100.00000E-003	37.32000E-006	54.30000E+000
1	1	1088	100.00000E-003	37.39000E-006	54.35000E+000
1	1	1089	99.99990E-003	37.42000E-006	54.40000E+000
1	1	1090	100.00000E-003	37.44000E-006	54.45000E+000
1	1	1091	100.00000E-003	36.31000E-006	54.50000E+000
1	1	1092	100.00000E-003	36.20000E-006	54.55000E+000
1	1	1093	99.99990E-003	36.28000E-006	54.60000E+000
1	1	1094	100.00000E-003	36.34000E-006	54.65000E+000
1	1	1095	100.00000E-003	36.39000E-006	54.70000E+000
1	1	1096	100.00000E-003	36.46000E-006	54.75000E+000
1	1	1097	100.00000E-003	36.47000E-006	54.80000E+000
1	1	1098	100.00000E-003	36.53000E-006	54.85000E+000
1	1	1099	99.99990E-003	36.52000E-006	54.90000E+000
1	1	1100	99.99990E-003	36.60000E-006	54.95000E+000
1	1	1101	99.99990E-003	37.83000E-006	55.00000E+000
1	1	1102	100.00010E-003	37.99000E-006	55.05000E+000
1	1	1103	99.99990E-003	38.04000E-006	55.10000E+000
1	1	1104	100.00000E-003	38.09000E-006	55.15000E+000
1	1	1105	100.00000E-003	38.18000E-006	55.20000E+000
1	1	1106	100.00010E-003	38.20000E-006	55.25000E+000
1	1	1107	100.00000E-003	38.25000E-006	55.30000E+000
1	1	1108	99.99990E-003	38.32000E-006	55.35000E+000
1	1	1109	100.00000E-003	38.32000E-006	55.40000E+000
1	1	1110	99.99990E-003	38.35000E-006	55.45000E+000
1	1	1111	100.00000E-003	39.43000E-006	55.50000E+000
1	1	1112	100.00000E-003	39.57000E-006	55.55000E+000
1	1	1113	100.00000E-003	39.62000E-006	55.60000E+000
1	1	1114	99.99990E-003	39.69000E-006	55.65000E+000
1	1	1115	100.00000E-003	39.69000E-006	55.70000E+000
1	1	1116	100.00000E-003	39.78000E-006	55.75000E+000
1	1	1117	100.00000E-003	39.81000E-006	55.80000E+000
1	1	1118	100.00000E-003	39.85000E-006	55.85000E+000
1	1	1119	99.99990E-003	39.86000E-006	55.90000E+000
1	1	1120	100.00000E-003	39.87000E-006	55.95000E+000
1	1	1121	100.00000E-003	40.83000E-006	56.00000E+000
1	1	1122	100.00000E-003	40.96000E-006	56.05000E+000
1	1	1123	99.99990E-003	41.03000E-006	56.10000E+000
1	1	1124	99.99990E-003	41.05000E-006	56.15000E+000
1	1	1125	100.00000E-003	41.07000E-006	56.20000E+000
1	1	1126	99.99990E-003	41.10000E-006	56.25000E+000
1	1	1127	100.00000E-003	41.10000E-006	56.30000E+000
1	1	1128	100.00000E-003	41.14000E-006	56.35000E+000
1	1	1129	99.99990E-003	41.17000E-006	56.40000E+000
1	1	1130	99.99990E-003	41.18000E-006	56.45000E+000
1	1	1131	99.99990E-003	42.02000E-006	56.50000E+000
1	1	1132	99.99990E-003	42.12000E-006	56.55000E+000
1	1	1133	100.00000E-003	42.15000E-006	56.60000E+000
1	1	1134	100.00000E-003	42.14000E-006	56.65000E+000
1	1	1135	100.00000E-003	42.21000E-006	56.70000E+000
1	1	1136	100.00000E-003	42.21000E-006	56.75000E+000
1	1	1137	100.00000E-003	42.26000E-006	56.80000E+000
1	1	1138	99.99990E-003	42.25000E-006	56.85000E+000
1	1	1139	99.99990E-003	42.32000E-006	56.90000E+000
1	1	1140	100.00000E-003	42.32000E-006	56.95000E+000
1	1	1141	100.00000E-003	43.07000E-006	57.00000E+000
1	1	1142	100.00000E-003	43.23000E-006	57.05000E+000
1	1	1143	99.99990E-003	43.28000E-006	57.10000E+000
1	1	1144	100.00000E-003	43.31000E-006	57.15000E+000
1	1	1145	99.99990E-003	43.28000E-006	57.20000E+000
1	1	1146	100.00000E-003	43.34000E-006	57.25000E+000
1	1	1147	99.99990E-003	43.36000E-006	57.30000E+000
1	1	1148	100.00000E-003	43.36000E-006	57.35000E+000
1	1	1149	100.00000E-003	43.37000E-006	57.40000E+000
1	1	1150	100.00000E-003	43.39000E-006	57.45000E+000
1	1	1151	100.00000E-003	44.04000E-006	57.50000E+000
1	1	1152	100.00000E-003	44.19000E-006	57.55000E+000
1	1	1153	100.00000E-003	44.19000E-006	57.60000E+000
1	1	1154	99.99990E-003	44.23000E-006	57.65000E+000
1	1	1155	99.99990E-003	44.22000E-006	57.70000E+000
1	1	1156	100.00000E-003	44.26000E-006	57.75000E+000
1	1	1157	100.00000E-003	44.31000E-006	57.80000E+000
1	1	1158	100.00000E-003	44.31000E-006	57.85000E+000
1	1	1159	99.99990E-003	44.36000E-006	57.90000E+000
1	1	1160	99.99990E-003	44.41000E-006	57.95000E+000
1	1	1161	99.99990E-003	45.01000E-006	58.00000E+000
1	1	1162	99.99990E-003	45.13000E-006	58.05000E+000
1	1	1163	100.00000E-003	45.14000E-006	58.10000E+000
1	1	1164	100.00000E-003	45.14000E-006	58.15000E+000
1	1	1165	100.00000E-003	45.12000E-006	58.20000E+000
1	1	1166	100.00000E-003	45.15000E-006	58.25000E+000
1	1	1167	100.00000E-003	45.19000E-006	58.30000E+000
1	1	1168	100.00000E-003	45.17000E-006	58.35000E+000
1	1	1169	100.00000E-003	45.12000E-006	58.40000E+000
1	1	1170	99.99990E-003	45.13000E-006	58.45000E+000
1	1	1171	99.99990E-003	45.76000E-006	58.50000E+000
1	1	1172	100.00000E-003	45.86000E-006	58.55000E+000
1	1	1173	100.00000E-003	45.90000E-006	58.60000E+000
1	1	1174	100.00000E-003	45.90000E-006	58.65000E+000
1	1	1175	99.99990E-003	45.90000E-006	58.70000E+000
1	1	1176	100.00000E-003	45.92000E-006	58.75000E+000
1	1	1177	99.99990E-003	45.93000E-006	58.80000E+000
1	1	1178	100.00000E-003	45.99000E-006	58.85000E+000
1	1	1179	100.00010E-003	46.07000E-006	58.90000E+000
1	1	1180	100.00000E-003	46.05000E-006	58.95000E+000
1	1	1181	100.00000E-003	46.57000E-006	59.00000E+000
1	1	1182	99.99990E-003	46.68000E-006	59.05000E+000
1	1	1183	99.99990E-003	46.62000E-006	59.10000E+000
1	1	1184	99.99990E-003	46.60000E-006	59.15000E+000
1	1	1185	100.00000E-003	46.59000E-006	59.20000E+000
1	1	1186	100.00000E-003	46.65000E-006	59.25000E+000
1	1	1187	100.00000E-003	46.61000E-006	59.30000E+000
1	1	1188	100.00000E-003	46.57000E-006	59.35000E+000
1	1	1189	100.00000E-003	46.60000E-006	59.40000E+000
1	1	1190	100.00000E-003	46.58000E-006	59.45000E+000
1	1	1191	100.00000E-003	47.14000E-006	59.50000E+000
1	1	1192	99.99990E-003	47.18000E-006	59.55000E+000
1	1	1193	100.00000E-003	47.20000E-006	59.60000E+000
1	1	1194	100.00000E-003	47.19000E-006	59.65000E+000
1	1	1195	100.00000E-003	47.20000E-006	59.70000E+000
1	1	1196	99.99990E-003	47.19000E-006	59.75000E+000
1	1	1197	100.00000E-003	47.20000E-006	59.80000E+000
1	1	1198	100.00000E-003	47.23000E-006	59.85000E+000
1	1	1199	100.00000E-003	47.22000E-006	59.90000E+000
1	1	1200	100.00000E-003	47.20000E-006	59.95000E+000
1	1	1201	100.00000E-003	47.74000E-006	60.00000E+000
1	1	1202	100.00000E-003	47.82000E-006	60.05000E+000
1	1	1203	100.00000E-003	47.83000E-006	60.10000E+000
1	1	1204	100.00000E-003	47.84000E-006	60.15000E+000
1	1	1205	99.99990E-003	47.83000E-006	60.20000E+000
1	1	1206	100.00000E-003	47.86000E-006	60.25000E+000
1	1	1207	100.00000E-003	47.83000E-006	60.30000E+000
1	1	1208	99.99990E-003	47.85000E-006	60.35000E+000
1	1	1209	99.99990E-003	47.84000E-006	60.40000E+000
1	1	1210	100.00000E-003	47.85000E-006	60.45000E+000
1	1	1211	99.99990E-003	48.34000E-006	60.50000E+000
1	1	1212	100.00000E-003	48.38000E-006	60.55000E+000
1	1	1213	100.00010E-003	48.43000E-006	60.60000E+000
1	1	1214	100.00000E-003	48.48000E-006	60.65000E+000
1	1	1215	100.00000E-003	48.48000E-006	60.70000E+000
1	1	1216	100.00000E-003	48.45000E-006	60.75000E+000
1	1	1217	99.99990E-003	48.44000E-006	60.80000E+000
1	1	1218	100.00000E-003	48.45000E-006	60.85000E+000
1	1	1219	99.99990E-003	48.43000E-006	60.90000E+000
1	1	1220	100.00000E-003	48.42000E-006	60.95000E+000
1	1	1221	100.00000E-003	48.90000E-006	61.00000E+000
1	1	1222	99.99990E-003	48.94000E-006	61.05000E+000
1	1	1223	100.00000E-003	48.97000E-006	61.10000E+000
1	1	1224	100.00000E-003	49.00000E-006	61.15000E+000
1	1	1225	100.00000E-003	49.01000E-006	61.20000E+000
1	1	1226	99.99990E-003	48.98000E-006	61.25000E+000
1	1	1227	100.00000E-003	48.97000E-006	61.30000E+000
1	1	1228	99.99990E-003	48.98000E-006	61.35000E+000
1	1	1229	99.99990E-003	48.99000E-006	61.40000E+000
1	1	1230	100.00000E-003	48.97000E-006	61.45000E+000
1	1	1231	100.00000E-003	49.37000E-006	61.50000E+000
1	1	1232	100.00000E-003	49.45000E-006	61.55000E+000
1	1	1233	100.00000E-003	49.45000E-006	61.60000E+000
1	1	1234	100.00010E-003	49.45000E-006	61.65000E+000
1	1	1235	100.00000E-003	49.44000E-006	61.70000E+000
1	1	1236	100.00000E-003	49.43000E-006	61.75000E+000
1	1	1237	100.00000E-003	49.43000E-006	61.80000E+000
1	1	1238	99.99990E-003	49.43000E-006	61.85000E+000
1	1	1239	99.99990E-003	49.42000E-006	61.90000E+000
1	1	1240	100.00000E-003	49.27000E-006	61.95000E+000
1	1	1241	99.99990E-003	49.67000E-006	62.00000E+000
1	1	1242	100.00000E-003	49.88000E-006	62.05000E+000
1	1	1243	100.00000E-003	49.91000E-006	62.10000E+000
1	1	1244	100.00000E-003	49.94000E-006	62.15000E+000
1	1	1245	99.99990E-003	49.91000E-006	62.20000E+000
1	1	1246	100.00000E-003	49.89000E-006	62.25000E+000
1	1	1247	99.99990E-003	49.90000E-006	62.30000E+000
1	1	1248	100.00000E-003	49.81000E-006	62.35000E+000
1	1	1249	100.00000E-003	49.79000E-006	62.40000E+000
1	1	1250	100.00000E-003	49.81000E-006	62.45000E+000
1	1	1251	100.00000E-003	50.18000E-006	62.50000E+000
1	1	1252	100.00000E-003	50.28000E-006	62.55000E+000
1	1	1253	99.99990E-003	50.29000E-006	62.60000E+000
1	1	1254	100.00010E-003	50.32000E-006	62.65000E+000
1	1	1255	99.99990E-003	50.29000E-006	62.70000E+000
1	1	1256	100.00000E-003	50.28000E-006	62.75000E+000
1	1	1257	100.00000E-003	50.28000E-006	62.80000E+000
1	1	1258	99.99990E-003	50.27000E-006	62.85000E+000
1	1	1259	99.99990E-003	50.24000E-006	62.90000E+000
1	1	1260	100.00000E-003	50.21000E-006	62.95000E+000
1	1	1261	99.99990E-003	50.58000E-006	63.00000E+000
1	1	1262	100.00000E-003	50.61000E-006	63.05000E+000
1	1	1263	99.99990E-003	50.66000E-006	63.10000E+000
1	1	1264	99.99990E-003	50.69000E-006	63.15000E+000
1	1	1265	100.00000E-003	50.69000E-006	63.20000E+000
1	1	1266	100.00000E-003	50.69000E-006	63.25000E+000
1	1	1267	100.00000E-003	50.73000E-006	63.30000E+000
1	1	1268	100.00000E-003	50.72000E-006	63.35000E+000
1	1	1269	100.00000E-003	50.69000E-006	63.40000E+000
1	1	1270	100.00010E-003	50.76000E-006	63.45000E+000
1	1	1271	100.00000E-003	51.10000E-006	63.50000E+000
1	1	1272	100.00000E-003	51.14000E-006	63.55000E+000
1	1	1273	99.99990E-003	51.20000E-006	63.60000E+000
1	1	1274	100.00000E-003	51.17000E-006	63.65000E+000
1	1	1275	100.00000E-003	51.17000E-006	63.70000E+000
1	1	1276	99.99990E-003	51.15000E-006	63.75000E+000
1	1	1277	100.00000E-003	51.12000E-006	63.80000E+000
1	1	1278	100.00000E-003	51.05000E-006	63.85000E+000
1	1	1279	100.00000E-003	51.06000E-006	63.90000E+000
1	1	1280	100.00000E-003	51.05000E-006	63.95000E+000
1	1	1281	99.99990E-003	51.36000E-006	64.00000E+000
1	1	1282	100.00000E-003	51.43000E-006	64.05000E+000
1	1	1283	99.99990E-003	51.43000E-006	64.10000E+000
1	1	1284	100.00000E-003	51.47000E-006	64.15000E+000
1	1	1285	100.00000E-003	51.47000E-006	64.20000E+000
1	1	1286	100.00000E-003	51.44000E-006	64.25000E+000
1	1	1287	99.99990E-003	51.42000E-006	64.30000E+000
1	1	1288	100.00000E-003	51.45000E-006	64.35000E+000
1	1	1289	100.00000E-003	51.39000E-006	64.40000E+000
1	1	1290	99.99990E-003	51.40000E-006	64.45000E+000
1	1	1291	100.00000E-003	51.73000E-006	64.50000E+000
1	1	1292	100.00000E-003	51.75000E-006	64.55000E+000
1	1	1293	99.99990E-003	51.73000E-006	64.60000E+000
1	1	1294	100.00000E-003	51.65000E-006	64.65000E+000
1	1	1295	100.00000E-003	51.66000E-006	64.70000E+000
1	1	1296	99.99990E-003	51.62000E-006	64.75000E+000
1	1	1297	100.00000E-003	51.62000E-006	64.80000E+000
1	1	1298	99.99990E-003	51.59000E-006	64.85000E+000
1	1	1299	100.00000E-003	51.63000E-006	64.90000E+000
1	1	1300	100.00000E-003	51.64000E-006	64.95000E+000
1	1	1301	100.00000E-003	51.33000E-006	65.00000E+000
1	1	1302	100.00000E-003	51.26000E-006	65.05000E+000
1	1	1303	99.99990E-003	51.19000E-006	65.10000E+000
1	1	1304	100.00000E-003	51.17000E-006	65.15000E+000
1	1	1305	100.00000E-003	51.12000E-006	65.20000E+000
1	1	1306	99.99990E-003	51.14000E-006	65.25000E+000
1	1	1307	100.00000E-003	51.16000E-006	65.30000E+000
1	1	1308	100.00000E-003	51.11000E-006	65.35000E+000
1	1	1309	99.99990E-003	51.14000E-006	65.40000E+000
1	1	1310	100.00000E-003	51.06000E-006	65.45000E+000
1	1	1311	99.99990E-003	50.69000E-006	65.50000E+000
1	1	1312	100.00000E-003	50.63000E-006	65.55000E+000
1	1	1313	100.00000E-003	50.63000E-006	65.60000E+000
1	1	1314	100.00000E-003	50.54000E-006	65.65000E+000
1	1	1315	99.99990E-003	50.57000E-006	65.70000E+000
1	1	1316	99.99990E-003	50.59000E-006	65.75000E+000
1	1	1317	99.99990E-003	50.61000E-006	65.80000E+000
1	1	1318	100.00000E-003	50.68000E-006	65.85000E+000
1	1	1319	100.00000E-003	50.54000E-006	65.90000E+000
1	1	1320	99.99990E-003	50.55000E-006	65.95000E+000
1	1	1321	100.00000E-003	50.06000E-006	66.00000E+000
1	1	1322	100.00010E-003	50.00000E-006	66.05000E+000
1	1	1323	99.99990E-003	50.05000E-006	66.10000E+000
1	1	1324	100.00000E-003	50.00000E-006	66.15000E+000
1	1	1325	100.00000E-003	49.99000E-006	66.20000E+000
1	1	1326	100.00000E-003	49.96000E-006	66.25000E+000
1	1	1327	100.00000E-003	49.97000E-006	66.30000E+000
1	1	1328	99.99990E-003	49.96000E-006	66.35000E+000
1	1	1329	100.00000E-003	49.92000E-006	66.40000E+000
1	1	1330	100.00000E-003	49.91000E-006	66.45000E+000
1	1	1331	100.00000E-003	49.41000E-006	66.50000E+000
1	1	1332	100.00000E-003	49.36000E-006	66.55000E+000
1	1	1333	100.00000E-003	49.33000E-006	66.60000E+000
1	1	1334	99.99990E-003	49.33000E-006	66.65000E+000
1	1	1335	99.99990E-003	49.32000E-006	66.70000E+000
1	1	1336	100.00000E-003	49.28000E-006	66.75000E+000
1	1	1337	100.00000E-003	49.29000E-006	66.80000E+000
1	1	1338	100.00010E-003	49.26000E-006	66.85000E+000
1	1	1339	99.99990E-003	49.22000E-006	66.90000E+000
1	1	1340	99.99990E-003	49.17000E-006	66.95000E+000
1	1	1341	100.00000E-003	48.66000E-006	67.00000E+000
1	1	1342	100.00000E-003	48.58000E-006	67.05000E+000
1	1	1343	100.00000E-003	48.52000E-006	67.10000E+000
1	1	1344	100.00000E-003	48.48000E-006	67.15000E+000
1	1	1345	100.00000E-003	48.53000E-006	67.20000E+000
1	1	1346	100.00000E-003	48.46000E-006	67.25000E+000
1	1	1347	100.00000E-003	48.46000E-006	67.30000E+000
1	1	1348	99.99990E-003	48.41000E-006	67.35000E+000
1	1	1349	100.00000E-003	48.39000E-006	67.40000E+000
1	1	1350	100.00000E-003	48.43000E-006	67.45000E+000
1	1	1351	100.00000E-003	47.84000E-006	67.50000E+000
1	1	1352	100.00000E-003	47.79000E-006	67.55000E+000
1	1	1353	100.00000E-003	47.70000E-006	67.60000E+000
1	1	1354	99.99990E-003	47.68000E-006	67.65000E+000
1	1	1355	100.00000E-003	47.67000E-006	67.70000E+000
1	1	1356	100.00000E-003	47.68000E-006	67.75000E+000
1	1	1357	100.00000E-003	47.65000E-006	67.80000E+000
1	1	1358	100.00000E-003	47.65000E-006	67.85000E+000
1	1	1359	100.00000E-003	47.67000E-006	67.90000E+000
1	1	1360	100.00010E-003	47.64000E-006	67.95000E+000
1	1	1361	100.00000E-003	47.08000E-006	68.00000E+000
1	1	1362	100.00000E-003	47.00000E-006	68.05000E+000
1	1	1363	99.99990E-003	46.99000E-006	68.10000E+000
1	1	1364	99.99990E-003	46.96000E-006	68.15000E+000
1	1	1365	100.00000E-003	46.96000E-006	68.20000E+000
1	1	1366	100.00000E-003	46.96000E-006	68.25000E+000
1	1	1367	100.00000E-003	46.94000E-006	68.30000E+000
1	1	1368	100.00000E-003	46.94000E-006	68.35000E+000
1	1	1369	100.00000E-003	46.94000E-006	68.40000E+000
1	1	1370	100.00000E-003	46.92000E-006	68.45000E+000
1	1	1371	100.00000E-003	46.31000E-006	68.50000E+000
1	1	1372	100.00000E-003	46.29000E-006	68.55000E+000
1	1	1373	100.00000E-003	46.25000E-006	68.60000E+000
1	1	1374	100.00000E-003	46.23000E-006	68.65000E+000
1	1	1375	100.00000E-003	46.20000E-006	68.70000E+000
1	1	1376	100.00000E-003	46.20000E-006	68.75000E+000
1	1	1377	100.00000E-003	46.18000E-006	68.80000E+000
1	1	1378	100.00000E-003	46.18000E-006	68.85000E+000
1	1	1379	99.99990E-003	46.20000E-006	68.90000E+000
1	1	1380	99.99990E-003	46.20000E-006	68.95000E+000
1	1	1381	100.00000E-003	45.53000E-006	69.00000E+000
1	1	1382	100.00000E-003	45.44000E-006	69.05000E+000
1	1	1383	99.99990E-003	45.42000E-006	69.10000E+000
1	1	1384	100.00000E-003	45.42000E-006	69.15000E+000
1	1	1385	100.00000E-003	45.43000E-006	69.20000E+000
1	1	1386	99.99990E-003	45.42000E-006	69.25000E+000
1	1	1387	99.99990E-003	45.39000E-006	69.30000E+000
1	1	1388	100.00000E-003	45.40000E-006	69.35000E+000
1	1	1389	100.00000E-003	45.43000E-006	69.40000E+000
1	1	1390	100.00000E-003	45.44000E-006	69.45000E+000
1	1	1391	99.99990E-003	44.76000E-006	69.50000E+000
1	1	1392	100.00000E-003	44.72000E-006	69.55000E+000
1	1	1393	99.99990E-003	44.69000E-006	69.60000E+000
1	1	1394	100.00000E-003	44.73000E-006	69.65000E+000
1	1	1395	100.00000E-003	44.70000E-006	69.70000E+000
1	1	1396	99.99990E-003	44.73000E-006	69.75000E+000
1	1	1397	100.00000E-003	44.75000E-006	69.80000E+000
1	1	1398	100.00000E-003	44.73000E-006	69.85000E+000
1	1	1399	100.00000E-003	44.76000E-006	69.90000E+000
1	1	1400	100.00000E-003	44.72000E-006	69.95000E+000
1	1	1401	100.00000E-003	43.97000E-006	70.00000E+000
1	1	1402	100.00000E-003	43.95000E-006	70.05000E+000
1	1	1403	99.99990E-003	43.90000E-006	70.10000E+000
1	1	1404	100.00000E-003	43.93000E-006	70.15000E+000
1	1	1405	100.00000E-003	43.90000E-006	70.20000E+000
1	1	1406	100.00000E-003	43.93000E-006	70.25000E+000
1	1	1407	100.00000E-003	43.95000E-006	70.30000E+000
1	1	1408	100.00000E-003	43.98000E-006	70.35000E+000
1	1	1409	100.00000E-003	43.98000E-006	70.40000E+000
1	1	1410	100.00000E-003	43.96000E-006	70.45000E+000
1	1	1411	100.00000E-003	43.25000E-006	70.50000E+000
1	1	1412	100.00000E-003	43.14000E-006	70.55000E+000
1	1	1413	99.99990E-003	43.14000E-006	70.60000E+000
1	1	1414	100.00000E-003	43.15000E-006	70.65000E+000
1	1	1415	100.00000E-003	43.18000E-006	70.70000E+000
1	1	1416	100.00000E-003	43.21000E-006	70.75000E+000
1	1	1417	100.00000E-003	43.18000E-006	70.80000E+000
1	1	1418	100.00000E-003	43.22000E-006	70.85000E+000
1	1	1419	99.99990E-003	43.24000E-006	70.90000E+000
1	1	1420	100.00000E-003	43.25000E-006	70.95000E+000
1	1	1421	100.00000E-003	42.44000E-006	71.00000E+000
1	1	1422	100.00000E-003	42.34000E-006	71.05000E+000
1	1	1423	99.99990E-003	42.37000E-006	71.10000E+000
1	1	1424	100.00000E-003	42.41000E-006	71.15000E+000
1	1	1425	99.99990E-003	42.37000E-006	71.20000E+000
1	1	1426	100.00000E-003	42.38000E-006	71.25000E+000
1	1	1427	100.00000E-003	42.42000E-006	71.30000E+000
1	1	1428	100.00000E-003	42.42000E-006	71.35000E+000
1	1	1429	100.00000E-003	42.46000E-006	71.40000E+000
1	1	1430	100.00000E-003	42.45000E-006	71.45000E+000
1	1	1431	100.00000E-003	41.61000E-006	71.50000E+000
1	1	1432	100.00000E-003	41.53000E-006	71.55000E+000
1	1	1433	99.99990E-003	41.54000E-006	71.60000E+000
1	1	1434	100.00010E-003	41.54000E-006	71.65000E+000
1	1	1435	99.99990E-003	41.56000E-006	71.70000E+000
1	1	1436	100.00000E-003	41.61000E-006	71.75000E+000
1	1	1437	100.00000E-003	41.63000E-006	71.80000E+000
1	1	1438	100.00000E-003	41.62000E-006	71.85000E+000
1	1	1439	99.99990E-003	41.61000E-006	71.90000E+000
1	1	1440	99.99990E-003	41.61000E-006	71.95000E+000
1	1	1441	100.00000E-003	40.73000E-006	72.00000E+000
1	1	1442	100.00000E-003	40.63000E-006	72.05000E+000
1	1	1443	99.99990E-003	40.67000E-006	72.10000E+000
1	1	1444	100.00000E-003	40.71000E-006	72.15000E+000
1	1	1445	99.99990E-003	40.70000E-006	72.20000E+000
1	1	1446	100.00000E-003	40.76000E-006	72.25000E+000
1	1	1447	100.00000E-003	40.79000E-006	72.30000E+000
1	1	1448	100.00000E-003	40.82000E-006	72.35000E+000
1	1	1449	99.99990E-003	40.83000E-006	72.40000E+000
1	1	1450	100.00000E-003	40.83000E-006	72.45000E+000
1	1	1451	100.00000E-003	39.89000E-006	72.50000E+000
1	1	1452	100.00000E-003	39.86000E-006	72.55000E+000
1	1	1453	99.99990E-003	39.90000E-006	72.60000E+000
1	1	1454	100.00000E-003	39.89000E-006	72.65000E+000
1	1	1455	100.00000E-003	39.94000E-006	72.70000E+000
1	1	1456	100.00000E-003	39.96000E-006	72.75000E+000
1	1	1457	99.99990E-003	39.99000E-006	72.80000E+000
1	1	1458	100.00000E-003	39.98000E-006	72.85000E+000
1	1	1459	99.99990E-003	40.01000E-006	72.90000E+000
1	1	1460	99.99990E-003	40.05000E-006	72.95000E+000
1	1	1461	100.00000E-003	39.05000E-006	73.00000E+000
1	1	1462	100.00000E-003	38.99000E-006	73.05000E+000
1	1	1463	100.00000E-003	38.98000E-006	73.10000E+000
1	1	1464	100.00000E-003	39.06000E-006	73.15000E+000
1	1	1465	100.00000E-003	39.05000E-006	73.20000E+000
1	1	1466	100.00000E-003	39.07000E-006	73.25000E+000
1	1	1467	100.00000E-003	39.11000E-006	73.30000E+000
1	1	1468	99.99990E-003	39.10000E-006	73.35000E+000
1	1	1469	100.00000E-003	39.15000E-006	73.40000E+000
1	1	1470	99.99990E-003	39.18000E-006	73.45000E+000
1	1	1471	100.00000E-003	38.14000E-006	73.50000E+000
1	1	1472	99.99990E-003	38.07000E-006	73.55000E+000
1	1	1473	99.99990E-003	38.10000E-006	73.60000E+000
1	1	1474	100.00000E-003	38.16000E-006	73.65000E+000
1	1	1475	99.99990E-003	38.16000E-006	73.70000E+000
1	1	1476	99.99990E-003	38.24000E-006	73.75000E+000
1	1	1477	100.00000E-003	38.30000E-006	73.80000E+000
1	1	1478	99.99990E-003	38.35000E-006	73.85000E+000
1	1	1479	100.00000E-003	38.36000E-006	73.90000E+000
1	1	1480	100.00000E-003	38.38000E-006	73.95000E+000
1	1	1481	100.00000E-003	37.28000E-006	74.00000E+000
1	1	1482	99.99990E-003	37.20000E-006	74.05000E+000
1	1	1483	100.00000E-003	37.23000E-006	74.10000E+000
1	1	1484	100.00000E-003	37.25000E-006	74.15000E+000
1	1	1485	100.00000E-003	37.32000E-006	74.20000E+000
1	1	1486	99.99990E-003	37.38000E-006	74.25000E+000
1	1	1487	99.99990E-003	37.43000E-006	74.30000E+000
1	1	1488	100.00000E-003	37.50000E-006	74.35000E+000
1	1	1489	100.00000E-003	37.49000E-006	74.40000E+000
1	1	1490	100.00000E-003	37.54000E-006	74.45000E+000
1	1	1491	100.00000E-003	36.41000E-006	74.50000E+000
1	1	1492	99.99990E-003	36.35000E-006	74.55000E+000
1	1	1493	99.99990E-003	36.34000E-006	74.60000E+000
1	1	1494	99.99990E-003	36.43000E-006	74.65000E+000
1	1	1495	100.00000E-003	36.48000E-006	74.70000E+000
1	1	1496	100.00000E-003	36.55000E-006	74.75000E+000
1	1	1497	99.99990E-003	36.59000E-006	74.80000E+000
1	1	1498	100.00000E-003	36.68000E-006	74.85000E+000
1	1	1499	99.99990E-003	36.70000E-006	74.90000E+000
1	1	1500	100.00000E-003	36.76000E-006	74.95000E+000
1	1	1501	99.99990E-003	37.94000E-006	75.00000E+000
1	1	1502	99.99990E-003	38.09000E-006	75.05000E+000
1	1	1503	100.00000E-003	38.17000E-006	75.10000E+000
1	1	1504	100.00000E-003	38.21000E-006	75.15000E+000
1	1	1505	99.99990E-003	38.23000E-006	75.20000E+000
1	1	1506	100.00000E-003	38.34000E-006	75.25000E+000
1	1	1507	100.00000E-003	38.36000E-006	75.30000E+000
1	1	1508	100.00000E-003	38.38000E-006	75.35000E+000
1	1	1509	99.99990E-003	38.40000E-006	75.40000E+000
1	1	1510	99.99990E-003	38.44000E-006	75.45000E+000
1	1	1511	99.99990E-003	39.49000E-006	75.50000E+000
1	1	1512	100.00000E-003	39.66000E-006	75.55000E+000
1	1	1513	99.99990E-003	39.69000E-006	75.60000E+000
1	1	1514	100.00000E-003	39.75000E-006	75.65000E+000
1	1	1515	99.99990E-003	39.79000E-006	75.70000E+000
1	1	1516	100.00000E-003	39.87000E-006	75.75000E+000
1	1	1517	100.00000E-003	39.86000E-006	75.80000E+000
1	1	1518	99.99990E-003	39.90000E-006	75.85000E+000
1	1	1519	100.00000E-003	39.92000E-006	75.90000E+000
1	1	1520	100.00000E-003	39.95000E-006	75.95000E+000
1	1	1521	99.99990E-003	40.94000E-006	76.00000E+000
1	1	1522	100.00000E-003	41.01000E-006	76.05000E+000
1	1	1523	100.00000E-003	41.07000E-006	76.10000E+000
1	1	1524	100.00000E-003	41.11000E-006	76.15000E+000
1	1	1525	99.99990E-003	41.14000E-006	76.20000E+000
1	1	1526	99.99990E-003	41.18000E-006	76.25000E+000
1	1	1527	99.99990E-003	41.15000E-006	76.30000E+000
1	1	1528	99.99990E-003	41.14000E-006	76.35000E+000
1	1	1529	100.00000E-003	41.19000E-006	76.40000E+000
1	1	1530	99.99990E-003	41.23000E-006	76.45000E+000
1	1	1531	100.00000E-003	42.05000E-006	76.50000E+000
1	1	1532	99.99990E-003	42.18000E-006	76.55000E+000
1	1	1533	100.00000E-003	42.21000E-006	76.60000E+000
1	1	1534	100.00000E-003	42.28000E-006	76.65000E+000
1	1	1535	100.00000E-003	42.30000E-006	76.70000E+000
1	1	1536	100.00000E-003	42.34000E-006	76.75000E+000
1	1	1537	100.00000E-003	42.40000E-006	76.80000E+000
1	1	1538	100.00000E-003	42.41000E-006	76.85000E+000
1	1	1539	99.99990E-003	42.40000E-006	76.90000E+000
1	1	1540	100.00000E-003	42.44000E-006	76.95000E+000
1	1	1541	100.00000E-003	43.20000E-006	77.00000E+000
1	1	1542	100.00000E-003	43.28000E-006	77.05000E+000
1	1	1543	99.99990E-003	43.29000E-006	77.10000E+000
1	1	1544	99.99990E-003	43.34000E-006	77.15000E+000
1	1	1545	100.00000E-003	43.39000E-006	77.20000E+000
1	1	1546	100.00000E-003	43.43000E-006	77.25000E+000
1	1	1547	100.00000E-003	43.44000E-006	77.30000E+000
1	1	1548	99.99990E-003	43.49000E-006	77.35000E+000
1	1	1549	100.00000E-003	43.47000E-006	77.40000E+000
1	1	1550	100.00000E-003	43.49000E-006	77.45000E+000
1	1	1551	99.99990E-003	44.21000E-006	77.50000E+000
1	1	1552	100.00000E-003	44.29000E-006	77.55000E+000
1	1	1553	100.00000E-003	44.33000E-006	77.60000E+000
1	1	1554	100.00000E-003	44.36000E-006	77.65000E+000
1	1	1555	100.00000E-003	44.37000E-006	77.70000E+000
1	1	1556	100.00000E-003	44.38000E-006	77.75000E+000
1	1	1557	100.00000E-003	44.36000E-006	77.80000E+000
1	1	1558	100.00000E-003	44.36000E-006	77.85000E+000
1	1	1559	100.00000E-003	44.41000E-006	77.90000E+000
1	1	1560	100.00000E-003	44.44000E-006	77.95000E+000
1	1	1561	100.00000E-003	45.03000E-006	78.00000E+000
1	1	1562	100.00000E-003	45.14000E-006	78.05000E+000
1	1	1563	99.99990E-003	45.11000E-006	78.10000E+000
1	1	1564	99.99990E-003	45.16000E-006	78.15000E+000
1	1	1565	100.00000E-003	45.20000E-006	78.20000E+000
1	1	1566	100.00000E-003	45.19000E-006	78.25000E+000
1	1	1567	100.00000E-003	45.20000E-006	78.30000E+000
1	1	1568	100.00000E-003	45.19000E-006	78.35000E+000
1	1	1569	100.00000E-003	45.21000E-006	78.40000E+000
1	1	1570	100.00000E-003	45.21000E-006	78.45000E+000
1	1	1571	100.00000E-003	45.79000E-006	78.50000E+000
1	1	1572	100.00000E-003	45.89000E-006	78.55000E+000
1	1	1573	100.00000E-003	45.93000E-006	78.60000E+000
1	1	1574	100.00000E-003	45.93000E-006	78.65000E+000
1	1	1575	100.00000E-003	45.98000E-006	78.70000E+000
1	1	1576	100.00000E-003	46.01000E-006	78.75000E+000
1	1	1577	100.00000E-003	45.96000E-006	78.80000E+000
1	1	1578	100.00000E-003	45.92000E-006	78.85000E+000
1	1	1579	100.00000E-003	45.93000E-006	78.90000E+000
1	1	1580	100.00000E-003	45.87000E-006	78.95000E+000
1	1	1581	100.00010E-003	46.46000E-006	79.00000E+000
1	1	1582	100.00000E-003	46.54000E-006	79.05000E+000
1	1	1583	99.99990E-003	46.60000E-006	79.10000E+000
1	1	1584	100.00000E-003	46.60000E-006	79.15000E+000
1	1	1585	99.99990E-003	46.58000E-006	79.20000E+000
1	1	1586	100.00000E-003	46.63000E-006	79.25000E+000
1	1	1587	100.00000E-003	46.64000E-006	79.30000E+000
1	1	1588	100.00000E-003	46.60000E-006	79.35000E+000
1	1	1589	100.00000E-003	46.62000E-006	79.40000E+000
1	1	1590	100.00000E-003	46.67000E-006	79.45000E+000
1	1	1591	100.00000E-003	47.20000E-006	79.50000E+000
1	1	1592	100.00010E-003	47.25000E-006	79.55000E+000
1	1	1593	100.00000E-003	47.28000E-006	79.60000E+000
1	1	1594	100.00000E-003	47.27000E-006	79.65000E+000
1	1	1595	100.00000E-003	47.32000E-006	79.70000E+000
1	1	1596	99.99990E-003	47.32000E-006	79.75000E+000
1	1	1597	99.99990E-003	47.30000E-006	79.80000E+000
1	1	1598	100.00000E-003	47.27000E-006	79.85000E+000
1	1	1599	100.00000E-003	47.30000E-006	79.90000E+000
1	1	1600	99.99990E-003	47.26000E-006	79.95000E+000
1	1	1601	100.00000E-003	47.75000E-006	80.00000E+000
1	1	1602	99.99990E-003	47.78000E-006	80.05000E+000
1	1	1603	99.99990E-003	47.82000E-006	80.10000E+000
1	1	1604	100.00000E-003	47.85000E-006	80.15000E+000
1	1	1605	99.99990E-003	47.86000E-006	80.20000E+000
1	1	1606	100.00000E-003	47.86000E-006	80.25000E+000
1	1	1607	99.99990E-003	47.86000E-006	80.30000E+000
1	1	1608	100.00000E-003	47.88000E-006	80.35000E+000
1	1	1609	100.00000E-003	47.89000E-006	80.40000E+000
1	1	1610	100.00000E-003	47.83000E-006	80.45000E+000
1	1	1611	99.99990E-003	48.31000E-006	80.50000E+000
1	1	1612	100.00000E-003	48.38000E-006	80.55000E+000
1	1	1613	100.00000E-003	48.39000E-006	80.60000E+000
1	1	1614	99.99990E-003	48.41000E-006	80.65000E+000
1	1	1615	99.99990E-003	48.45000E-006	80.70000E+000
1	1	1616	100.00000E-003	48.47000E-006	80.75000E+000
1	1	1617	99.99990E-003	48.46000E-006	80.80000E+000
1	1	1618	100.00000E-003	48.44000E-006	80.85000E+000
1	1	1619	100.00000E-003	48.42000E-006	80.90000E+000
1	1	1620	99.99990E-003	48.43000E-006	80.95000E+000
1	1	1621	100.00000E-003	48.86000E-006	81.00000E+000
1	1	1622	100.00000E-003	48.92000E-006	81.05000E+000
1	1	1623	99.99990E-003	48.99000E-006	81.10000E+000
1	1	1624	100.00000E-003	49.00000E-006	81.15000E+000
1	1	1625	100.00000E-003	48.97000E-006	81.20000E+000
1	1	1626	100.00000E-003	48.97000E-006	81.25000E+000
1	1	1627	100.00000E-003	48.96000E-006	81.30000E+000
1	1	1628	100.00000E-003	48.97000E-006	81.35000E+000
1	1	1629	100.00000E-003	48.94000E-006	81.40000E+000
1	1	1630	100.00000E-003	48.96000E-006	81.45000E+000
1	1	1631	99.99990E-003	49.39000E-006	81.50000E+000
1	1	1632	100.00000E-003	49.41000E-006	81.55000E+000
1	1	1633	99.99990E-003	49.35000E-006	81.60000E+000
1	1	1634	100.00000E-003	49.36000E-006	81.65000E+000
1	1	1635	100.00000E-003	49.35000E-006	81.70000E+000
1	1	1636	99.99990E-003	49.27000E-006	81.75000E+000
1	1	1637	100.00000E-003	49.30000E-006	81.80000E+000
1	1	1638	100.00000E-003	49.43000E-006	81.85000E+000
1	1	1639	100.00000E-003	49.42000E-006	81.90000E+000
1	1	1640	100.00010E-003	49.39000E-006	81.95000E+000
1	1	1641	100.00010E-003	49.77000E-006	82.00000E+000
1	1	1642	100.00000E-003	49.83000E-006	82.05000E+000
1	1	1643	99.99990E-003	49.79000E-006	82.10000E+000
1	1	1644	100.00000E-003	49.77000E-006	82.15000E+000
1	1	1645	100.00000E-003	49.74000E-006	82.20000E+000
1	1	1646	100.00000E-003	49.85000E-006	82.25000E+000
1	1	1647	99.99990E-003	49.88000E-006	82.30000E+000
1	1	1648	100.00000E-003	49.88000E-006	82.35000E+000
1	1	1649	100.00000E-003	49.73000E-006	82.40000E+000
1	1	1650	100.00000E-003	49.68000E-006	82.45000E+000
1	1	1651	100.00000E-003	50.11000E-006	82.50000E+000
1	1	1652	99.99990E-003	50.15000E-006	82.55000E+000
1	1	1653	100.00000E-003	50.16000E-006	82.60000E+000
1	1	1654	100.00000E-003	50.17000E-006	82.65000E+000
1	1	1655	100.00000E-003	50.19000E-006	82.70000E+000
1	1	1656	99.99990E-003	50.23000E-006	82.75000E+000
1	1	1657	100.00000E-003	50.16000E-006	82.80000E+000
1	1	1658	100.00000E-003	50.15000E-006	82.85000E+000
1	1	1659	100.00000E-003	50.16000E-006	82.90000E+000
1	1	1660	99.99990E-003	50.15000E-006	82.95000E+000
1	1	1661	100.00000E-003	50.58000E-006	83.00000E+000
1	1	1662	100.00010E-003	50.67000E-006	83.05000E+000
1	1	1663	100.00000E-003	50.64000E-006	83.10000E+000
1	1	1664	100.00000E-003	50.66000E-006	83.15000E+000
1	1	1665	99.99990E-003	50.63000E-006	83.20000E+000
1	1	1666	99.99990E-003	50.60000E-006	83.25000E+000
1	1	1667	100.00000E-003	50.63000E-006	83.30000E+000
1	1	1668	99.99990E-003	50.61000E-006	83.35000E+000
1	1	1669	100.00000E-003	50.62000E-006	83.40000E+000
1	1	1670	99.99990E-003	50.61000E-006	83.45000E+000
1	1	1671	100.00000E-003	50.93000E-006	83.50000E+000
1	1	1672	100.00000E-003	51.01000E-006	83.55000E+000
1	1	1673	100.00000E-003	51.00000E-006	83.60000E+000
1	1	1674	100.00000E-003	51.03000E-006	83.65000E+000
1	1	1675	100.00010E-003	50.98000E-006	83.70000E+000
1	1	1676	100.00000E-003	51.02000E-006	83.75000E+000
1	1	1677	99.99990E-003	51.00000E-006	83.80000E+000
1	1	1678	100.00000E-003	51.01000E-006	83.85000E+000
1	1	1679	99.99990E-003	51.02000E-006	83.90000E+000
1	1	1680	100.00000E-003	51.00000E-006	83.95000E+000
1	1	1681	100.00000E-003	51.28000E-006	84.00000E+000
1	1	1682	99.99990E-003	51.33000E-006	84.05000E+000
1	1	1683	100.00000E-003	51.37000E-006	84.10000E+000
1	1	1684	100.00010E-003	51.33000E-006	84.15000E+000
1	1	1685	100.00000E-003	51.36000E-006	84.20000E+000
1	1	1686	100.00000E-003	51.36000E-006	84.25000E+000
1	1	1687	99.99990E-003	51.35000E-006	84.30000E+000
1	1	1688	100.00000E-003	51.37000E-006	84.35000E+000
1	1	1689	100.00000E-003	51.41000E-006	84.40000E+000
1	1	1690	100.00000E-003	51.39000E-006	84.45000E+000
1	1	1691	100.00000E-003	51.68000E-006	84.50000E+000
1	1	1692	99.99990E-003	51.73000E-006	84.55000E+000
1	1	1693	100.00000E-003	51.69000E-006	84.60000E+000
1	1	1694	100.00000E-003	51.72000E-006	84.65000E+000
1	1	1695	99.99990E-003	51.72000E-006	84.70000E+000
1	1	1696	99.99990E-003	51.73000E-006	84.75000E+000
1	1	1697	99.99990E-003	51.71000E-006	84.80000E+000
1	1	1698	100.00000E-003	51.70000E-006	84.85000E+000
1	1	1699	99.99990E-003	51.66000E-006	84.90000E+000
1	1	1700	99.99990E-003	51.67000E-006	84.95000E+000
1	1	1701	100.00000E-003	51.35000E-006	85.00000E+000
1	1	1702	100.00000E-003	51.30000E-006	85.05000E+000
1	1	1703	100.00000E-003	51.32000E-006	85.10000E+000
1	1	1704	100.00000E-003	51.31000E-006	85.15000E+000
1	1	1705	100.00000E-003	51.22000E-006	85.20000E+000
1	1	1706	100.00000E-003	51.20000E-006	85.25000E+000
1	1	1707	100.00000E-003	51.20000E-006	85.30000E+000
1	1	1708	99.99990E-003	51.22000E-006	85.35000E+000
1	1	1709	100.00000E-003	51.14000E-006	85.40000E+000
1	1	1710	100.00000E-003	51.15000E-006	85.45000E+000
1	1	1711	100.00000E-003	50.77000E-006	85.50000E+000
1	1	1712	99.99990E-003	50.71000E-006	85.55000E+000
1	1	1713	100.00000E-003	50.68000E-006	85.60000E+000
1	1	1714	100.00000E-003	50.66000E-006	85.65000E+000
1	1	1715	100.00000E-003	50.68000E-006	85.70000E+000
1	1	1716	99.99990E-003	50.66000E-006	85.75000E+000
1	1	1717	100.00000E-003	50.66000E-006	85.80000E+000
1	1	1718	100.00000E-003	50.63000E-006	85.85000E+000
1	1	1719	100.00000E-003	50.63000E-006	85.90000E+000
1	1	1720	100.00000E-003	50.55000E-006	85.95000E+000
1	1	1721	100.00000E-003	50.08000E-006	86.00000E+000
1	1	1722	100.00000E-003	50.02000E-006	86.05000E+000
1	1	1723	99.99990E-003	50.01000E-006	86.10000E+000
1	1	1724	100.00000E-003	49.97000E-006	86.15000E+000
1	1	1725	100.00000E-003	49.97000E-006	86.20000E+000
1	1	1726	99.99990E-003	49.94000E-006	86.25000E+000
1	1	1727	100.00000E-003	49.92000E-006	86.30000E+000
1	1	1728	99.99990E-003	49.90000E-006	86.35000E+000
1	1	1729	100.00000E-003	49.89000E-006	86.40000E+000
1	1	1730	100.00000E-003	49.91000E-006	86.45000E+000
1	1	1731	100.00000E-003	49.46000E-006	86.50000E+000
1	1	1732	100.00000E-003	49.36000E-006	86.55000E+000
1	1	1733	99.99990E-003	49.36000E-006	86.60000E+000
1	1	1734	100.00000E-003	49.28000E-006	86.65000E+000
1	1	1735	100.00000E-003	49.26000E-006	86.70000E+000
1	1	1736	100.00000E-003	49.27000E-006	86.75000E+000
1	1	1737	100.00000E-003	49.29000E-006	86.80000E+000
1	1	1738	100.00000E-003	49.32000E-006	86.85000E+000
1	1	1739	100.00010E-003	49.29000E-006	86.90000E+000
1	1	1740	100.00000E-003	49.24000E-006	86.95000E+000
1	1	1741	100.00000E-003	48.77000E-006	87.00000E+000
1	1	1742	99.99990E-003	48.74000E-006	87.05000E+000
1	1	1743	100.00000E-003	48.70000E-006	87.10000E+000
1	1	1744	100.00000E-003	48.64000E-006	87.15000E+000
1	1	1745	100.00000E-003	48.63000E-006	87.20000E+000
1	1	1746	100.00000E-003	48.61000E-006	87.25000E+000
1	1	1747	100.00000E-003	48.59000E-006	87.30000E+000
1	1	1748	100.00000E-003	48.59000E-006	87.35000E+000
1	1	1749	99.99990E-003	48.57000E-006	87.40000E+000
1	1	1750	100.00000E-003	48.57000E-006	87.45000E+000
1	1	1751	100.00000E-003	48.04000E-006	87.50000E+000
1	1	1752	100.00000E-003	47.94000E-006	87.55000E+000
1	1	1753	100.00000E-003	47.91000E-006	87.60000E+000
1	1	1754	99.99990E-003	47.87000E-006	87.65000E+000
1	1	1755	99.99990E-003	47.83000E-006	87.70000E+000
1	1	1756	100.00000E-003	47.81000E-006	87.75000E+000
1	1	1757	99.99990E-003	47.78000E-006	87.80000E+000
1	1	1758	100.00000E-003	47.76000E-006	87.85000E+000
1	1	1759	99.99990E-003	47.79000E-006	87.90000E+000
1	1	1760	100.00000E-003	47.79000E-006	87.95000E+000
1	1	1761	100.00010E-003	47.21000E-006	88.00000E+000
1	1	1762	100.00000E-003	47.11000E-006	88.05000E+000
1	1	1763	100.00000E-003	47.07000E-006	88.10000E+000
1	1	1764	100.00000E-003	47.11000E-006	88.15000E+000
1	1	1765	100.00000E-003	47.12000E-006	88.20000E+000
1	1	1766	100.00000E-003	46.95000E-006	88.25000E+000
1	1	1767	99.99990E-003	46.97000E-006	88.30000E+000
1	1	1768	99.99990E-003	46.92000E-006	88.35000E+000
1	1	1769	99.99990E-003	46.95000E-006	88.40000E+000
1	1	1770	100.00000E-003	46.91000E-006	88.45000E+000
1	1	1771	100.00010E-003	46.32000E-006	88.50000E+000
1	1	1772	99.99990E-003	46.24000E-006	88.55000E+000
1	1	1773	100.00000E-003	46.23000E-006	88.60000E+000
1	1	1774	100.00000E-003	46.20000E-006	88.65000E+000
1	1	1775	100.00000E-003	46.16000E-006	88.70000E+000
1	1	1776	100.00000E-003	46.20000E-006	88.75000E+000
1	1	1777	100.00000E-003	46.17000E-006	88.80000E+000
1	1	1778	100.00000E-003	46.18000E-006	88.85000E+000
1	1	1779	100.00000E-003	46.14000E-006	88.90000E+000
1	1	1780	99.99990E-003	46.16000E-006	88.95000E+000
1	1	1781	100.00000E-003	45.52000E-006	89.00000E+000
1	1	1782	100.00000E-003	45.45000E-006	89.05000E+000
1	1	1783	100.00000E-003	45.43000E-006	89.10000E+000
1	1	1784	100.00000E-003	45.44000E-006	89.15000E+000
1	1	1785	99.99990E-003	45.46000E-006	89.20000E+000
1	1	1786	100.00000E-003	45.47000E-006	89.25000E+000
1	1	1787	100.00000E-003	45.44000E-006	89.30000E+000
1	1	1788	100.00000E-003	45.42000E-006	89.35000E+000
1	1	1789	99.99990E-003	45.42000E-006	89.40000E+000
1	1	1790	100.00000E-003	45.43000E-006	89.45000E+000
1	1	1791	100.00000E-003	44.78000E-006	89.50000E+000
1	1	1792	100.00000E-003	44.70000E-006	89.55000E+000
1	1	1793	100.00000E-003	44.68000E-006	89.60000E+000
1	1	1794	100.00000E-003	44.65000E-006	89.65000E+000
1	1	1795	100.00000E-003	44.65000E-006	89.70000E+000
1	1	1796	100.00000E-003	44.70000E-006	89.75000E+000
1	1	1797	100.00000E-003	44.72000E-006	89.80000E+000
1	1	1798	99.99990E-003	44.70000E-006	89.85000E+000
1	1	1799	99.99990E-003	44.67000E-006	89.90000E+000
1	1	1800	100.00000E-003	44.65000E-006	89.95000E+000
1	1	1801	100.00010E-003	43.98000E-006	90.00000E+000
1	1	1802	100.00000E-003	43.90000E-006	90.05000E+000
1	1	1803	99.99990E-003	43.91000E-006	90.10000E+000
1	1	1804	100.00000E-003	43.88000E-006	90.15000E+000
1	1	1805	100.00000E-003	43.89000E-006	90.20000E+000
1	1	1806	100.00000E-003	43.88000E-006	90.25000E+000
1	1	1807	99.99990E-003	43.92000E-006	90.30000E+000
1	1	1808	100.00000E-003	43.92000E-006	90.35000E+000
1	1	1809	99.99990E-003	43.93000E-006	90.40000E+000
1	1	1810	100.00000E-003	43.97000E-006	90.45000E+000
1	1	1811	100.00000E-003	43.21000E-006	90.50000E+000
1	1	1812	100.00000E-003	43.08000E-006	90.55000E+000
1	1	1813	100.00000E-003	43.10000E-006	90.60000E+000
1	1	1814	100.00000E-003	43.15000E-006	90.65000E+000
1	1	1815	99.99990E-003	43.16000E-006	90.70000E+000
1	1	1816	100.00000E-003	43.11000E-006	90.75000E+000
1	1	1817	100.00000E-003	43.16000E-006	90.80000E+000
1	1	1818	99.99990E-003	43.15000E-006	90.85000E+000
1	1	1819	100.00000E-003	43.17000E-006	90.90000E+000
1	1	1820	100.00000E-003	43.21000E-006	90.95000E+000
1	1	1821	100.00000E-003	42.39000E-006	91.00000E+000
1	1	1822	100.00000E-003	42.27000E-006	91.05000E+000
1	1	1823	99.99990E-003	42.27000E-006	91.10000E+000
1	1	1824	99.99990E-003	42.29000E-006	91.15000E+000
1	1	1825	100.00000E-003	42.30000E-006	91.20000E+000
1	1	1826	100.00000E-003	42.30000E-006	91.25000E+000
1	1	1827	100.00000E-003	42.33000E-006	91.30000E+000
1	1	1828	99.99990E-003	42.42000E-006	91.35000E+000
1	1	1829	100.00000E-003	42.39000E-006	91.40000E+000
1	1	1830	100.00000E-003	42.42000E-006	91.45000E+000
1	1	1831	100.00000E-003	41.63000E-006	91.50000E+000
1	1	1832	100.00000E-003	41.54000E-006	91.55000E+000
1	1	1833	99.99990E-003	41.54000E-006	91.60000E+000
1	1	1834	100.00010E-003	41.55000E-006	91.65000E+000
1	1	1835	100.00000E-003	41.57000E-006	91.70000E+000
1	1	1836	100.00000E-003	41.57000E-006	91.75000E+000
1	1	1837	99.99990E-003	41.56000E-006	91.80000E+000
1	1	1838	99.99990E-003	41.62000E-006	91.85000E+000
1	1	1839	100.00000E-003	41.65000E-006	91.90000E+000
1	1	1840	99.99990E-003	41.65000E-006	91.95000E+000
1	1	1841	100.00000E-003	40.78000E-006	92.00000E+000
1	1	1842	100.00010E-003	40.74000E-006	92.05000E+000
1	1	1843	100.00000E-003	40.69000E-006	92.10000E+000
1	1	1844	99.99990E-003	40.73000E-006	92.15000E+000
1	1	1845	100.00000E-003	40.77000E-006	92.20000E+000
1	1	1846	99.99990E-003	40.76000E-006	92.25000E+000
1	1	1847	100.00000E-003	40.80000E-006	92.30000E+000
1	1	1848	100.00000E-003	40.81000E-006	92.35000E+000
1	1	1849	99.99990E-003	40.83000E-006	92.40000E+000
1	1	1850	99.99990E-003	40.84000E-006	92.45000E+000
1	1	1851	100.00000E-003	39.93000E-006	92.50000E+000
1	1	1852	100.00000E-003	39.90000E-006	92.55000E+000
1	1	1853	100.00000E-003	39.90000E-006	92.60000E+000
1	1	1854	100.00000E-003	39.87000E-006	92.65000E+000
1	1	1855	99.99990E-003	39.87000E-006	92.70000E+000
1	1	1856	99.99990E-003	39.93000E-006	92.75000E+000
1	1	1857	100.00000E-003	39.94000E-006	92.80000E+000
1	1	1858	100.00000E-003	39.94000E-006	92.85000E+000
1	1	1859	100.00000E-003	40.02000E-006	92.90000E+000
1	1	1860	100.00000E-003	40.04000E-006	92.95000E+000
1	1	1861	100.00010E-003	39.09000E-006	93.00000E+000
1	1	1862	99.99990E-003	39.00000E-006	93.05000E+000
1	1	1863	100.00000E-003	39.05000E-006	93.10000E+000
1	1	1864	100.00000E-003	39.06000E-006	93.15000E+000
1	1	1865	100.00000E-003	39.07000E-006	93.20000E+000
1	1	1866	100.00000E-003	39.12000E-006	93.25000E+000
1	1	1867	100.00000E-003	39.19000E-006	93.30000E+000
1	1	1868	100.00000E-003	39.22000E-006	93.35000E+000
1	1	1869	100.00000E-003	39.25000E-006	93.40000E+000
1	1	1870	100.00000E-003	39.24000E-006	93.45000E+000
1	1	1871	100.00010E-003	38.28000E-006	93.50000E+000
1	1	1872	99.99990E-003	38.15000E-006	93.55000E+000
1	1	1873	99.99990E-003	38.18000E-006	93.60000E+000
1	1	1874	100.00000E-003	38.24000E-006	93.65000E+000
1	1	1875	99.99990E-003	38.23000E-006	93.70000E+000
1	1	1876	100.00000E-003	38.29000E-006	93.75000E+000
1	1	1877	99.99990E-003	38.33000E-006	93.80000E+000
1	1	1878	99.99990E-003	38.35000E-006	93.85000E+000
1	1	1879	99.99990E-003	38.39000E-006	93.90000E+000
1	1	1880	100.00000E-003	38.41000E-006	93.95000E+000
1	1	1881	100.00000E-003	37.41000E-006	94.00000E+000
1	1	1882	100.00000E-003	37.28000E-006	94.05000E+000
1	1	1883	100.00000E-003	37.31000E-006	94.10000E+000
1	1	1884	99.99990E-003	37.30000E-006	94.15000E+000
1	1	1885	100.00000E-003	37.37000E-006	94.20000E+000
1	1	1886	100.00000E-003	37.41000E-006	94.25000E+000
1	1	1887	100.00000E-003	37.50000E-006	94.30000E+000
1	1	1888	100.00000E-003	37.49000E-006	94.35000E+000
1	1	1889	100.00000E-003	37.53000E-006	94.40000E+000
1	1	1890	100.00000E-003	37.56000E-006	94.45000E+000
1	1	1891	100.00000E-003	36.47000E-006	94.50000E+000
1	1	1892	99.99990E-003	36.34000E-006	94.55000E+000
1	1	1893	99.99990E-003	36.39000E-006	94.60000E+000
1	1	1894	99.99990E-003	36.43000E-006	94.65000E+000
1	1	1895	99.99990E-003	36.46000E-006	94.70000E+000
1	1	1896	100.00000E-003	36.53000E-006	94.75000E+000
1	1	1897	100.00000E-003	36.59000E-006	94.80000E+000
1	1	1898	100.00000E-003	36.68000E-006	94.85000E+000
1	1	1899	100.00000E-003	36.71000E-006	94.90000E+000
1	1	1900	99.99990E-003	36.76000E-006	94.95000E+000
1	1	1901	100.00000E-003	37.88000E-006	95.00000E+000
1	1	1902	100.00000E-003	38.08000E-006	95.05000E+000
1	1	1903	99.99990E-003	38.15000E-006	95.10000E+000
1	1	1904	100.00000E-003	38.16000E-006	95.15000E+000
1	1	1905	100.00000E-003	38.22000E-006	95.20000E+000
1	1	1906	99.99990E-003	38.24000E-006	95.25000E+000
1	1	1907	99.99990E-003	38.28000E-006	95.30000E+000
1	1	1908	99.99990E-003	38.36000E-006	95.35000E+000
1	1	1909	100.00000E-003	38.43000E-006	95.40000E+000
1	1	1910	100.00000E-003	38.47000E-006	95.45000E+000
1	1	1911	99.99990E-003	39.45000E-006	95.50000E+000
1	1	1912	100.00000E-003	39.63000E-006	95.55000E+000
1	1	1913	99.99990E-003	39.74000E-006	95.60000E+000
1	1	1914	100.00000E-003	39.79000E-006	95.65000E+000
1	1	1915	100.00000E-003	39.83000E-006	95.70000E+000
1	1	1916	100.00000E-003	39.87000E-006	95.75000E+000
1	1	1917	99.99990E-003	39.92000E-006	95.80000E+000
1	1	1918	100.00000E-003	39.93000E-006	95.85000E+000
1	1	1919	100.00000E-003	39.94000E-006	95.90000E+000
1	1	1920	100.00000E-003	39.93000E-006	95.95000E+000
1	1	1921	99.99990E-003	40.89000E-006	96.00000E+000
1	1	1922	100.00000E-003	41.05000E-006	96.05000E+000
1	1	1923	100.00000E-003	41.07000E-006	96.10000E+000
1	1	1924	100.00000E-003	41.13000E-006	96.15000E+000
1	1	1925	99.99990E-003	41.14000E-006	96.20000E+000
1	1	1926	100.00000E-003	41.16000E-006	96.25000E+000
1	1	1927	100.00000E-003	41.24000E-006	96.30000E+000
1	1	1928	99.99990E-003	41.29000E-006	96.35000E+000
1	1	1929	99.99990E-003	41.30000E-006	96.40000E+000
1	1	1930	100.00000E-003	41.29000E-006	96.45000E+000
1	1	1931	100.00000E-003	42.10000E-006	96.50000E+000
1	1	1932	100.00000E-003	42.24000E-006	96.55000E+000
1	1	1933	100.00000E-003	42.22000E-006	96.60000E+000
1	1	1934	99.99990E-003	42.25000E-006	96.65000E+000
1	1	1935	100.00000E-003	42.31000E-006	96.70000E+000
1	1	1936	100.00000E-003	42.34000E-006	96.75000E+000
1	1	1937	100.00000E-003	42.38000E-006	96.80000E+000
1	1	1938	100.00000E-003	42.39000E-006	96.85000E+000
1	1	1939	100.00000E-003	42.41000E-006	96.90000E+000
1	1	1940	100.00000E-003	42.41000E-006	96.95000E+000
1	1	1941	99.99990E-003	43.17000E-006	97.00000E+000
1	1	1942	100.00010E-003	43.52000E-006	97.05000E+000
1	1	1943	100.00000E-003	43.58000E-006	97.10000E+000
1	1	1944	100.00000E-003	43.59000E-006	97.15000E+000
1	1	1945	100.00000E-003	43.61000E-006	97.20000E+000
1	1	1946	99.99990E-003	43.64000E-006	97.25000E+000
1	1	1947	100.00000E-003	43.67000E-006	97.30000E+000
1	1	1948	100.00000E-003	43.61000E-006	97.35000E+000
1	1	1949	100.00000E-003	43.61000E-006	97.40000E+000
1	1	1950	100.00000E-003	43.64000E-006	97.45000E+000
1	1	1951	99.99990E-003	44.34000E-006	97.50000E+000
1	1	1952	100.00000E-003	44.40000E-006	97.55000E+000
1	1	1953	99.99990E-003	44.42000E-006	97.60000E+000
1	1	1954	100.00000E-003	44.44000E-006	97.65000E+000
1	1	1955	100.00000E-003	44.44000E-006	97.70000E+000
1	1	1956	99.99990E-003	44.49000E-006	97.75000E+000
1	1	1957	100.00000E-003	44.50000E-006	97.80000E+000
1	1	1958	100.00000E-003	44.53000E-006	97.85000E+000
1	1	1959	100.00000E-003	44.52000E-006	97.90000E+000
1	1	1960	100.00000E-003	44.54000E-006	97.95000E+000
1	1	1961	99.99990E-003	45.15000E-006	98.00000E+000
1	1	1962	100.00000E-003	45.24000E-006	98.05000E+000
1	1	1963	99.99990E-003	45.27000E-006	98.10000E+000
1	1	1964	100.00000E-003	45.36000E-006	98.15000E+000
1	1	1965	99.99990E-003	45.37000E-006	98.20000E+000
1	1	1966	100.00000E-003	45.35000E-006	98.25000E+000
1	1	1967	99.99990E-003	45.37000E-006	98.30000E+000
1	1	1968	100.00000E-003	45.34000E-006	98.35000E+000
1	1	1969	100.00000E-003	45.39000E-006	98.40000E+000
1	1	1970	100.00000E-003	45.37000E-006	98.45000E+000
1	1	1971	100.00000E-003	45.94000E-006	98.50000E+000
1	1	1972	100.00000E-003	46.08000E-006	98.55000E+000
1	1	1973	99.99990E-003	46.11000E-006	98.60000E+000
1	1	1974	100.00000E-003	46.11000E-006	98.65000E+000
1	1	1975	100.00000E-003	46.07000E-006	98.70000E+000
1	1	1976	99.99990E-003	46.07000E-006	98.75000E+000
1	1	1977	99.99990E-003	46.11000E-006	98.80000E+000
1	1	1978	100.00000E-003	46.11000E-006	98.85000E+000
1	1	1979	99.99990E-003	46.11000E-006	98.90000E+000
1	1	1980	100.00000E-003	46.10000E-006	98.95000E+000
1	1	1981	100.00000E-003	46.65000E-006	99.00000E+000
1	1	1982	100.00000E-003	46.71000E-006	99.05000E+000
1	1	1983	99.99990E-003	46.75000E-006	99.10000E+000
1	1	1984	100.00000E-003	46.75000E-006	99.15000E+000
1	1	1985	100.00000E-003	46.74000E-006	99.20000E+000
1	1	1986	99.99990E-003	46.73000E-006	99.25000E+000
1	1	1987	99.99990E-003	46.81000E-006	99.30000E+000
1	1	1988	100.00000E-003	46.82000E-006	99.35000E+000
1	1	1989	99.99990E-003	46.82000E-006	99.40000E+000
1	1	1990	99.99990E-003	46.80000E-006	99.45000E+000
1	1	1991	100.00000E-003	47.32000E-006	99.50000E+000
1	1	1992	99.99990E-003	47.42000E-006	99.55000E+000
1	1	1993	100.00000E-003	47.41000E-006	99.60000E+000
1	1	1994	99.99990E-003	47.44000E-006	99.65000E+000
1	1	1995	100.00000E-003	47.47000E-006	99.70000E+000
1	1	1996	100.00000E-003	47.50000E-006	99.75000E+000
1	1	1997	99.99990E-003	47.48000E-006	99.80000E+000
1	1	1998	100.00000E-003	47.49000E-006	99.85000E+000
1	1	1999	99.99980E-003	47.46000E-006	99.90000E+000
[truncated: 18,001 more rows]
