# Supplementary material for: Metaplastic and energy-efficient biocompatible graphene artificial synaptic transistors for enhanced accuracy neuromorphic computing
Source: Nat Commun. 2022 Jul 28;13:4386. doi: 10.1038/s41467-022-32078-6 (PMC9334620; doi:10.1038/s41467-022-32078-6)
Supplement: Supplementary file 2 — Source Data [file 41467_2022_32078_MOESM2_ESM.zip › NatComm_figdata/Fig1f/210914_2Lhole3_5uA_multiramp.csv]

Repeat	VAR2	Point	CH1 Voltage	CH1 Current	CH1 Time
1	1	1	99.99370E-003	153.29000E-006	0.00000E+000
1	1	2	100.00220E-003	151.00000E-006	10.00000E-003
1	1	3	100.00210E-003	151.12000E-006	20.00000E-003
1	1	4	100.00120E-003	150.99000E-006	30.00000E-003
1	1	5	100.00040E-003	151.07000E-006	40.00000E-003
1	1	6	99.99860E-003	151.04000E-006	50.00000E-003
1	1	7	99.99850E-003	150.96000E-006	60.00000E-003
1	1	8	100.00180E-003	151.09000E-006	70.00000E-003
1	1	9	100.00440E-003	150.98000E-006	80.00000E-003
1	1	10	100.00250E-003	151.05000E-006	90.00000E-003
1	1	11	99.99650E-003	154.33000E-006	100.00000E-003
1	1	12	100.00020E-003	152.00000E-006	110.00000E-003
1	1	13	99.99930E-003	152.11000E-006	120.00000E-003
1	1	14	99.99550E-003	151.95000E-006	130.00000E-003
1	1	15	99.99800E-003	152.06000E-006	140.00000E-003
1	1	16	99.99800E-003	152.04000E-006	150.00000E-003
1	1	17	99.99930E-003	151.96000E-006	160.00000E-003
1	1	18	100.00190E-003	152.08000E-006	170.00000E-003
1	1	19	100.00130E-003	151.96000E-006	180.00000E-003
1	1	20	100.00210E-003	152.07000E-006	190.00000E-003
1	1	21	99.99370E-003	155.29000E-006	200.00000E-003
1	1	22	99.99970E-003	152.95000E-006	210.00000E-003
1	1	23	99.99950E-003	153.07000E-006	220.00000E-003
1	1	24	99.99980E-003	152.96000E-006	230.00000E-003
1	1	25	99.99870E-003	153.04000E-006	240.00000E-003
1	1	26	100.00330E-003	153.00000E-006	250.00000E-003
1	1	27	100.00040E-003	152.95000E-006	260.00000E-003
1	1	28	100.00270E-003	153.08000E-006	270.00000E-003
1	1	29	99.99780E-003	152.95000E-006	280.00000E-003
1	1	30	100.00080E-003	153.05000E-006	290.00000E-003
1	1	31	99.99450E-003	156.27000E-006	300.00000E-003
1	1	32	99.99970E-003	153.92000E-006	310.00000E-003
1	1	33	99.99960E-003	154.05000E-006	320.00000E-003
1	1	34	99.99910E-003	153.92000E-006	330.00000E-003
1	1	35	99.99860E-003	153.99000E-006	340.00000E-003
1	1	36	99.99890E-003	153.95000E-006	350.00000E-003
1	1	37	100.00130E-003	153.90000E-006	360.00000E-003
1	1	38	99.99890E-003	154.01000E-006	370.00000E-003
1	1	39	99.99900E-003	153.86000E-006	380.00000E-003
1	1	40	99.99910E-003	153.97000E-006	390.00000E-003
1	1	41	99.99910E-003	157.19000E-006	400.00000E-003
1	1	42	99.99970E-003	154.82000E-006	410.00000E-003
1	1	43	100.00200E-003	154.95000E-006	420.00000E-003
1	1	44	100.00190E-003	154.82000E-006	430.00000E-003
1	1	45	100.00080E-003	154.92000E-006	440.00000E-003
1	1	46	99.99970E-003	154.88000E-006	450.00000E-003
1	1	47	99.99860E-003	154.83000E-006	460.00000E-003
1	1	48	100.00240E-003	154.92000E-006	470.00000E-003
1	1	49	99.99840E-003	154.80000E-006	480.00000E-003
1	1	50	99.99940E-003	154.89000E-006	490.00000E-003
1	1	51	99.99630E-003	158.11000E-006	500.00000E-003
1	1	52	100.00020E-003	155.72000E-006	510.00000E-003
1	1	53	99.99770E-003	155.82000E-006	520.00000E-003
1	1	54	99.99730E-003	155.70000E-006	530.00000E-003
1	1	55	99.99720E-003	155.78000E-006	540.00000E-003
1	1	56	100.00200E-003	155.75000E-006	550.00000E-003
1	1	57	100.00160E-003	155.68000E-006	560.00000E-003
1	1	58	100.00110E-003	155.80000E-006	570.00000E-003
1	1	59	99.99810E-003	155.67000E-006	580.00000E-003
1	1	60	100.00330E-003	155.78000E-006	590.00000E-003
1	1	61	99.99660E-003	158.93000E-006	600.00000E-003
1	1	62	100.00020E-003	156.54000E-006	610.00000E-003
1	1	63	100.00030E-003	156.65000E-006	620.00000E-003
1	1	64	99.99940E-003	156.54000E-006	630.00000E-003
1	1	65	99.99930E-003	156.64000E-006	640.00000E-003
1	1	66	100.00070E-003	156.60000E-006	650.00000E-003
1	1	67	100.00220E-003	156.53000E-006	660.00000E-003
1	1	68	100.00050E-003	156.65000E-006	670.00000E-003
1	1	69	99.99810E-003	156.50000E-006	680.00000E-003
1	1	70	100.00140E-003	156.63000E-006	690.00000E-003
1	1	71	99.99510E-003	159.77000E-006	700.00000E-003
1	1	72	99.99930E-003	157.36000E-006	710.00000E-003
1	1	73	99.99860E-003	157.47000E-006	720.00000E-003
1	1	74	100.00120E-003	157.34000E-006	730.00000E-003
1	1	75	99.99770E-003	157.44000E-006	740.00000E-003
1	1	76	99.99950E-003	157.37000E-006	750.00000E-003
1	1	77	99.99830E-003	157.32000E-006	760.00000E-003
1	1	78	99.99960E-003	157.42000E-006	770.00000E-003
1	1	79	100.00150E-003	157.30000E-006	780.00000E-003
1	1	80	99.99940E-003	157.39000E-006	790.00000E-003
1	1	81	99.99590E-003	160.54000E-006	800.00000E-003
1	1	82	100.00190E-003	158.13000E-006	810.00000E-003
1	1	83	100.00260E-003	158.23000E-006	820.00000E-003
1	1	84	100.00090E-003	158.10000E-006	830.00000E-003
1	1	85	100.00180E-003	158.20000E-006	840.00000E-003
1	1	86	99.99820E-003	158.17000E-006	850.00000E-003
1	1	87	99.99870E-003	158.10000E-006	860.00000E-003
1	1	88	100.00110E-003	158.22000E-006	870.00000E-003
1	1	89	99.99870E-003	158.07000E-006	880.00000E-003
1	1	90	100.00010E-003	158.17000E-006	890.00000E-003
1	1	91	99.99550E-003	161.30000E-006	900.00000E-003
1	1	92	99.99980E-003	158.89000E-006	910.00000E-003
1	1	93	100.00080E-003	159.00000E-006	920.00000E-003
1	1	94	100.00140E-003	158.86000E-006	930.00000E-003
1	1	95	99.99840E-003	158.96000E-006	940.00000E-003
1	1	96	99.99720E-003	158.90000E-006	950.00000E-003
1	1	97	100.00340E-003	158.86000E-006	960.00000E-003
1	1	98	99.99910E-003	158.95000E-006	970.00000E-003
1	1	99	99.99880E-003	158.81000E-006	980.00000E-003
1	1	100	100.00320E-003	158.92000E-006	990.00000E-003
1	1	101	100.00620E-003	155.71000E-006	1.00000E+000
1	1	102	99.99830E-003	158.01000E-006	1.01000E+000
1	1	103	100.00060E-003	158.13000E-006	1.02000E+000
1	1	104	99.99890E-003	157.97000E-006	1.03000E+000
1	1	105	100.00010E-003	158.10000E-006	1.04000E+000
1	1	106	100.00120E-003	158.05000E-006	1.05000E+000
1	1	107	100.00070E-003	158.00000E-006	1.06000E+000
1	1	108	100.00050E-003	158.12000E-006	1.07000E+000
1	1	109	99.99850E-003	157.97000E-006	1.08000E+000
1	1	110	99.99840E-003	158.08000E-006	1.09000E+000
1	1	111	100.00700E-003	154.84000E-006	1.10000E+000
1	1	112	99.99720E-003	157.14000E-006	1.11000E+000
1	1	113	99.99900E-003	157.22000E-006	1.12000E+000
1	1	114	99.99970E-003	157.10000E-006	1.13000E+000
1	1	115	99.99970E-003	157.24000E-006	1.14000E+000
1	1	116	100.00040E-003	157.18000E-006	1.15000E+000
1	1	117	99.99700E-003	157.12000E-006	1.16000E+000
1	1	118	99.99930E-003	157.23000E-006	1.17000E+000
1	1	119	99.99920E-003	157.09000E-006	1.18000E+000
1	1	120	99.99900E-003	157.22000E-006	1.19000E+000
1	1	121	100.00450E-003	153.96000E-006	1.20000E+000
1	1	122	100.00020E-003	156.26000E-006	1.21000E+000
1	1	123	100.00150E-003	156.35000E-006	1.22000E+000
1	1	124	99.99830E-003	156.22000E-006	1.23000E+000
1	1	125	99.99890E-003	156.36000E-006	1.24000E+000
1	1	126	100.00200E-003	156.31000E-006	1.25000E+000
1	1	127	99.99960E-003	156.25000E-006	1.26000E+000
1	1	128	100.00020E-003	156.36000E-006	1.27000E+000
1	1	129	99.99870E-003	156.22000E-006	1.28000E+000
1	1	130	99.99870E-003	156.36000E-006	1.29000E+000
1	1	131	100.00770E-003	153.10000E-006	1.30000E+000
1	1	132	100.00190E-003	155.36000E-006	1.31000E+000
1	1	133	100.00070E-003	155.47000E-006	1.32000E+000
1	1	134	99.99830E-003	155.33000E-006	1.33000E+000
1	1	135	100.00220E-003	155.46000E-006	1.34000E+000
1	1	136	100.00090E-003	155.39000E-006	1.35000E+000
1	1	137	100.00260E-003	155.39000E-006	1.36000E+000
1	1	138	100.00020E-003	155.49000E-006	1.37000E+000
1	1	139	100.00240E-003	155.36000E-006	1.38000E+000
1	1	140	100.00080E-003	155.47000E-006	1.39000E+000
1	1	141	100.00480E-003	152.20000E-006	1.40000E+000
1	1	142	100.00160E-003	154.45000E-006	1.41000E+000
1	1	143	99.99710E-003	154.57000E-006	1.42000E+000
1	1	144	99.99970E-003	154.42000E-006	1.43000E+000
1	1	145	100.00020E-003	154.56000E-006	1.44000E+000
1	1	146	99.99980E-003	154.50000E-006	1.45000E+000
1	1	147	100.00030E-003	154.47000E-006	1.46000E+000
1	1	148	99.99710E-003	154.58000E-006	1.47000E+000
1	1	149	100.00310E-003	154.46000E-006	1.48000E+000
1	1	150	99.99810E-003	154.57000E-006	1.49000E+000
1	1	151	100.00580E-003	151.25000E-006	1.50000E+000
1	1	152	100.00120E-003	153.50000E-006	1.51000E+000
1	1	153	99.99810E-003	153.62000E-006	1.52000E+000
1	1	154	100.00020E-003	153.48000E-006	1.53000E+000
1	1	155	100.00050E-003	153.61000E-006	1.54000E+000
1	1	156	100.00090E-003	153.56000E-006	1.55000E+000
1	1	157	100.00180E-003	153.54000E-006	1.56000E+000
1	1	158	99.99670E-003	153.62000E-006	1.57000E+000
1	1	159	100.00060E-003	153.49000E-006	1.58000E+000
1	1	160	99.99970E-003	153.64000E-006	1.59000E+000
1	1	161	100.00350E-003	150.31000E-006	1.60000E+000
1	1	162	99.99940E-003	152.54000E-006	1.61000E+000
1	1	163	100.00080E-003	152.67000E-006	1.62000E+000
1	1	164	99.99960E-003	152.52000E-006	1.63000E+000
1	1	165	99.99760E-003	152.65000E-006	1.64000E+000
1	1	166	99.99990E-003	152.62000E-006	1.65000E+000
1	1	167	100.00300E-003	152.62000E-006	1.66000E+000
1	1	168	99.99900E-003	152.69000E-006	1.67000E+000
1	1	169	100.00010E-003	152.55000E-006	1.68000E+000
1	1	170	99.99990E-003	152.68000E-006	1.69000E+000
1	1	171	100.00510E-003	149.35000E-006	1.70000E+000
1	1	172	99.99790E-003	151.56000E-006	1.71000E+000
1	1	173	100.00160E-003	151.66000E-006	1.72000E+000
1	1	174	99.99770E-003	151.56000E-006	1.73000E+000
1	1	175	99.99870E-003	151.71000E-006	1.74000E+000
1	1	176	99.99890E-003	151.63000E-006	1.75000E+000
1	1	177	100.00050E-003	151.63000E-006	1.76000E+000
1	1	178	99.99900E-003	151.72000E-006	1.77000E+000
1	1	179	100.00250E-003	151.59000E-006	1.78000E+000
1	1	180	100.00330E-003	151.70000E-006	1.79000E+000
1	1	181	100.00500E-003	148.34000E-006	1.80000E+000
1	1	182	100.00010E-003	150.56000E-006	1.81000E+000
1	1	183	100.00170E-003	150.65000E-006	1.82000E+000
1	1	184	100.00200E-003	150.53000E-006	1.83000E+000
1	1	185	100.00010E-003	150.67000E-006	1.84000E+000
1	1	186	100.00200E-003	150.62000E-006	1.85000E+000
1	1	187	100.00020E-003	150.63000E-006	1.86000E+000
1	1	188	100.00140E-003	150.70000E-006	1.87000E+000
1	1	189	100.00030E-003	150.56000E-006	1.88000E+000
1	1	190	100.00040E-003	150.70000E-006	1.89000E+000
1	1	191	100.00490E-003	147.31000E-006	1.90000E+000
1	1	192	100.00190E-003	149.54000E-006	1.91000E+000
1	1	193	99.99930E-003	149.63000E-006	1.92000E+000
1	1	194	100.00120E-003	149.50000E-006	1.93000E+000
1	1	195	99.99920E-003	149.63000E-006	1.94000E+000
1	1	196	99.99950E-003	149.57000E-006	1.95000E+000
1	1	197	99.99770E-003	149.59000E-006	1.96000E+000
1	1	198	99.99960E-003	149.68000E-006	1.97000E+000
1	1	199	99.99970E-003	149.56000E-006	1.98000E+000
1	1	200	100.00080E-003	149.69000E-006	1.99000E+000
1	1	201	100.00490E-003	146.26000E-006	2.00000E+000
1	1	202	99.99950E-003	148.46000E-006	2.01000E+000
1	1	203	100.00030E-003	148.56000E-006	2.02000E+000
1	1	204	99.99880E-003	148.42000E-006	2.03000E+000
1	1	205	100.00210E-003	148.58000E-006	2.04000E+000
1	1	206	99.99590E-003	148.50000E-006	2.05000E+000
1	1	207	99.99940E-003	148.52000E-006	2.06000E+000
1	1	208	100.00010E-003	148.62000E-006	2.07000E+000
1	1	209	100.00200E-003	148.50000E-006	2.08000E+000
1	1	210	100.00180E-003	148.63000E-006	2.09000E+000
1	1	211	100.00450E-003	145.21000E-006	2.10000E+000
1	1	212	100.00090E-003	147.39000E-006	2.11000E+000
1	1	213	100.00200E-003	147.49000E-006	2.12000E+000
1	1	214	99.99750E-003	147.35000E-006	2.13000E+000
1	1	215	99.99820E-003	147.50000E-006	2.14000E+000
1	1	216	100.00120E-003	147.43000E-006	2.15000E+000
1	1	217	99.99860E-003	147.44000E-006	2.16000E+000
1	1	218	100.00090E-003	147.53000E-006	2.17000E+000
1	1	219	99.99990E-003	147.39000E-006	2.18000E+000
1	1	220	100.00120E-003	147.52000E-006	2.19000E+000
1	1	221	100.00200E-003	144.05000E-006	2.20000E+000
1	1	222	99.99990E-003	146.26000E-006	2.21000E+000
1	1	223	99.99810E-003	146.33000E-006	2.22000E+000
1	1	224	99.99950E-003	146.25000E-006	2.23000E+000
1	1	225	100.00090E-003	146.39000E-006	2.24000E+000
1	1	226	100.00070E-003	146.28000E-006	2.25000E+000
1	1	227	100.00110E-003	146.31000E-006	2.26000E+000
1	1	228	99.99880E-003	146.39000E-006	2.27000E+000
1	1	229	99.99910E-003	146.29000E-006	2.28000E+000
1	1	230	100.00090E-003	146.42000E-006	2.29000E+000
1	1	231	100.00390E-003	142.94000E-006	2.30000E+000
1	1	232	99.99920E-003	145.12000E-006	2.31000E+000
1	1	233	100.00030E-003	145.20000E-006	2.32000E+000
1	1	234	100.00100E-003	145.09000E-006	2.33000E+000
1	1	235	100.00070E-003	145.23000E-006	2.34000E+000
1	1	236	99.99910E-003	145.15000E-006	2.35000E+000
1	1	237	100.00290E-003	145.21000E-006	2.36000E+000
1	1	238	100.00090E-003	145.29000E-006	2.37000E+000
1	1	239	99.99940E-003	145.18000E-006	2.38000E+000
1	1	240	99.99830E-003	145.30000E-006	2.39000E+000
1	1	241	100.00370E-003	141.78000E-006	2.40000E+000
1	1	242	99.99870E-003	143.95000E-006	2.41000E+000
1	1	243	100.00190E-003	144.04000E-006	2.42000E+000
1	1	244	100.00190E-003	143.92000E-006	2.43000E+000
1	1	245	99.99980E-003	144.08000E-006	2.44000E+000
1	1	246	100.00130E-003	144.01000E-006	2.45000E+000
1	1	247	100.00220E-003	144.04000E-006	2.46000E+000
1	1	248	100.00000E-003	144.11000E-006	2.47000E+000
1	1	249	100.00080E-003	144.00000E-006	2.48000E+000
1	1	250	99.99650E-003	144.13000E-006	2.49000E+000
1	1	251	100.00480E-003	140.58000E-006	2.50000E+000
1	1	252	100.00120E-003	142.76000E-006	2.51000E+000
1	1	253	100.00090E-003	142.83000E-006	2.52000E+000
1	1	254	100.00170E-003	142.70000E-006	2.53000E+000
1	1	255	99.99890E-003	142.87000E-006	2.54000E+000
1	1	256	99.99840E-003	142.79000E-006	2.55000E+000
1	1	257	100.00150E-003	142.83000E-006	2.56000E+000
1	1	258	100.00000E-003	142.93000E-006	2.57000E+000
1	1	259	99.99950E-003	142.79000E-006	2.58000E+000
1	1	260	100.00070E-003	142.96000E-006	2.59000E+000
1	1	261	100.00590E-003	139.39000E-006	2.60000E+000
1	1	262	99.99900E-003	141.52000E-006	2.61000E+000
1	1	263	99.99900E-003	141.63000E-006	2.62000E+000
1	1	264	100.00080E-003	141.52000E-006	2.63000E+000
1	1	265	99.99750E-003	141.65000E-006	2.64000E+000
1	1	266	100.00160E-003	141.59000E-006	2.65000E+000
1	1	267	100.00210E-003	141.63000E-006	2.66000E+000
1	1	268	99.99830E-003	141.71000E-006	2.67000E+000
1	1	269	100.00050E-003	141.62000E-006	2.68000E+000
1	1	270	100.00160E-003	141.78000E-006	2.69000E+000
1	1	271	100.00780E-003	138.18000E-006	2.70000E+000
1	1	272	99.99900E-003	140.30000E-006	2.71000E+000
1	1	273	100.00040E-003	140.40000E-006	2.72000E+000
1	1	274	100.00240E-003	140.30000E-006	2.73000E+000
1	1	275	99.99900E-003	140.42000E-006	2.74000E+000
1	1	276	100.00130E-003	140.36000E-006	2.75000E+000
1	1	277	99.99820E-003	140.41000E-006	2.76000E+000
1	1	278	99.99880E-003	140.48000E-006	2.77000E+000
1	1	279	99.99840E-003	140.38000E-006	2.78000E+000
1	1	280	99.99940E-003	140.54000E-006	2.79000E+000
1	1	281	100.00390E-003	136.92000E-006	2.80000E+000
1	1	282	100.00020E-003	139.05000E-006	2.81000E+000
1	1	283	100.00010E-003	139.12000E-006	2.82000E+000
1	1	284	99.99770E-003	139.03000E-006	2.83000E+000
1	1	285	100.00220E-003	139.18000E-006	2.84000E+000
1	1	286	99.99860E-003	139.10000E-006	2.85000E+000
1	1	287	100.00090E-003	139.17000E-006	2.86000E+000
1	1	288	100.00090E-003	139.22000E-006	2.87000E+000
1	1	289	100.00070E-003	139.11000E-006	2.88000E+000
1	1	290	100.00000E-003	139.29000E-006	2.89000E+000
1	1	291	100.00680E-003	135.63000E-006	2.90000E+000
1	1	292	100.00010E-003	137.77000E-006	2.91000E+000
1	1	293	99.99940E-003	137.86000E-006	2.92000E+000
1	1	294	99.99990E-003	137.74000E-006	2.93000E+000
1	1	295	99.99720E-003	137.90000E-006	2.94000E+000
1	1	296	100.00210E-003	137.82000E-006	2.95000E+000
1	1	297	100.00150E-003	137.90000E-006	2.96000E+000
1	1	298	100.00110E-003	137.97000E-006	2.97000E+000
1	1	299	100.00250E-003	137.87000E-006	2.98000E+000
1	1	300	100.00010E-003	138.01000E-006	2.99000E+000
1	1	301	99.99480E-003	141.47000E-006	3.00000E+000
1	1	302	99.99980E-003	139.44000E-006	3.01000E+000
1	1	303	100.00070E-003	139.51000E-006	3.02000E+000
1	1	304	99.99810E-003	139.38000E-006	3.03000E+000
1	1	305	100.00060E-003	139.54000E-006	3.04000E+000
1	1	306	100.00020E-003	139.42000E-006	3.05000E+000
1	1	307	100.00130E-003	139.46000E-006	3.06000E+000
1	1	308	100.00100E-003	139.52000E-006	3.07000E+000
1	1	309	100.00080E-003	139.42000E-006	3.08000E+000
1	1	310	99.99920E-003	139.56000E-006	3.09000E+000
1	1	311	99.99340E-003	142.97000E-006	3.10000E+000
1	1	312	100.00090E-003	140.91000E-006	3.11000E+000
1	1	313	99.99790E-003	140.97000E-006	3.12000E+000
1	1	314	100.00290E-003	140.87000E-006	3.13000E+000
1	1	315	99.99980E-003	141.01000E-006	3.14000E+000
1	1	316	99.99900E-003	140.88000E-006	3.15000E+000
1	1	317	100.00160E-003	140.92000E-006	3.16000E+000
1	1	318	100.00090E-003	140.98000E-006	3.17000E+000
1	1	319	100.00120E-003	140.85000E-006	3.18000E+000
1	1	320	100.00170E-003	141.01000E-006	3.19000E+000
1	1	321	99.99370E-003	144.35000E-006	3.20000E+000
1	1	322	100.00000E-003	142.29000E-006	3.21000E+000
1	1	323	99.99870E-003	142.34000E-006	3.22000E+000
1	1	324	100.00140E-003	142.22000E-006	3.23000E+000
1	1	325	100.00050E-003	142.32000E-006	3.24000E+000
1	1	326	100.00010E-003	142.21000E-006	3.25000E+000
1	1	327	100.00220E-003	142.26000E-006	3.26000E+000
1	1	328	99.99890E-003	142.32000E-006	3.27000E+000
1	1	329	99.99930E-003	142.18000E-006	3.28000E+000
1	1	330	100.00140E-003	142.34000E-006	3.29000E+000
1	1	331	99.99630E-003	145.69000E-006	3.30000E+000
1	1	332	100.00080E-003	143.59000E-006	3.31000E+000
1	1	333	100.00060E-003	143.61000E-006	3.32000E+000
1	1	334	99.99790E-003	143.49000E-006	3.33000E+000
1	1	335	100.00060E-003	143.63000E-006	3.34000E+000
1	1	336	100.00040E-003	143.51000E-006	3.35000E+000
1	1	337	100.00120E-003	143.56000E-006	3.36000E+000
1	1	338	99.99690E-003	143.63000E-006	3.37000E+000
1	1	339	100.00130E-003	143.50000E-006	3.38000E+000
1	1	340	99.99950E-003	143.62000E-006	3.39000E+000
1	1	341	99.99450E-003	146.94000E-006	3.40000E+000
1	1	342	100.00070E-003	144.83000E-006	3.41000E+000
1	1	343	99.99850E-003	144.86000E-006	3.42000E+000
1	1	344	100.00070E-003	144.77000E-006	3.43000E+000
1	1	345	99.99990E-003	144.88000E-006	3.44000E+000
1	1	346	99.99950E-003	144.75000E-006	3.45000E+000
1	1	347	99.99950E-003	144.79000E-006	3.46000E+000
1	1	348	100.00130E-003	144.83000E-006	3.47000E+000
1	1	349	100.00190E-003	144.71000E-006	3.48000E+000
1	1	350	99.99940E-003	144.84000E-006	3.49000E+000
1	1	351	99.99190E-003	148.11000E-006	3.50000E+000
1	1	352	100.00170E-003	146.01000E-006	3.51000E+000
1	1	353	99.99830E-003	146.02000E-006	3.52000E+000
1	1	354	100.00040E-003	145.93000E-006	3.53000E+000
1	1	355	100.00050E-003	146.06000E-006	3.54000E+000
1	1	356	99.99930E-003	145.92000E-006	3.55000E+000
1	1	357	100.00250E-003	145.95000E-006	3.56000E+000
1	1	358	100.00060E-003	145.99000E-006	3.57000E+000
1	1	359	100.00100E-003	145.89000E-006	3.58000E+000
1	1	360	99.99820E-003	146.01000E-006	3.59000E+000
1	1	361	99.99430E-003	149.27000E-006	3.60000E+000
1	1	362	100.00000E-003	147.15000E-006	3.61000E+000
1	1	363	100.00070E-003	147.16000E-006	3.62000E+000
1	1	364	100.00200E-003	147.03000E-006	3.63000E+000
1	1	365	100.00220E-003	147.18000E-006	3.64000E+000
1	1	366	100.00180E-003	147.05000E-006	3.65000E+000
1	1	367	99.99930E-003	147.08000E-006	3.66000E+000
1	1	368	99.99950E-003	147.12000E-006	3.67000E+000
1	1	369	99.99950E-003	147.01000E-006	3.68000E+000
1	1	370	100.00200E-003	147.16000E-006	3.69000E+000
1	1	371	99.99410E-003	150.40000E-006	3.70000E+000
1	1	372	99.99840E-003	148.23000E-006	3.71000E+000
1	1	373	100.00160E-003	148.29000E-006	3.72000E+000
1	1	374	99.99950E-003	148.14000E-006	3.73000E+000
1	1	375	100.00100E-003	148.28000E-006	3.74000E+000
1	1	376	99.99920E-003	148.15000E-006	3.75000E+000
1	1	377	100.00190E-003	148.20000E-006	3.76000E+000
1	1	378	99.99790E-003	148.22000E-006	3.77000E+000
1	1	379	100.00000E-003	148.12000E-006	3.78000E+000
1	1	380	99.99830E-003	148.25000E-006	3.79000E+000
1	1	381	99.99540E-003	151.46000E-006	3.80000E+000
1	1	382	100.00000E-003	149.30000E-006	3.81000E+000
1	1	383	100.00160E-003	149.31000E-006	3.82000E+000
1	1	384	99.99840E-003	149.21000E-006	3.83000E+000
1	1	385	100.00070E-003	149.34000E-006	3.84000E+000
1	1	386	100.00320E-003	149.21000E-006	3.85000E+000
1	1	387	100.00000E-003	149.23000E-006	3.86000E+000
1	1	388	100.00030E-003	149.31000E-006	3.87000E+000
1	1	389	99.99730E-003	149.17000E-006	3.88000E+000
1	1	390	99.99820E-003	149.32000E-006	3.89000E+000
1	1	391	99.99480E-003	152.49000E-006	3.90000E+000
1	1	392	100.00350E-003	150.32000E-006	3.91000E+000
1	1	393	99.99760E-003	150.33000E-006	3.92000E+000
1	1	394	99.99880E-003	150.22000E-006	3.93000E+000
1	1	395	100.00110E-003	150.35000E-006	3.94000E+000
1	1	396	99.99810E-003	150.23000E-006	3.95000E+000
1	1	397	100.00060E-003	150.27000E-006	3.96000E+000
1	1	398	99.99990E-003	150.27000E-006	3.97000E+000
1	1	399	99.99790E-003	150.19000E-006	3.98000E+000
1	1	400	100.00020E-003	150.33000E-006	3.99000E+000
1	1	401	99.99360E-003	153.50000E-006	4.00000E+000
1	1	402	100.00260E-003	151.33000E-006	4.01000E+000
1	1	403	99.99690E-003	151.34000E-006	4.02000E+000
1	1	404	99.99920E-003	151.23000E-006	4.03000E+000
1	1	405	99.99850E-003	151.35000E-006	4.04000E+000
1	1	406	100.00070E-003	151.23000E-006	4.05000E+000
1	1	407	100.00010E-003	151.27000E-006	4.06000E+000
1	1	408	99.99780E-003	151.29000E-006	4.07000E+000
1	1	409	99.99680E-003	151.20000E-006	4.08000E+000
1	1	410	99.99850E-003	151.35000E-006	4.09000E+000
1	1	411	99.99570E-003	154.49000E-006	4.10000E+000
1	1	412	100.00090E-003	152.28000E-006	4.11000E+000
1	1	413	100.00130E-003	152.30000E-006	4.12000E+000
1	1	414	100.00070E-003	152.16000E-006	4.13000E+000
1	1	415	100.00000E-003	152.31000E-006	4.14000E+000
1	1	416	100.00090E-003	152.18000E-006	4.15000E+000
1	1	417	99.99870E-003	152.22000E-006	4.16000E+000
1	1	418	99.99900E-003	152.26000E-006	4.17000E+000
1	1	419	100.00030E-003	152.15000E-006	4.18000E+000
1	1	420	100.00040E-003	152.28000E-006	4.19000E+000
1	1	421	99.99690E-003	155.41000E-006	4.20000E+000
1	1	422	100.00020E-003	153.20000E-006	4.21000E+000
1	1	423	100.00150E-003	153.22000E-006	4.22000E+000
1	1	424	99.99980E-003	153.10000E-006	4.23000E+000
1	1	425	99.99820E-003	153.22000E-006	4.24000E+000
1	1	426	99.99960E-003	153.10000E-006	4.25000E+000
1	1	427	100.00070E-003	153.17000E-006	4.26000E+000
1	1	428	99.99980E-003	153.18000E-006	4.27000E+000
1	1	429	100.00040E-003	153.11000E-006	4.28000E+000
1	1	430	100.00050E-003	153.23000E-006	4.29000E+000
1	1	431	99.99530E-003	156.33000E-006	4.30000E+000
1	1	432	100.00060E-003	154.12000E-006	4.31000E+000
1	1	433	99.99950E-003	154.12000E-006	4.32000E+000
1	1	434	100.00190E-003	154.01000E-006	4.33000E+000
1	1	435	100.00180E-003	154.13000E-006	4.34000E+000
1	1	436	99.99810E-003	154.03000E-006	4.35000E+000
1	1	437	100.00160E-003	154.09000E-006	4.36000E+000
1	1	438	99.99990E-003	154.09000E-006	4.37000E+000
1	1	439	100.00370E-003	153.99000E-006	4.38000E+000
1	1	440	100.00040E-003	154.10000E-006	4.39000E+000
1	1	441	99.99360E-003	157.21000E-006	4.40000E+000
1	1	442	100.00150E-003	154.99000E-006	4.41000E+000
1	1	443	99.99940E-003	154.98000E-006	4.42000E+000
1	1	444	100.00080E-003	154.90000E-006	4.43000E+000
1	1	445	100.00160E-003	155.04000E-006	4.44000E+000
1	1	446	99.99720E-003	154.89000E-006	4.45000E+000
1	1	447	99.99710E-003	154.94000E-006	4.46000E+000
1	1	448	100.00010E-003	154.95000E-006	4.47000E+000
1	1	449	99.99840E-003	154.85000E-006	4.48000E+000
1	1	450	99.99940E-003	155.01000E-006	4.49000E+000
1	1	451	99.99270E-003	158.09000E-006	4.50000E+000
1	1	452	100.00110E-003	155.84000E-006	4.51000E+000
1	1	453	99.99870E-003	155.86000E-006	4.52000E+000
1	1	454	99.99950E-003	155.75000E-006	4.53000E+000
1	1	455	100.00160E-003	155.90000E-006	4.54000E+000
1	1	456	99.99990E-003	155.76000E-006	4.55000E+000
1	1	457	99.99910E-003	155.79000E-006	4.56000E+000
1	1	458	99.99850E-003	155.79000E-006	4.57000E+000
1	1	459	99.99990E-003	155.69000E-006	4.58000E+000
1	1	460	100.00320E-003	155.85000E-006	4.59000E+000
1	1	461	99.99400E-003	158.93000E-006	4.60000E+000
1	1	462	100.00120E-003	156.65000E-006	4.61000E+000
1	1	463	100.00010E-003	156.62000E-006	4.62000E+000
1	1	464	100.00000E-003	156.54000E-006	4.63000E+000
1	1	465	100.00170E-003	156.65000E-006	4.64000E+000
1	1	466	99.99880E-003	156.52000E-006	4.65000E+000
1	1	467	100.00050E-003	156.60000E-006	4.66000E+000
1	1	468	99.99870E-003	156.60000E-006	4.67000E+000
1	1	469	99.99930E-003	156.50000E-006	4.68000E+000
1	1	470	99.99870E-003	156.63000E-006	4.69000E+000
1	1	471	99.99640E-003	159.69000E-006	4.70000E+000
1	1	472	99.99900E-003	157.43000E-006	4.71000E+000
1	1	473	99.99820E-003	157.43000E-006	4.72000E+000
1	1	474	100.00000E-003	157.34000E-006	4.73000E+000
1	1	475	99.99850E-003	157.45000E-006	4.74000E+000
1	1	476	100.00150E-003	157.32000E-006	4.75000E+000
1	1	477	99.99930E-003	157.38000E-006	4.76000E+000
1	1	478	100.00030E-003	157.39000E-006	4.77000E+000
1	1	479	99.99980E-003	157.29000E-006	4.78000E+000
1	1	480	99.99900E-003	157.42000E-006	4.79000E+000
1	1	481	99.99540E-003	160.47000E-006	4.80000E+000
1	1	482	99.99770E-003	158.19000E-006	4.81000E+000
1	1	483	99.99790E-003	158.17000E-006	4.82000E+000
1	1	484	99.99790E-003	158.10000E-006	4.83000E+000
1	1	485	100.00120E-003	158.25000E-006	4.84000E+000
1	1	486	100.00230E-003	158.13000E-006	4.85000E+000
1	1	487	100.00080E-003	158.17000E-006	4.86000E+000
1	1	488	99.99670E-003	158.15000E-006	4.87000E+000
1	1	489	99.99900E-003	158.06000E-006	4.88000E+000
1	1	490	100.00180E-003	158.20000E-006	4.89000E+000
1	1	491	99.99600E-003	161.26000E-006	4.90000E+000
1	1	492	100.00300E-003	158.95000E-006	4.91000E+000
1	1	493	99.99930E-003	158.92000E-006	4.92000E+000
1	1	494	99.99940E-003	158.83000E-006	4.93000E+000
1	1	495	99.99950E-003	158.96000E-006	4.94000E+000
1	1	496	100.00140E-003	158.82000E-006	4.95000E+000
1	1	497	99.99800E-003	158.89000E-006	4.96000E+000
1	1	498	99.99930E-003	158.90000E-006	4.97000E+000
1	1	499	100.00010E-003	158.82000E-006	4.98000E+000
1	1	500	99.99940E-003	158.93000E-006	4.99000E+000
1	1	501	100.00380E-003	155.65000E-006	5.00000E+000
1	1	502	100.00170E-003	158.08000E-006	5.01000E+000
1	1	503	99.99850E-003	158.06000E-006	5.02000E+000
1	1	504	99.99900E-003	158.00000E-006	5.03000E+000
1	1	505	100.00390E-003	158.14000E-006	5.04000E+000
1	1	506	99.99970E-003	157.98000E-006	5.05000E+000
1	1	507	100.00160E-003	158.07000E-006	5.06000E+000
1	1	508	99.99950E-003	158.08000E-006	5.07000E+000
1	1	509	100.00050E-003	157.99000E-006	5.08000E+000
1	1	510	100.00200E-003	158.13000E-006	5.09000E+000
1	1	511	100.00310E-003	154.77000E-006	5.10000E+000
1	1	512	99.99820E-003	157.21000E-006	5.11000E+000
1	1	513	100.00190E-003	157.20000E-006	5.12000E+000
1	1	514	100.00070E-003	157.12000E-006	5.13000E+000
1	1	515	99.99870E-003	157.25000E-006	5.14000E+000
1	1	516	100.00020E-003	157.13000E-006	5.15000E+000
1	1	517	100.00260E-003	157.20000E-006	5.16000E+000
1	1	518	99.99680E-003	157.16000E-006	5.17000E+000
1	1	519	100.00030E-003	157.12000E-006	5.18000E+000
1	1	520	99.99920E-003	157.24000E-006	5.19000E+000
1	1	521	100.00470E-003	153.90000E-006	5.20000E+000
1	1	522	99.99770E-003	156.31000E-006	5.21000E+000
1	1	523	99.99850E-003	156.34000E-006	5.22000E+000
1	1	524	99.99990E-003	156.22000E-006	5.23000E+000
1	1	525	100.00180E-003	156.36000E-006	5.24000E+000
1	1	526	99.99980E-003	156.25000E-006	5.25000E+000
1	1	527	99.99960E-003	156.34000E-006	5.26000E+000
1	1	528	99.99640E-003	156.31000E-006	5.27000E+000
1	1	529	99.99900E-003	156.24000E-006	5.28000E+000
1	1	530	100.00040E-003	156.36000E-006	5.29000E+000
1	1	531	100.00480E-003	153.00000E-006	5.30000E+000
1	1	532	99.99930E-003	155.43000E-006	5.31000E+000
1	1	533	99.99820E-003	155.41000E-006	5.32000E+000
1	1	534	100.00250E-003	155.36000E-006	5.33000E+000
1	1	535	100.00150E-003	155.50000E-006	5.34000E+000
1	1	536	100.00120E-003	155.39000E-006	5.35000E+000
1	1	537	99.99760E-003	155.48000E-006	5.36000E+000
1	1	538	100.00120E-003	155.46000E-006	5.37000E+000
1	1	539	99.99930E-003	155.37000E-006	5.38000E+000
1	1	540	99.99950E-003	155.48000E-006	5.39000E+000
1	1	541	100.00490E-003	152.12000E-006	5.40000E+000
1	1	542	100.00250E-003	154.52000E-006	5.41000E+000
1	1	543	99.99830E-003	154.51000E-006	5.42000E+000
1	1	544	99.99850E-003	154.43000E-006	5.43000E+000
1	1	545	100.00100E-003	154.57000E-006	5.44000E+000
1	1	546	100.00060E-003	154.45000E-006	5.45000E+000
1	1	547	99.99830E-003	154.55000E-006	5.46000E+000
1	1	548	99.99920E-003	154.51000E-006	5.47000E+000
1	1	549	99.99920E-003	154.47000E-006	5.48000E+000
1	1	550	99.99790E-003	154.60000E-006	5.49000E+000
1	1	551	100.00750E-003	151.22000E-006	5.50000E+000
1	1	552	99.99940E-003	153.57000E-006	5.51000E+000
1	1	553	100.00030E-003	153.57000E-006	5.52000E+000
1	1	554	100.00090E-003	153.51000E-006	5.53000E+000
1	1	555	100.00230E-003	153.64000E-006	5.54000E+000
1	1	556	100.00080E-003	153.54000E-006	5.55000E+000
1	1	557	100.00090E-003	153.65000E-006	5.56000E+000
1	1	558	99.99980E-003	153.59000E-006	5.57000E+000
1	1	559	100.00040E-003	153.54000E-006	5.58000E+000
1	1	560	100.00060E-003	153.65000E-006	5.59000E+000
1	1	561	100.00810E-003	150.27000E-006	5.60000E+000
1	1	562	99.99820E-003	152.61000E-006	5.61000E+000
1	1	563	100.00130E-003	152.61000E-006	5.62000E+000
1	1	564	100.00000E-003	152.53000E-006	5.63000E+000
1	1	565	100.00270E-003	152.69000E-006	5.64000E+000
1	1	566	100.00040E-003	152.54000E-006	5.65000E+000
1	1	567	99.99910E-003	152.65000E-006	5.66000E+000
1	1	568	100.00180E-003	152.62000E-006	5.67000E+000
1	1	569	100.00070E-003	152.55000E-006	5.68000E+000
1	1	570	99.99910E-003	152.72000E-006	5.69000E+000
1	1	571	100.00380E-003	149.28000E-006	5.70000E+000
1	1	572	100.00110E-003	151.63000E-006	5.71000E+000
1	1	573	100.00070E-003	151.63000E-006	5.72000E+000
1	1	574	100.00000E-003	151.58000E-006	5.73000E+000
1	1	575	100.00070E-003	151.71000E-006	5.74000E+000
1	1	576	99.99540E-003	151.57000E-006	5.75000E+000
1	1	577	100.00150E-003	151.72000E-006	5.76000E+000
1	1	578	99.99970E-003	151.68000E-006	5.77000E+000
1	1	579	100.00430E-003	151.64000E-006	5.78000E+000
1	1	580	100.00160E-003	151.75000E-006	5.79000E+000
1	1	581	100.00620E-003	148.30000E-006	5.80000E+000
1	1	582	99.99940E-003	150.64000E-006	5.81000E+000
1	1	583	99.99830E-003	150.62000E-006	5.82000E+000
1	1	584	100.00050E-003	150.58000E-006	5.83000E+000
1	1	585	100.00220E-003	150.70000E-006	5.84000E+000
1	1	586	99.99910E-003	150.58000E-006	5.85000E+000
1	1	587	99.99980E-003	150.68000E-006	5.86000E+000
1	1	588	99.99940E-003	150.66000E-006	5.87000E+000
1	1	589	99.99920E-003	150.61000E-006	5.88000E+000
1	1	590	100.00090E-003	150.73000E-006	5.89000E+000
1	1	591	100.00510E-003	147.29000E-006	5.90000E+000
1	1	592	100.00270E-003	149.62000E-006	5.91000E+000
1	1	593	100.00240E-003	149.59000E-006	5.92000E+000
1	1	594	100.00110E-003	149.54000E-006	5.93000E+000
1	1	595	100.00030E-003	149.67000E-006	5.94000E+000
1	1	596	99.99740E-003	149.53000E-006	5.95000E+000
1	1	597	100.00150E-003	149.67000E-006	5.96000E+000
1	1	598	99.99990E-003	149.62000E-006	5.97000E+000
1	1	599	100.00110E-003	149.58000E-006	5.98000E+000
1	1	600	99.99800E-003	149.70000E-006	5.99000E+000
1	1	601	100.00690E-003	146.23000E-006	6.00000E+000
1	1	602	99.99980E-003	148.57000E-006	6.01000E+000
1	1	603	99.99710E-003	148.53000E-006	6.02000E+000
1	1	604	100.00210E-003	148.50000E-006	6.03000E+000
1	1	605	100.00090E-003	148.60000E-006	6.04000E+000
1	1	606	99.99950E-003	148.49000E-006	6.05000E+000
1	1	607	100.00010E-003	148.61000E-006	6.06000E+000
1	1	608	100.00110E-003	148.59000E-006	6.07000E+000
1	1	609	100.00150E-003	148.53000E-006	6.08000E+000
1	1	610	100.00140E-003	148.65000E-006	6.09000E+000
1	1	611	100.00710E-003	145.19000E-006	6.10000E+000
1	1	612	100.00040E-003	147.47000E-006	6.11000E+000
1	1	613	99.99980E-003	147.41000E-006	6.12000E+000
1	1	614	99.99970E-003	147.39000E-006	6.13000E+000
1	1	615	100.00210E-003	147.52000E-006	6.14000E+000
1	1	616	100.00040E-003	147.41000E-006	6.15000E+000
1	1	617	99.99940E-003	147.55000E-006	6.16000E+000
1	1	618	100.00190E-003	147.50000E-006	6.17000E+000
1	1	619	100.00110E-003	147.47000E-006	6.18000E+000
1	1	620	100.00140E-003	147.56000E-006	6.19000E+000
1	1	621	100.00260E-003	144.03000E-006	6.20000E+000
1	1	622	100.00080E-003	146.34000E-006	6.21000E+000
1	1	623	99.99580E-003	146.27000E-006	6.22000E+000
1	1	624	99.99920E-003	146.29000E-006	6.23000E+000
1	1	625	100.00050E-003	146.41000E-006	6.24000E+000
1	1	626	100.00130E-003	146.31000E-006	6.25000E+000
1	1	627	99.99870E-003	146.39000E-006	6.26000E+000
1	1	628	100.00020E-003	146.36000E-006	6.27000E+000
1	1	629	100.00050E-003	146.33000E-006	6.28000E+000
1	1	630	100.00250E-003	146.46000E-006	6.29000E+000
1	1	631	100.00370E-003	142.91000E-006	6.30000E+000
1	1	632	100.00100E-003	145.20000E-006	6.31000E+000
1	1	633	99.99600E-003	145.16000E-006	6.32000E+000
1	1	634	100.00210E-003	145.17000E-006	6.33000E+000
1	1	635	99.99860E-003	145.27000E-006	6.34000E+000
1	1	636	100.00080E-003	145.12000E-006	6.35000E+000
1	1	637	100.00100E-003	145.26000E-006	6.36000E+000
1	1	638	99.99830E-003	145.23000E-006	6.37000E+000
1	1	639	100.00200E-003	145.19000E-006	6.38000E+000
1	1	640	99.99750E-003	145.30000E-006	6.39000E+000
1	1	641	100.00880E-003	141.76000E-006	6.40000E+000
1	1	642	99.99760E-003	144.04000E-006	6.41000E+000
1	1	643	100.00210E-003	143.99000E-006	6.42000E+000
1	1	644	100.00160E-003	143.97000E-006	6.43000E+000
1	1	645	100.00010E-003	144.09000E-006	6.44000E+000
1	1	646	100.00060E-003	143.95000E-006	6.45000E+000
1	1	647	100.00030E-003	144.12000E-006	6.46000E+000
1	1	648	100.00020E-003	144.06000E-006	6.47000E+000
1	1	649	100.00060E-003	144.02000E-006	6.48000E+000
1	1	650	100.00160E-003	144.16000E-006	6.49000E+000
1	1	651	100.00710E-003	140.56000E-006	6.50000E+000
1	1	652	99.99980E-003	142.84000E-006	6.51000E+000
1	1	653	99.99900E-003	142.77000E-006	6.52000E+000
1	1	654	100.00250E-003	142.78000E-006	6.53000E+000
1	1	655	99.99670E-003	142.89000E-006	6.54000E+000
1	1	656	99.99950E-003	142.76000E-006	6.55000E+000
1	1	657	100.00020E-003	142.91000E-006	6.56000E+000
1	1	658	100.00000E-003	142.87000E-006	6.57000E+000
1	1	659	100.00360E-003	142.86000E-006	6.58000E+000
1	1	660	99.99680E-003	142.96000E-006	6.59000E+000
1	1	661	100.00710E-003	139.37000E-006	6.60000E+000
1	1	662	100.00180E-003	141.61000E-006	6.61000E+000
1	1	663	99.99960E-003	141.56000E-006	6.62000E+000
1	1	664	99.99400E-003	141.54000E-006	6.63000E+000
1	1	665	100.00030E-003	141.70000E-006	6.64000E+000
1	1	666	100.00160E-003	141.57000E-006	6.65000E+000
1	1	667	100.00040E-003	141.70000E-006	6.66000E+000
1	1	668	100.00070E-003	141.64000E-006	6.67000E+000
1	1	669	99.99890E-003	141.63000E-006	6.68000E+000
1	1	670	100.00090E-003	141.77000E-006	6.69000E+000
1	1	671	100.00260E-003	138.11000E-006	6.70000E+000
1	1	672	100.00150E-003	140.37000E-006	6.71000E+000
1	1	673	99.99770E-003	140.31000E-006	6.72000E+000
1	1	674	99.99840E-003	140.30000E-006	6.73000E+000
1	1	675	99.99930E-003	140.43000E-006	6.74000E+000
1	1	676	99.99830E-003	140.32000E-006	6.75000E+000
1	1	677	99.99980E-003	140.47000E-006	6.76000E+000
1	1	678	99.99980E-003	140.41000E-006	6.77000E+000
1	1	679	99.99860E-003	140.41000E-006	6.78000E+000
1	1	680	100.00030E-003	140.53000E-006	6.79000E+000
1	1	681	100.00560E-003	136.86000E-006	6.80000E+000
1	1	682	99.99890E-003	139.08000E-006	6.81000E+000
1	1	683	99.99690E-003	139.03000E-006	6.82000E+000
1	1	684	100.00300E-003	139.08000E-006	6.83000E+000
1	1	685	100.00340E-003	139.18000E-006	6.84000E+000
1	1	686	100.00000E-003	139.05000E-006	6.85000E+000
1	1	687	100.00200E-003	139.20000E-006	6.86000E+000
1	1	688	99.99940E-003	139.14000E-006	6.87000E+000
1	1	689	99.99960E-003	139.15000E-006	6.88000E+000
1	1	690	99.99800E-003	139.26000E-006	6.89000E+000
1	1	691	100.00550E-003	135.55000E-006	6.90000E+000
1	1	692	99.99780E-003	137.79000E-006	6.91000E+000
1	1	693	100.00060E-003	137.76000E-006	6.92000E+000
1	1	694	100.00000E-003	137.75000E-006	6.93000E+000
1	1	695	100.00090E-003	137.90000E-006	6.94000E+000
1	1	696	99.99880E-003	137.75000E-006	6.95000E+000
1	1	697	100.00150E-003	137.94000E-006	6.96000E+000
1	1	698	99.99790E-003	137.86000E-006	6.97000E+000
1	1	699	100.00020E-003	137.89000E-006	6.98000E+000
1	1	700	100.00000E-003	138.01000E-006	6.99000E+000
1	1	701	99.99140E-003	141.43000E-006	7.00000E+000
1	1	702	99.99950E-003	139.51000E-006	7.01000E+000
1	1	703	99.99880E-003	139.42000E-006	7.02000E+000
1	1	704	100.00200E-003	139.42000E-006	7.03000E+000
1	1	705	99.99970E-003	139.51000E-006	7.04000E+000
1	1	706	100.00180E-003	139.38000E-006	7.05000E+000
1	1	707	100.00290E-003	139.53000E-006	7.06000E+000
1	1	708	100.00160E-003	139.45000E-006	7.07000E+000
1	1	709	100.00200E-003	139.45000E-006	7.08000E+000
1	1	710	99.99900E-003	139.54000E-006	7.09000E+000
1	1	711	99.99430E-003	142.92000E-006	7.10000E+000
1	1	712	100.00110E-003	140.97000E-006	7.11000E+000
1	1	713	100.00140E-003	140.88000E-006	7.12000E+000
1	1	714	100.00100E-003	140.87000E-006	7.13000E+000
1	1	715	100.00010E-003	140.94000E-006	7.14000E+000
1	1	716	100.00390E-003	140.83000E-006	7.15000E+000
1	1	717	100.00020E-003	140.95000E-006	7.16000E+000
1	1	718	99.99990E-003	140.84000E-006	7.17000E+000
1	1	719	100.00010E-003	140.85000E-006	7.18000E+000
1	1	720	100.00320E-003	140.94000E-006	7.19000E+000
1	1	721	99.99290E-003	144.30000E-006	7.20000E+000
1	1	722	100.00140E-003	142.33000E-006	7.21000E+000
1	1	723	99.99850E-003	142.25000E-006	7.22000E+000
1	1	724	99.99980E-003	142.24000E-006	7.23000E+000
1	1	725	100.00030E-003	142.31000E-006	7.24000E+000
1	1	726	99.99790E-003	142.16000E-006	7.25000E+000
1	1	727	100.00340E-003	142.31000E-006	7.26000E+000
1	1	728	99.99910E-003	142.22000E-006	7.27000E+000
1	1	729	100.00090E-003	142.21000E-006	7.28000E+000
1	1	730	99.99750E-003	142.30000E-006	7.29000E+000
1	1	731	99.99300E-003	145.63000E-006	7.30000E+000
1	1	732	99.99740E-003	143.63000E-006	7.31000E+000
1	1	733	99.99960E-003	143.53000E-006	7.32000E+000
1	1	734	99.99840E-003	143.54000E-006	7.33000E+000
1	1	735	100.00010E-003	143.60000E-006	7.34000E+000
1	1	736	100.00170E-003	143.46000E-006	7.35000E+000
1	1	737	100.00180E-003	143.59000E-006	7.36000E+000
1	1	738	99.99890E-003	143.50000E-006	7.37000E+000
1	1	739	100.00050E-003	143.51000E-006	7.38000E+000
1	1	740	100.00020E-003	143.60000E-006	7.39000E+000
1	1	741	99.99490E-003	146.87000E-006	7.40000E+000
1	1	742	99.99960E-003	144.85000E-006	7.41000E+000
1	1	743	100.00100E-003	144.77000E-006	7.42000E+000
1	1	744	99.99940E-003	144.76000E-006	7.43000E+000
1	1	745	99.99770E-003	144.82000E-006	7.44000E+000
1	1	746	99.99790E-003	144.71000E-006	7.45000E+000
1	1	747	100.00080E-003	144.85000E-006	7.46000E+000
1	1	748	100.00160E-003	144.76000E-006	7.47000E+000
1	1	749	99.99960E-003	144.75000E-006	7.48000E+000
1	1	750	100.00070E-003	144.81000E-006	7.49000E+000
1	1	751	99.99560E-003	148.07000E-006	7.50000E+000
1	1	752	99.99900E-003	146.05000E-006	7.51000E+000
1	1	753	100.00120E-003	145.96000E-006	7.52000E+000
1	1	754	100.00100E-003	145.95000E-006	7.53000E+000
1	1	755	100.00090E-003	146.02000E-006	7.54000E+000
1	1	756	99.99860E-003	145.87000E-006	7.55000E+000
1	1	757	100.00010E-003	146.01000E-006	7.56000E+000
1	1	758	100.00050E-003	145.93000E-006	7.57000E+000
1	1	759	100.00190E-003	145.92000E-006	7.58000E+000
1	1	760	99.99810E-003	145.99000E-006	7.59000E+000
1	1	761	99.99240E-003	149.24000E-006	7.60000E+000
1	1	762	99.99840E-003	147.18000E-006	7.61000E+000
1	1	763	99.99980E-003	147.08000E-006	7.62000E+000
1	1	764	100.00090E-003	147.09000E-006	7.63000E+000
1	1	765	100.00130E-003	147.15000E-006	7.64000E+000
1	1	766	99.99920E-003	146.98000E-006	7.65000E+000
1	1	767	100.00190E-003	147.15000E-006	7.66000E+000
1	1	768	100.00050E-003	147.05000E-006	7.67000E+000
1	1	769	99.99980E-003	147.04000E-006	7.68000E+000
1	1	770	99.99910E-003	147.13000E-006	7.69000E+000
1	1	771	99.99550E-003	150.36000E-006	7.70000E+000
1	1	772	99.99970E-003	148.30000E-006	7.71000E+000
1	1	773	100.00250E-003	148.20000E-006	7.72000E+000
1	1	774	100.00110E-003	148.19000E-006	7.73000E+000
1	1	775	99.99850E-003	148.27000E-006	7.74000E+000
1	1	776	100.00020E-003	148.13000E-006	7.75000E+000
1	1	777	100.00240E-003	148.24000E-006	7.76000E+000
1	1	778	99.99820E-003	148.15000E-006	7.77000E+000
1	1	779	99.99990E-003	148.15000E-006	7.78000E+000
1	1	780	100.00010E-003	148.22000E-006	7.79000E+000
1	1	781	99.99530E-003	151.42000E-006	7.80000E+000
1	1	782	99.99990E-003	149.34000E-006	7.81000E+000
1	1	783	100.00120E-003	149.25000E-006	7.82000E+000
1	1	784	99.99960E-003	149.26000E-006	7.83000E+000
1	1	785	100.00040E-003	149.33000E-006	7.84000E+000
1	1	786	99.99910E-003	149.18000E-006	7.85000E+000
1	1	787	99.99900E-003	149.32000E-006	7.86000E+000
1	1	788	100.00250E-003	149.22000E-006	7.87000E+000
1	1	789	99.99870E-003	149.23000E-006	7.88000E+000
1	1	790	100.00240E-003	149.30000E-006	7.89000E+000
1	1	791	99.99460E-003	152.47000E-006	7.90000E+000
1	1	792	100.00010E-003	150.38000E-006	7.91000E+000
1	1	793	100.00000E-003	150.27000E-006	7.92000E+000
1	1	794	99.99960E-003	150.26000E-006	7.93000E+000
1	1	795	99.99930E-003	150.33000E-006	7.94000E+000
1	1	796	100.00110E-003	150.21000E-006	7.95000E+000
1	1	797	99.99520E-003	150.30000E-006	7.96000E+000
1	1	798	99.99790E-003	150.22000E-006	7.97000E+000
1	1	799	100.00240E-003	150.23000E-006	7.98000E+000
1	1	800	99.99830E-003	150.30000E-006	7.99000E+000
1	1	801	99.99800E-003	153.47000E-006	8.00000E+000
1	1	802	100.00170E-003	151.38000E-006	8.01000E+000
1	1	803	99.99920E-003	151.24000E-006	8.02000E+000
1	1	804	100.00020E-003	151.27000E-006	8.03000E+000
1	1	805	99.99900E-003	151.34000E-006	8.04000E+000
1	1	806	100.00160E-003	151.21000E-006	8.05000E+000
1	1	807	99.99980E-003	151.31000E-006	8.06000E+000
1	1	808	100.00320E-003	151.22000E-006	8.07000E+000
1	1	809	100.00130E-003	151.23000E-006	8.08000E+000
1	1	810	99.99950E-003	151.27000E-006	8.09000E+000
1	1	811	99.99770E-003	154.42000E-006	8.10000E+000
1	1	812	100.00030E-003	152.30000E-006	8.11000E+000
1	1	813	100.00040E-003	152.21000E-006	8.12000E+000
1	1	814	99.99870E-003	152.21000E-006	8.13000E+000
1	1	815	99.99870E-003	152.29000E-006	8.14000E+000
1	1	816	99.99710E-003	152.13000E-006	8.15000E+000
1	1	817	99.99840E-003	152.27000E-006	8.16000E+000
1	1	818	99.99980E-003	152.16000E-006	8.17000E+000
1	1	819	99.99890E-003	152.20000E-006	8.18000E+000
1	1	820	99.99970E-003	152.25000E-006	8.19000E+000
1	1	821	99.99570E-003	155.38000E-006	8.20000E+000
1	1	822	99.99930E-003	153.25000E-006	8.21000E+000
1	1	823	99.99960E-003	153.13000E-006	8.22000E+000
1	1	824	99.99830E-003	153.16000E-006	8.23000E+000
1	1	825	100.00370E-003	153.22000E-006	8.24000E+000
1	1	826	100.00090E-003	153.10000E-006	8.25000E+000
1	1	827	100.00030E-003	153.21000E-006	8.26000E+000
1	1	828	99.99900E-003	153.11000E-006	8.27000E+000
1	1	829	100.00120E-003	153.13000E-006	8.28000E+000
1	1	830	99.99950E-003	153.21000E-006	8.29000E+000
1	1	831	99.99320E-003	156.32000E-006	8.30000E+000
1	1	832	99.99960E-003	154.16000E-006	8.31000E+000
1	1	833	100.00100E-003	154.06000E-006	8.32000E+000
1	1	834	99.99960E-003	154.07000E-006	8.33000E+000
1	1	835	100.00110E-003	154.11000E-006	8.34000E+000
1	1	836	99.99840E-003	153.99000E-006	8.35000E+000
1	1	837	100.00130E-003	154.10000E-006	8.36000E+000
1	1	838	99.99940E-003	153.99000E-006	8.37000E+000
1	1	839	99.99690E-003	154.04000E-006	8.38000E+000
1	1	840	99.99880E-003	154.11000E-006	8.39000E+000
1	1	841	99.99310E-003	157.21000E-006	8.40000E+000
1	1	842	100.00300E-003	155.04000E-006	8.41000E+000
1	1	843	99.99970E-003	154.93000E-006	8.42000E+000
1	1	844	99.99970E-003	154.94000E-006	8.43000E+000
1	1	845	100.00010E-003	155.00000E-006	8.44000E+000
1	1	846	100.00080E-003	154.88000E-006	8.45000E+000
1	1	847	100.00310E-003	154.99000E-006	8.46000E+000
1	1	848	100.00000E-003	154.88000E-006	8.47000E+000
1	1	849	100.00230E-003	154.90000E-006	8.48000E+000
1	1	850	100.00080E-003	154.97000E-006	8.49000E+000
1	1	851	99.99480E-003	158.06000E-006	8.50000E+000
1	1	852	100.00040E-003	155.86000E-006	8.51000E+000
1	1	853	99.99870E-003	155.74000E-006	8.52000E+000
1	1	854	100.00170E-003	155.78000E-006	8.53000E+000
1	1	855	100.00250E-003	155.84000E-006	8.54000E+000
1	1	856	100.00000E-003	155.72000E-006	8.55000E+000
1	1	857	99.99980E-003	155.82000E-006	8.56000E+000
1	1	858	99.99800E-003	155.72000E-006	8.57000E+000
1	1	859	99.99970E-003	155.76000E-006	8.58000E+000
1	1	860	99.99990E-003	155.81000E-006	8.59000E+000
1	1	861	99.99450E-003	158.89000E-006	8.60000E+000
1	1	862	100.00020E-003	156.70000E-006	8.61000E+000
1	1	863	100.00140E-003	156.60000E-006	8.62000E+000
1	1	864	100.00160E-003	156.62000E-006	8.63000E+000
1	1	865	99.99780E-003	156.66000E-006	8.64000E+000
1	1	866	99.99830E-003	156.54000E-006	8.65000E+000
1	1	867	100.00150E-003	156.66000E-006	8.66000E+000
1	1	868	100.00000E-003	156.56000E-006	8.67000E+000
1	1	869	100.00070E-003	156.58000E-006	8.68000E+000
1	1	870	100.00220E-003	156.63000E-006	8.69000E+000
1	1	871	99.99570E-003	159.70000E-006	8.70000E+000
1	1	872	100.00020E-003	157.49000E-006	8.71000E+000
1	1	873	99.99980E-003	157.38000E-006	8.72000E+000
1	1	874	100.00090E-003	157.40000E-006	8.73000E+000
1	1	875	100.00050E-003	157.45000E-006	8.74000E+000
1	1	876	99.99830E-003	157.32000E-006	8.75000E+000
1	1	877	100.00100E-003	157.46000E-006	8.76000E+000
1	1	878	99.99700E-003	157.33000E-006	8.77000E+000
1	1	879	100.00140E-003	157.37000E-006	8.78000E+000
1	1	880	99.99710E-003	157.42000E-006	8.79000E+000
1	1	881	99.99610E-003	160.46000E-006	8.80000E+000
1	1	882	99.99670E-003	158.24000E-006	8.81000E+000
1	1	883	100.00080E-003	158.15000E-006	8.82000E+000
1	1	884	100.00040E-003	158.17000E-006	8.83000E+000
1	1	885	100.00130E-003	158.24000E-006	8.84000E+000
1	1	886	100.00160E-003	158.10000E-006	8.85000E+000
1	1	887	99.99840E-003	158.22000E-006	8.86000E+000
1	1	888	99.99930E-003	158.12000E-006	8.87000E+000
1	1	889	100.00090E-003	158.15000E-006	8.88000E+000
1	1	890	99.99870E-003	158.20000E-006	8.89000E+000
1	1	891	99.99570E-003	161.25000E-006	8.90000E+000
1	1	892	100.00270E-003	158.99000E-006	8.91000E+000
1	1	893	100.00350E-003	158.88000E-006	8.92000E+000
1	1	894	99.99830E-003	158.89000E-006	8.93000E+000
1	1	895	99.99970E-003	158.96000E-006	8.94000E+000
1	1	896	100.00040E-003	158.83000E-006	8.95000E+000
1	1	897	99.99520E-003	158.94000E-006	8.96000E+000
1	1	898	100.00280E-003	158.85000E-006	8.97000E+000
1	1	899	100.00210E-003	158.85000E-006	8.98000E+000
1	1	900	99.99950E-003	158.91000E-006	8.99000E+000
1	1	901	100.00570E-003	155.62000E-006	9.00000E+000
1	1	902	99.99940E-003	158.10000E-006	9.01000E+000
1	1	903	100.00130E-003	157.98000E-006	9.02000E+000
1	1	904	99.99980E-003	158.03000E-006	9.03000E+000
1	1	905	100.00180E-003	158.09000E-006	9.04000E+000
1	1	906	100.00000E-003	157.98000E-006	9.05000E+000
1	1	907	99.99760E-003	158.10000E-006	9.06000E+000
1	1	908	99.99740E-003	158.00000E-006	9.07000E+000
1	1	909	99.99790E-003	158.01000E-006	9.08000E+000
1	1	910	99.99930E-003	158.08000E-006	9.09000E+000
1	1	911	100.00420E-003	154.78000E-006	9.10000E+000
1	1	912	99.99840E-003	157.24000E-006	9.11000E+000
1	1	913	100.00010E-003	157.14000E-006	9.12000E+000
1	1	914	100.00200E-003	157.18000E-006	9.13000E+000
1	1	915	100.00100E-003	157.26000E-006	9.14000E+000
1	1	916	99.99850E-003	157.12000E-006	9.15000E+000
1	1	917	99.99890E-003	157.26000E-006	9.16000E+000
1	1	918	99.99880E-003	157.16000E-006	9.17000E+000
1	1	919	100.00010E-003	157.19000E-006	9.18000E+000
1	1	920	99.99930E-003	157.23000E-006	9.19000E+000
1	1	921	100.00550E-003	153.90000E-006	9.20000E+000
1	1	922	100.00140E-003	156.37000E-006	9.21000E+000
1	1	923	100.00100E-003	156.26000E-006	9.22000E+000
1	1	924	99.99930E-003	156.28000E-006	9.23000E+000
1	1	925	100.00010E-003	156.35000E-006	9.24000E+000
1	1	926	100.00120E-003	156.25000E-006	9.25000E+000
1	1	927	99.99870E-003	156.38000E-006	9.26000E+000
1	1	928	99.99950E-003	156.25000E-006	9.27000E+000
1	1	929	100.00180E-003	156.32000E-006	9.28000E+000
1	1	930	100.00100E-003	156.36000E-006	9.29000E+000
1	1	931	100.00530E-003	153.02000E-006	9.30000E+000
1	1	932	99.99940E-003	155.48000E-006	9.31000E+000
1	1	933	99.99970E-003	155.35000E-006	9.32000E+000
1	1	934	99.99790E-003	155.39000E-006	9.33000E+000
1	1	935	100.00080E-003	155.46000E-006	9.34000E+000
1	1	936	99.99800E-003	155.35000E-006	9.35000E+000
1	1	937	100.00040E-003	155.50000E-006	9.36000E+000
1	1	938	99.99730E-003	155.36000E-006	9.37000E+000
1	1	939	99.99950E-003	155.44000E-006	9.38000E+000
1	1	940	99.99890E-003	155.47000E-006	9.39000E+000
1	1	941	100.00370E-003	152.12000E-006	9.40000E+000
1	1	942	100.00050E-003	154.55000E-006	9.41000E+000
1	1	943	99.99890E-003	154.45000E-006	9.42000E+000
1	1	944	99.99940E-003	154.49000E-006	9.43000E+000
1	1	945	100.00170E-003	154.54000E-006	9.44000E+000
1	1	946	99.99920E-003	154.45000E-006	9.45000E+000
1	1	947	100.00030E-003	154.58000E-006	9.46000E+000
1	1	948	100.00130E-003	154.46000E-006	9.47000E+000
1	1	949	99.99920E-003	154.53000E-006	9.48000E+000
1	1	950	99.99870E-003	154.53000E-006	9.49000E+000
1	1	951	100.00530E-003	151.18000E-006	9.50000E+000
1	1	952	99.99980E-003	153.62000E-006	9.51000E+000
1	1	953	99.99960E-003	153.49000E-006	9.52000E+000
1	1	954	99.99840E-003	153.57000E-006	9.53000E+000
1	1	955	99.99900E-003	153.62000E-006	9.54000E+000
1	1	956	99.99980E-003	153.53000E-006	9.55000E+000
1	1	957	99.99960E-003	153.64000E-006	9.56000E+000
1	1	958	100.00150E-003	153.53000E-006	9.57000E+000
1	1	959	100.00120E-003	153.60000E-006	9.58000E+000
1	1	960	99.99970E-003	153.63000E-006	9.59000E+000
1	1	961	100.00490E-003	150.26000E-006	9.60000E+000
1	1	962	100.00210E-003	152.66000E-006	9.61000E+000
1	1	963	99.99990E-003	152.53000E-006	9.62000E+000
1	1	964	100.00030E-003	152.60000E-006	9.63000E+000
1	1	965	100.00060E-003	152.65000E-006	9.64000E+000
1	1	966	99.99940E-003	152.55000E-006	9.65000E+000
1	1	967	99.99920E-003	152.69000E-006	9.66000E+000
1	1	968	99.99990E-003	152.56000E-006	9.67000E+000
1	1	969	100.00380E-003	152.62000E-006	9.68000E+000
1	1	970	99.99870E-003	152.66000E-006	9.69000E+000
1	1	971	100.00480E-003	149.27000E-006	9.70000E+000
1	1	972	99.99630E-003	151.64000E-006	9.71000E+000
1	1	973	100.00130E-003	151.56000E-006	9.72000E+000
1	1	974	100.00000E-003	151.62000E-006	9.73000E+000
1	1	975	99.99960E-003	151.64000E-006	9.74000E+000
1	1	976	99.99930E-003	151.57000E-006	9.75000E+000
1	1	977	100.00030E-003	151.69000E-006	9.76000E+000
1	1	978	99.99970E-003	151.57000E-006	9.77000E+000
1	1	979	99.99720E-003	151.64000E-006	9.78000E+000
1	1	980	100.00230E-003	151.69000E-006	9.79000E+000
1	1	981	100.00700E-003	148.28000E-006	9.80000E+000
1	1	982	99.99930E-003	150.64000E-006	9.81000E+000
1	1	983	99.99870E-003	150.52000E-006	9.82000E+000
1	1	984	100.00210E-003	150.59000E-006	9.83000E+000
1	1	985	99.99860E-003	150.62000E-006	9.84000E+000
1	1	986	99.99820E-003	150.54000E-006	9.85000E+000
1	1	987	99.99750E-003	150.69000E-006	9.86000E+000
1	1	988	99.99950E-003	150.57000E-006	9.87000E+000
1	1	989	99.99920E-003	150.61000E-006	9.88000E+000
1	1	990	100.00160E-003	150.66000E-006	9.89000E+000
1	1	991	100.00520E-003	147.22000E-006	9.90000E+000
1	1	992	99.99930E-003	149.58000E-006	9.91000E+000
1	1	993	99.99820E-003	149.44000E-006	9.92000E+000
1	1	994	99.99900E-003	149.54000E-006	9.93000E+000
1	1	995	100.00020E-003	149.57000E-006	9.94000E+000
1	1	996	99.99940E-003	149.50000E-006	9.95000E+000
1	1	997	100.00130E-003	149.63000E-006	9.96000E+000
1	1	998	99.99870E-003	149.51000E-006	9.97000E+000
1	1	999	99.99970E-003	149.58000E-006	9.98000E+000
1	1	1000	100.00110E-003	149.59000E-006	9.99000E+000
1	1	1001	100.00590E-003	146.16000E-006	10.00000E+000
1	1	1002	100.00300E-003	148.51000E-006	10.01000E+000
1	1	1003	100.00000E-003	148.40000E-006	10.02000E+000
1	1	1004	100.00390E-003	148.47000E-006	10.03000E+000
1	1	1005	100.00170E-003	148.49000E-006	10.04000E+000
1	1	1006	100.00200E-003	148.42000E-006	10.05000E+000
1	1	1007	100.00310E-003	148.57000E-006	10.06000E+000
1	1	1008	100.00030E-003	148.43000E-006	10.07000E+000
1	1	1009	100.00070E-003	148.51000E-006	10.08000E+000
1	1	1010	99.99890E-003	148.52000E-006	10.09000E+000
1	1	1011	100.00940E-003	145.10000E-006	10.10000E+000
1	1	1012	99.99950E-003	147.42000E-006	10.11000E+000
1	1	1013	99.99980E-003	147.32000E-006	10.12000E+000
1	1	1014	100.00100E-003	147.39000E-006	10.13000E+000
1	1	1015	100.00070E-003	147.43000E-006	10.14000E+000
1	1	1016	100.00230E-003	147.34000E-006	10.15000E+000
1	1	1017	100.00060E-003	147.50000E-006	10.16000E+000
1	1	1018	100.00120E-003	147.35000E-006	10.17000E+000
1	1	1019	99.99770E-003	147.43000E-006	10.18000E+000
1	1	1020	99.99930E-003	147.44000E-006	10.19000E+000
1	1	1021	100.00340E-003	144.00000E-006	10.20000E+000
1	1	1022	100.00170E-003	146.31000E-006	10.21000E+000
1	1	1023	99.99950E-003	146.20000E-006	10.22000E+000
1	1	1024	100.00050E-003	146.30000E-006	10.23000E+000
1	1	1025	99.99660E-003	146.30000E-006	10.24000E+000
1	1	1026	100.00050E-003	146.22000E-006	10.25000E+000
1	1	1027	100.00110E-003	146.39000E-006	10.26000E+000
1	1	1028	99.99820E-003	146.25000E-006	10.27000E+000
1	1	1029	99.99960E-003	146.34000E-006	10.28000E+000
1	1	1030	100.00120E-003	146.33000E-006	10.29000E+000
1	1	1031	100.00500E-003	142.86000E-006	10.30000E+000
1	1	1032	100.00320E-003	145.18000E-006	10.31000E+000
1	1	1033	100.00030E-003	145.05000E-006	10.32000E+000
1	1	1034	100.00040E-003	145.15000E-006	10.33000E+000
1	1	1035	100.00030E-003	145.17000E-006	10.34000E+000
1	1	1036	100.00240E-003	145.12000E-006	10.35000E+000
1	1	1037	100.00100E-003	145.26000E-006	10.36000E+000
1	1	1038	99.99910E-003	145.13000E-006	10.37000E+000
1	1	1039	100.00140E-003	145.21000E-006	10.38000E+000
1	1	1040	99.99950E-003	145.22000E-006	10.39000E+000
1	1	1041	100.00740E-003	141.71000E-006	10.40000E+000
1	1	1042	99.99740E-003	143.99000E-006	10.41000E+000
1	1	1043	99.99880E-003	143.86000E-006	10.42000E+000
1	1	1044	100.00080E-003	143.99000E-006	10.43000E+000
1	1	1045	99.99800E-003	143.97000E-006	10.44000E+000
1	1	1046	99.99710E-003	143.91000E-006	10.45000E+000
1	1	1047	100.00080E-003	144.07000E-006	10.46000E+000
1	1	1048	99.99980E-003	143.96000E-006	10.47000E+000
1	1	1049	100.00090E-003	144.08000E-006	10.48000E+000
1	1	1050	99.99980E-003	144.06000E-006	10.49000E+000
1	1	1051	100.00610E-003	140.51000E-006	10.50000E+000
1	1	1052	100.00040E-003	142.81000E-006	10.51000E+000
1	1	1053	100.00060E-003	142.69000E-006	10.52000E+000
1	1	1054	100.00150E-003	142.79000E-006	10.53000E+000
1	1	1055	100.00100E-003	142.80000E-006	10.54000E+000
1	1	1056	100.00030E-003	142.76000E-006	10.55000E+000
1	1	1057	99.99610E-003	142.89000E-006	10.56000E+000
1	1	1058	99.99940E-003	142.76000E-006	10.57000E+000
1	1	1059	99.99850E-003	142.86000E-006	10.58000E+000
1	1	1060	99.99930E-003	142.86000E-006	10.59000E+000
1	1	1061	100.00330E-003	139.30000E-006	10.60000E+000
1	1	1062	100.00010E-003	141.56000E-006	10.61000E+000
1	1	1063	100.00460E-003	141.46000E-006	10.62000E+000
1	1	1064	99.99870E-003	141.59000E-006	10.63000E+000
1	1	1065	99.99680E-003	141.55000E-006	10.64000E+000
1	1	1066	100.00030E-003	141.52000E-006	10.65000E+000
1	1	1067	100.00100E-003	141.67000E-006	10.66000E+000
1	1	1068	99.99970E-003	141.54000E-006	10.67000E+000
1	1	1069	100.00130E-003	141.65000E-006	10.68000E+000
1	1	1070	99.99930E-003	141.67000E-006	10.69000E+000
1	1	1071	100.00730E-003	138.11000E-006	10.70000E+000
1	1	1072	99.99960E-003	140.33000E-006	10.71000E+000
1	1	1073	99.99820E-003	140.22000E-006	10.72000E+000
1	1	1074	99.99900E-003	140.33000E-006	10.73000E+000
1	1	1075	100.00040E-003	140.32000E-006	10.74000E+000
1	1	1076	99.99950E-003	140.27000E-006	10.75000E+000
1	1	1077	99.99860E-003	140.44000E-006	10.76000E+000
1	1	1078	100.00020E-003	140.33000E-006	10.77000E+000
1	1	1079	100.00020E-003	140.43000E-006	10.78000E+000
1	1	1080	99.99750E-003	140.41000E-006	10.79000E+000
1	1	1081	100.00940E-003	136.82000E-006	10.80000E+000
1	1	1082	99.99830E-003	139.05000E-006	10.81000E+000
1	1	1083	100.00010E-003	138.99000E-006	10.82000E+000
1	1	1084	99.99970E-003	139.10000E-006	10.83000E+000
1	1	1085	99.99630E-003	139.07000E-006	10.84000E+000
1	1	1086	100.00160E-003	139.04000E-006	10.85000E+000
1	1	1087	100.00180E-003	139.17000E-006	10.86000E+000
1	1	1088	99.99750E-003	139.07000E-006	10.87000E+000
1	1	1089	99.99980E-003	139.17000E-006	10.88000E+000
1	1	1090	100.00140E-003	139.16000E-006	10.89000E+000
1	1	1091	100.00560E-003	135.58000E-006	10.90000E+000
1	1	1092	100.00360E-003	137.78000E-006	10.91000E+000
1	1	1093	99.99860E-003	137.67000E-006	10.92000E+000
1	1	1094	99.99790E-003	137.81000E-006	10.93000E+000
1	1	1095	100.00200E-003	137.79000E-006	10.94000E+000
1	1	1096	99.99760E-003	137.74000E-006	10.95000E+000
1	1	1097	99.99880E-003	137.90000E-006	10.96000E+000
1	1	1098	100.00080E-003	137.78000E-006	10.97000E+000
1	1	1099	99.99700E-003	137.89000E-006	10.98000E+000
1	1	1100	100.00070E-003	137.89000E-006	10.99000E+000
1	1	1101	99.99500E-003	141.41000E-006	11.00000E+000
1	1	1102	100.00090E-003	139.49000E-006	11.01000E+000
1	1	1103	100.00180E-003	139.35000E-006	11.02000E+000
1	1	1104	100.00070E-003	139.46000E-006	11.03000E+000
1	1	1105	100.00260E-003	139.42000E-006	11.04000E+000
1	1	1106	99.99900E-003	139.36000E-006	11.05000E+000
1	1	1107	100.00130E-003	139.48000E-006	11.06000E+000
1	1	1108	99.99850E-003	139.36000E-006	11.07000E+000
1	1	1109	100.00040E-003	139.46000E-006	11.08000E+000
1	1	1110	99.99750E-003	139.43000E-006	11.09000E+000
1	1	1111	99.99530E-003	142.90000E-006	11.10000E+000
1	1	1112	99.99800E-003	140.93000E-006	11.11000E+000
1	1	1113	99.99860E-003	140.80000E-006	11.12000E+000
1	1	1114	99.99930E-003	140.91000E-006	11.13000E+000
1	1	1115	100.00030E-003	140.87000E-006	11.14000E+000
1	1	1116	100.00070E-003	140.80000E-006	11.15000E+000
1	1	1117	100.00010E-003	140.90000E-006	11.16000E+000
1	1	1118	99.99840E-003	140.78000E-006	11.17000E+000
1	1	1119	100.00250E-003	140.92000E-006	11.18000E+000
1	1	1120	99.99830E-003	140.87000E-006	11.19000E+000
1	1	1121	99.99290E-003	144.30000E-006	11.20000E+000
1	1	1122	99.99920E-003	142.32000E-006	11.21000E+000
1	1	1123	99.99790E-003	142.16000E-006	11.22000E+000
1	1	1124	100.00030E-003	142.28000E-006	11.23000E+000
1	1	1125	99.99820E-003	142.22000E-006	11.24000E+000
1	1	1126	100.00060E-003	142.17000E-006	11.25000E+000
1	1	1127	100.00030E-003	142.29000E-006	11.26000E+000
1	1	1128	99.99830E-003	142.14000E-006	11.27000E+000
1	1	1129	100.00530E-003	142.26000E-006	11.28000E+000
1	1	1130	99.99850E-003	142.22000E-006	11.29000E+000
1	1	1131	99.99740E-003	145.61000E-006	11.30000E+000
1	1	1132	100.00010E-003	143.61000E-006	11.31000E+000
1	1	1133	99.99970E-003	143.45000E-006	11.32000E+000
1	1	1134	100.00300E-003	143.56000E-006	11.33000E+000
1	1	1135	99.99870E-003	143.51000E-006	11.34000E+000
1	1	1136	99.99830E-003	143.43000E-006	11.35000E+000
1	1	1137	100.00090E-003	143.56000E-006	11.36000E+000
1	1	1138	99.99980E-003	143.42000E-006	11.37000E+000
1	1	1139	100.00090E-003	143.54000E-006	11.38000E+000
1	1	1140	100.00090E-003	143.48000E-006	11.39000E+000
1	1	1141	99.99370E-003	146.85000E-006	11.40000E+000
1	1	1142	99.99910E-003	144.83000E-006	11.41000E+000
1	1	1143	100.00320E-003	144.70000E-006	11.42000E+000
1	1	1144	100.00180E-003	144.78000E-006	11.43000E+000
1	1	1145	99.99980E-003	144.72000E-006	11.44000E+000
1	1	1146	100.00360E-003	144.68000E-006	11.45000E+000
1	1	1147	99.99970E-003	144.79000E-006	11.46000E+000
1	1	1148	99.99930E-003	144.66000E-006	11.47000E+000
1	1	1149	99.99960E-003	144.75000E-006	11.48000E+000
1	1	1150	99.99950E-003	144.72000E-006	11.49000E+000
1	1	1151	99.99500E-003	148.06000E-006	11.50000E+000
1	1	1152	100.00310E-003	146.03000E-006	11.51000E+000
1	1	1153	100.00010E-003	145.89000E-006	11.52000E+000
1	1	1154	100.00300E-003	146.00000E-006	11.53000E+000
1	1	1155	99.99920E-003	145.92000E-006	11.54000E+000
1	1	1156	100.00050E-003	145.88000E-006	11.55000E+000
1	1	1157	100.00200E-003	145.99000E-006	11.56000E+000
1	1	1158	99.99960E-003	145.83000E-006	11.57000E+000
1	1	1159	99.99750E-003	145.94000E-006	11.58000E+000
1	1	1160	99.99830E-003	145.90000E-006	11.59000E+000
1	1	1161	99.99280E-003	149.22000E-006	11.60000E+000
1	1	1162	99.99970E-003	147.16000E-006	11.61000E+000
1	1	1163	99.99980E-003	147.02000E-006	11.62000E+000
1	1	1164	99.99880E-003	147.12000E-006	11.63000E+000
1	1	1165	100.00080E-003	147.07000E-006	11.64000E+000
1	1	1166	100.00000E-003	147.02000E-006	11.65000E+000
1	1	1167	100.00310E-003	147.14000E-006	11.66000E+000
1	1	1168	99.99910E-003	146.99000E-006	11.67000E+000
1	1	1169	99.99880E-003	147.09000E-006	11.68000E+000
1	1	1170	100.00010E-003	147.05000E-006	11.69000E+000
1	1	1171	99.99680E-003	150.35000E-006	11.70000E+000
1	1	1172	100.00180E-003	148.25000E-006	11.71000E+000
1	1	1173	100.00310E-003	148.14000E-006	11.72000E+000
1	1	1174	100.00260E-003	148.23000E-006	11.73000E+000
1	1	1175	100.00040E-003	148.16000E-006	11.74000E+000
1	1	1176	99.99930E-003	148.11000E-006	11.75000E+000
1	1	1177	100.00110E-003	148.23000E-006	11.76000E+000
1	1	1178	99.99860E-003	148.09000E-006	11.77000E+000
1	1	1179	99.99760E-003	148.19000E-006	11.78000E+000
1	1	1180	99.99620E-003	148.14000E-006	11.79000E+000
1	1	1181	99.99430E-003	151.45000E-006	11.80000E+000
1	1	1182	100.00040E-003	149.33000E-006	11.81000E+000
1	1	1183	99.99880E-003	149.18000E-006	11.82000E+000
1	1	1184	100.00140E-003	149.31000E-006	11.83000E+000
1	1	1185	100.00190E-003	149.23000E-006	11.84000E+000
1	1	1186	100.00270E-003	149.18000E-006	11.85000E+000
1	1	1187	100.00110E-003	149.28000E-006	11.86000E+000
1	1	1188	100.00350E-003	149.15000E-006	11.87000E+000
1	1	1189	100.00320E-003	149.25000E-006	11.88000E+000
1	1	1190	99.99920E-003	149.19000E-006	11.89000E+000
1	1	1191	99.99360E-003	152.46000E-006	11.90000E+000
1	1	1192	100.00190E-003	150.35000E-006	11.91000E+000
1	1	1193	99.99990E-003	150.21000E-006	11.92000E+000
1	1	1194	99.99800E-003	150.33000E-006	11.93000E+000
1	1	1195	100.00010E-003	150.24000E-006	11.94000E+000
1	1	1196	100.00090E-003	150.19000E-006	11.95000E+000
1	1	1197	100.00120E-003	150.30000E-006	11.96000E+000
1	1	1198	100.00180E-003	150.16000E-006	11.97000E+000
1	1	1199	100.00280E-003	150.29000E-006	11.98000E+000
1	1	1200	100.00000E-003	150.21000E-006	11.99000E+000
1	1	1201	99.99560E-003	153.47000E-006	12.00000E+000
1	1	1202	99.99810E-003	151.35000E-006	12.01000E+000
1	1	1203	99.99860E-003	151.20000E-006	12.02000E+000
1	1	1204	99.99750E-003	151.31000E-006	12.03000E+000
1	1	1205	99.99780E-003	151.26000E-006	12.04000E+000
1	1	1206	100.00210E-003	151.22000E-006	12.05000E+000
1	1	1207	100.00050E-003	151.30000E-006	12.06000E+000
1	1	1208	100.00010E-003	151.16000E-006	12.07000E+000
1	1	1209	100.00160E-003	151.28000E-006	12.08000E+000
1	1	1210	99.99910E-003	151.23000E-006	12.09000E+000
1	1	1211	99.99100E-003	154.46000E-006	12.10000E+000
1	1	1212	99.99890E-003	152.31000E-006	12.11000E+000
1	1	1213	100.00240E-003	152.15000E-006	12.12000E+000
1	1	1214	99.99750E-003	152.27000E-006	12.13000E+000
1	1	1215	100.00090E-003	152.21000E-006	12.14000E+000
1	1	1216	100.00010E-003	152.17000E-006	12.15000E+000
1	1	1217	100.00110E-003	152.26000E-006	12.16000E+000
1	1	1218	100.00310E-003	152.13000E-006	12.17000E+000
1	1	1219	100.00060E-003	152.25000E-006	12.18000E+000
1	1	1220	100.00000E-003	152.18000E-006	12.19000E+000
1	1	1221	99.99650E-003	155.42000E-006	12.20000E+000
1	1	1222	99.99770E-003	153.24000E-006	12.21000E+000
1	1	1223	100.00060E-003	153.09000E-006	12.22000E+000
1	1	1224	100.00170E-003	153.19000E-006	12.23000E+000
1	1	1225	100.00010E-003	153.15000E-006	12.24000E+000
1	1	1226	99.99930E-003	153.12000E-006	12.25000E+000
1	1	1227	100.00100E-003	153.20000E-006	12.26000E+000
1	1	1228	100.00020E-003	153.05000E-006	12.27000E+000
1	1	1229	100.00080E-003	153.18000E-006	12.28000E+000
1	1	1230	99.99960E-003	153.10000E-006	12.29000E+000
1	1	1231	99.99530E-003	156.32000E-006	12.30000E+000
1	1	1232	99.99980E-003	154.15000E-006	12.31000E+000
1	1	1233	99.99980E-003	153.99000E-006	12.32000E+000
1	1	1234	99.99790E-003	154.11000E-006	12.33000E+000
1	1	1235	100.00170E-003	154.05000E-006	12.34000E+000
1	1	1236	100.00050E-003	154.02000E-006	12.35000E+000
1	1	1237	100.00250E-003	154.13000E-006	12.36000E+000
1	1	1238	100.00080E-003	153.97000E-006	12.37000E+000
1	1	1239	99.99800E-003	154.07000E-006	12.38000E+000
1	1	1240	100.00020E-003	154.01000E-006	12.39000E+000
1	1	1241	99.99650E-003	157.23000E-006	12.40000E+000
1	1	1242	100.00000E-003	155.04000E-006	12.41000E+000
1	1	1243	99.99850E-003	154.87000E-006	12.42000E+000
1	1	1244	100.00290E-003	155.00000E-006	12.43000E+000
1	1	1245	99.99920E-003	154.92000E-006	12.44000E+000
1	1	1246	99.99930E-003	154.91000E-006	12.45000E+000
1	1	1247	100.00060E-003	154.99000E-006	12.46000E+000
1	1	1248	99.99910E-003	154.86000E-006	12.47000E+000
1	1	1249	99.99820E-003	154.99000E-006	12.48000E+000
1	1	1250	100.00170E-003	154.90000E-006	12.49000E+000
1	1	1251	99.99720E-003	158.12000E-006	12.50000E+000
1	1	1252	99.99810E-003	155.88000E-006	12.51000E+000
1	1	1253	100.00400E-003	155.74000E-006	12.52000E+000
1	1	1254	100.00150E-003	155.86000E-006	12.53000E+000
1	1	1255	99.99830E-003	155.77000E-006	12.54000E+000
1	1	1256	99.99910E-003	155.75000E-006	12.55000E+000
1	1	1257	100.00040E-003	155.84000E-006	12.56000E+000
1	1	1258	100.00050E-003	155.70000E-006	12.57000E+000
1	1	1259	99.99900E-003	155.82000E-006	12.58000E+000
1	1	1260	99.99950E-003	155.76000E-006	12.59000E+000
1	1	1261	99.99330E-003	158.92000E-006	12.60000E+000
1	1	1262	99.99960E-003	156.68000E-006	12.61000E+000
1	1	1263	99.99820E-003	156.54000E-006	12.62000E+000
1	1	1264	99.99920E-003	156.67000E-006	12.63000E+000
1	1	1265	100.00010E-003	156.58000E-006	12.64000E+000
1	1	1266	100.00070E-003	156.56000E-006	12.65000E+000
1	1	1267	99.99920E-003	156.65000E-006	12.66000E+000
1	1	1268	99.99920E-003	156.50000E-006	12.67000E+000
1	1	1269	99.99620E-003	156.60000E-006	12.68000E+000
1	1	1270	99.99950E-003	156.54000E-006	12.69000E+000
1	1	1271	99.99720E-003	159.71000E-006	12.70000E+000
1	1	1272	99.99880E-003	157.48000E-006	12.71000E+000
1	1	1273	99.99810E-003	157.34000E-006	12.72000E+000
1	1	1274	100.00240E-003	157.45000E-006	12.73000E+000
1	1	1275	100.00210E-003	157.38000E-006	12.74000E+000
1	1	1276	99.99860E-003	157.38000E-006	12.75000E+000
1	1	1277	99.99950E-003	157.45000E-006	12.76000E+000
1	1	1278	99.99900E-003	157.30000E-006	12.77000E+000
1	1	1279	99.99870E-003	157.41000E-006	12.78000E+000
1	1	1280	100.00040E-003	157.35000E-006	12.79000E+000
1	1	1281	99.99230E-003	160.50000E-006	12.80000E+000
1	1	1282	100.00070E-003	158.26000E-006	12.81000E+000
1	1	1283	100.00210E-003	158.10000E-006	12.82000E+000
1	1	1284	99.99920E-003	158.22000E-006	12.83000E+000
1	1	1285	99.99830E-003	158.12000E-006	12.84000E+000
1	1	1286	99.99900E-003	158.10000E-006	12.85000E+000
1	1	1287	99.99780E-003	158.20000E-006	12.86000E+000
1	1	1288	100.00160E-003	158.04000E-006	12.87000E+000
1	1	1289	99.99890E-003	158.17000E-006	12.88000E+000
1	1	1290	100.00150E-003	158.10000E-006	12.89000E+000
1	1	1291	99.99380E-003	161.23000E-006	12.90000E+000
1	1	1292	99.99960E-003	158.99000E-006	12.91000E+000
1	1	1293	99.99950E-003	158.86000E-006	12.92000E+000
1	1	1294	100.00060E-003	158.95000E-006	12.93000E+000
1	1	1295	99.99950E-003	158.88000E-006	12.94000E+000
1	1	1296	99.99810E-003	158.85000E-006	12.95000E+000
1	1	1297	100.00190E-003	158.96000E-006	12.96000E+000
1	1	1298	99.99990E-003	158.79000E-006	12.97000E+000
1	1	1299	99.99720E-003	158.92000E-006	12.98000E+000
1	1	1300	100.00090E-003	158.84000E-006	12.99000E+000
1	1	1301	100.00510E-003	155.65000E-006	13.00000E+000
1	1	1302	100.00030E-003	158.09000E-006	13.01000E+000
1	1	1303	100.00020E-003	157.96000E-006	13.02000E+000
1	1	1304	100.00310E-003	158.10000E-006	13.03000E+000
1	1	1305	100.00050E-003	158.02000E-006	13.04000E+000
1	1	1306	99.99830E-003	158.02000E-006	13.05000E+000
1	1	1307	100.00060E-003	158.11000E-006	13.06000E+000
1	1	1308	100.00270E-003	157.98000E-006	13.07000E+000
1	1	1309	99.99720E-003	158.10000E-006	13.08000E+000
1	1	1310	99.99920E-003	158.01000E-006	13.09000E+000
1	1	1311	100.00360E-003	154.83000E-006	13.10000E+000
1	1	1312	99.99910E-003	157.23000E-006	13.11000E+000
1	1	1313	99.99900E-003	157.09000E-006	13.12000E+000
1	1	1314	100.00060E-003	157.24000E-006	13.13000E+000
1	1	1315	100.00000E-003	157.16000E-006	13.14000E+000
1	1	1316	99.99460E-003	157.15000E-006	13.15000E+000
1	1	1317	100.00030E-003	157.26000E-006	13.16000E+000
1	1	1318	99.99880E-003	157.11000E-006	13.17000E+000
1	1	1319	100.00100E-003	157.24000E-006	13.18000E+000
1	1	1320	100.00040E-003	157.15000E-006	13.19000E+000
1	1	1321	100.00360E-003	153.96000E-006	13.20000E+000
1	1	1322	100.00010E-003	156.36000E-006	13.21000E+000
1	1	1323	100.00070E-003	156.25000E-006	13.22000E+000
1	1	1324	99.99800E-003	156.37000E-006	13.23000E+000
1	1	1325	99.99890E-003	156.30000E-006	13.24000E+000
1	1	1326	100.00260E-003	156.31000E-006	13.25000E+000
1	1	1327	100.00080E-003	156.40000E-006	13.26000E+000
1	1	1328	99.99750E-003	156.24000E-006	13.27000E+000
1	1	1329	100.00040E-003	156.39000E-006	13.28000E+000
1	1	1330	99.99890E-003	156.31000E-006	13.29000E+000
1	1	1331	100.00590E-003	153.11000E-006	13.30000E+000
1	1	1332	99.99940E-003	155.50000E-006	13.31000E+000
1	1	1333	99.99940E-003	155.37000E-006	13.32000E+000
1	1	1334	99.99940E-003	155.50000E-006	13.33000E+000
1	1	1335	99.99920E-003	155.43000E-006	13.34000E+000
1	1	1336	99.99930E-003	155.43000E-006	13.35000E+000
1	1	1337	99.99920E-003	155.49000E-006	13.36000E+000
1	1	1338	100.00230E-003	155.37000E-006	13.37000E+000
1	1	1339	99.99870E-003	155.50000E-006	13.38000E+000
1	1	1340	100.00160E-003	155.43000E-006	13.39000E+000
1	1	1341	100.00530E-003	152.20000E-006	13.40000E+000
1	1	1342	100.00100E-003	154.58000E-006	13.41000E+000
1	1	1343	100.00020E-003	154.46000E-006	13.42000E+000
1	1	1344	100.00100E-003	154.58000E-006	13.43000E+000
1	1	1345	99.99940E-003	154.51000E-006	13.44000E+000
1	1	1346	100.00010E-003	154.53000E-006	13.45000E+000
1	1	1347	100.00040E-003	154.58000E-006	13.46000E+000
1	1	1348	99.99830E-003	154.46000E-006	13.47000E+000
1	1	1349	100.00120E-003	154.59000E-006	13.48000E+000
1	1	1350	100.00010E-003	154.51000E-006	13.49000E+000
1	1	1351	100.00550E-003	151.29000E-006	13.50000E+000
1	1	1352	100.00090E-003	153.62000E-006	13.51000E+000
1	1	1353	100.00180E-003	153.51000E-006	13.52000E+000
1	1	1354	100.00090E-003	153.64000E-006	13.53000E+000
1	1	1355	99.99720E-003	153.57000E-006	13.54000E+000
1	1	1356	99.99910E-003	153.60000E-006	13.55000E+000
1	1	1357	99.99960E-003	153.65000E-006	13.56000E+000
1	1	1358	100.00100E-003	153.52000E-006	13.57000E+000
1	1	1359	99.99780E-003	153.66000E-006	13.58000E+000
1	1	1360	99.99820E-003	153.57000E-006	13.59000E+000
1	1	1361	100.00440E-003	150.33000E-006	13.60000E+000
1	1	1362	99.99890E-003	152.67000E-006	13.61000E+000
1	1	1363	99.99540E-003	152.54000E-006	13.62000E+000
1	1	1364	100.00070E-003	152.71000E-006	13.63000E+000
1	1	1365	99.99940E-003	152.62000E-006	13.64000E+000
1	1	1366	100.00020E-003	152.63000E-006	13.65000E+000
1	1	1367	100.00100E-003	152.72000E-006	13.66000E+000
1	1	1368	100.00220E-003	152.58000E-006	13.67000E+000
1	1	1369	99.99930E-003	152.72000E-006	13.68000E+000
1	1	1370	100.00190E-003	152.62000E-006	13.69000E+000
1	1	1371	100.00510E-003	149.37000E-006	13.70000E+000
1	1	1372	100.00040E-003	151.68000E-006	13.71000E+000
1	1	1373	100.00180E-003	151.57000E-006	13.72000E+000
1	1	1374	99.99950E-003	151.72000E-006	13.73000E+000
1	1	1375	100.00230E-003	151.62000E-006	13.74000E+000
1	1	1376	100.00120E-003	151.66000E-006	13.75000E+000
1	1	1377	99.99760E-003	151.71000E-006	13.76000E+000
1	1	1378	99.99870E-003	151.59000E-006	13.77000E+000
1	1	1379	100.00070E-003	151.71000E-006	13.78000E+000
1	1	1380	100.00140E-003	151.63000E-006	13.79000E+000
1	1	1381	100.00630E-003	148.36000E-006	13.80000E+000
1	1	1382	100.00230E-003	150.66000E-006	13.81000E+000
1	1	1383	100.00210E-003	150.56000E-006	13.82000E+000
1	1	1384	99.99960E-003	150.67000E-006	13.83000E+000
1	1	1385	100.00210E-003	150.59000E-006	13.84000E+000
1	1	1386	99.99950E-003	150.64000E-006	13.85000E+000
1	1	1387	99.99890E-003	150.69000E-006	13.86000E+000
1	1	1388	100.00050E-003	150.58000E-006	13.87000E+000
1	1	1389	99.99800E-003	150.71000E-006	13.88000E+000
1	1	1390	99.99910E-003	150.59000E-006	13.89000E+000
1	1	1391	100.00510E-003	147.33000E-006	13.90000E+000
1	1	1392	100.00120E-003	149.60000E-006	13.91000E+000
1	1	1393	100.00150E-003	149.51000E-006	13.92000E+000
1	1	1394	100.00210E-003	149.63000E-006	13.93000E+000
1	1	1395	99.99730E-003	149.53000E-006	13.94000E+000
1	1	1396	100.00070E-003	149.58000E-006	13.95000E+000
1	1	1397	100.00060E-003	149.67000E-006	13.96000E+000
1	1	1398	100.00100E-003	149.56000E-006	13.97000E+000
1	1	1399	99.99970E-003	149.69000E-006	13.98000E+000
1	1	1400	100.00040E-003	149.61000E-006	13.99000E+000
1	1	1401	100.00340E-003	146.28000E-006	14.00000E+000
1	1	1402	99.99820E-003	148.55000E-006	14.01000E+000
1	1	1403	100.00000E-003	148.45000E-006	14.02000E+000
1	1	1404	100.00050E-003	148.57000E-006	14.03000E+000
1	1	1405	100.00030E-003	148.48000E-006	14.04000E+000
1	1	1406	100.00130E-003	148.52000E-006	14.05000E+000
1	1	1407	99.99920E-003	148.58000E-006	14.06000E+000
1	1	1408	100.00360E-003	148.49000E-006	14.07000E+000
1	1	1409	100.00010E-003	148.64000E-006	14.08000E+000
1	1	1410	100.00010E-003	148.53000E-006	14.09000E+000
1	1	1411	100.00540E-003	145.20000E-006	14.10000E+000
1	1	1412	99.99910E-003	147.44000E-006	14.11000E+000
1	1	1413	100.00070E-003	147.36000E-006	14.12000E+000
1	1	1414	99.99890E-003	147.49000E-006	14.13000E+000
1	1	1415	100.00060E-003	147.40000E-006	14.14000E+000
1	1	1416	99.99870E-003	147.45000E-006	14.15000E+000
1	1	1417	99.99640E-003	147.52000E-006	14.16000E+000
1	1	1418	100.00010E-003	147.42000E-006	14.17000E+000
1	1	1419	99.99740E-003	147.54000E-006	14.18000E+000
1	1	1420	99.99850E-003	147.43000E-006	14.19000E+000
1	1	1421	100.00750E-003	144.10000E-006	14.20000E+000
1	1	1422	99.99790E-003	146.34000E-006	14.21000E+000
1	1	1423	100.00020E-003	146.23000E-006	14.22000E+000
1	1	1424	100.00040E-003	146.39000E-006	14.23000E+000
1	1	1425	100.00160E-003	146.28000E-006	14.24000E+000
1	1	1426	100.00150E-003	146.35000E-006	14.25000E+000
1	1	1427	99.99820E-003	146.41000E-006	14.26000E+000
1	1	1428	99.99880E-003	146.29000E-006	14.27000E+000
1	1	1429	100.00010E-003	146.42000E-006	14.28000E+000
1	1	1430	100.00050E-003	146.31000E-006	14.29000E+000
1	1	1431	100.00560E-003	142.97000E-006	14.30000E+000
1	1	1432	100.00200E-003	145.17000E-006	14.31000E+000
1	1	1433	99.99880E-003	145.08000E-006	14.32000E+000
1	1	1434	99.99980E-003	145.25000E-006	14.33000E+000
1	1	1435	99.99810E-003	145.14000E-006	14.34000E+000
1	1	1436	99.99720E-003	145.19000E-006	14.35000E+000
1	1	1437	99.99530E-003	145.24000E-006	14.36000E+000
1	1	1438	99.99800E-003	145.15000E-006	14.37000E+000
1	1	1439	99.99800E-003	145.28000E-006	14.38000E+000
1	1	1440	100.00040E-003	145.20000E-006	14.39000E+000
1	1	1441	100.00710E-003	141.82000E-006	14.40000E+000
1	1	1442	99.99880E-003	144.00000E-006	14.41000E+000
1	1	1443	99.99920E-003	143.92000E-006	14.42000E+000
1	1	1444	99.99860E-003	144.07000E-006	14.43000E+000
1	1	1445	100.00200E-003	143.95000E-006	14.44000E+000
1	1	1446	100.00040E-003	144.02000E-006	14.45000E+000
1	1	1447	99.99980E-003	144.08000E-006	14.46000E+000
1	1	1448	100.00220E-003	143.97000E-006	14.47000E+000
1	1	1449	99.99800E-003	144.10000E-006	14.48000E+000
1	1	1450	100.00130E-003	144.01000E-006	14.49000E+000
1	1	1451	100.00810E-003	140.61000E-006	14.50000E+000
1	1	1452	100.00160E-003	142.80000E-006	14.51000E+000
1	1	1453	99.99870E-003	142.70000E-006	14.52000E+000
1	1	1454	99.99990E-003	142.84000E-006	14.53000E+000
1	1	1455	100.00020E-003	142.75000E-006	14.54000E+000
1	1	1456	100.00190E-003	142.82000E-006	14.55000E+000
1	1	1457	99.99870E-003	142.88000E-006	14.56000E+000
1	1	1458	99.99830E-003	142.78000E-006	14.57000E+000
1	1	1459	100.00000E-003	142.95000E-006	14.58000E+000
1	1	1460	99.99980E-003	142.83000E-006	14.59000E+000
1	1	1461	100.00740E-003	139.42000E-006	14.60000E+000
1	1	1462	100.00080E-003	141.57000E-006	14.61000E+000
1	1	1463	100.00030E-003	141.49000E-006	14.62000E+000
1	1	1464	99.99760E-003	141.65000E-006	14.63000E+000
1	1	1465	99.99910E-003	141.53000E-006	14.64000E+000
1	1	1466	99.99750E-003	141.62000E-006	14.65000E+000
1	1	1467	100.00050E-003	141.66000E-006	14.66000E+000
1	1	1468	100.00090E-003	141.59000E-006	14.67000E+000
1	1	1469	100.00070E-003	141.73000E-006	14.68000E+000
1	1	1470	100.00010E-003	141.59000E-006	14.69000E+000
1	1	1471	100.00590E-003	138.17000E-006	14.70000E+000
1	1	1472	100.00040E-003	140.28000E-006	14.71000E+000
1	1	1473	99.99800E-003	140.21000E-006	14.72000E+000
1	1	1474	100.00000E-003	140.38000E-006	14.73000E+000
1	1	1475	99.99850E-003	140.26000E-006	14.74000E+000
1	1	1476	100.00090E-003	140.36000E-006	14.75000E+000
1	1	1477	99.99890E-003	140.39000E-006	14.76000E+000
1	1	1478	99.99800E-003	140.29000E-006	14.77000E+000
1	1	1479	100.00010E-003	140.44000E-006	14.78000E+000
1	1	1480	100.00020E-003	140.35000E-006	14.79000E+000
1	1	1481	100.00680E-003	136.91000E-006	14.80000E+000
1	1	1482	99.99860E-003	139.01000E-006	14.81000E+000
1	1	1483	99.99990E-003	138.94000E-006	14.82000E+000
1	1	1484	100.00080E-003	139.12000E-006	14.83000E+000
1	1	1485	100.00010E-003	139.01000E-006	14.84000E+000
1	1	1486	99.99850E-003	139.08000E-006	14.85000E+000
1	1	1487	99.99990E-003	139.16000E-006	14.86000E+000
1	1	1488	99.99910E-003	139.06000E-006	14.87000E+000
1	1	1489	99.99960E-003	139.23000E-006	14.88000E+000
1	1	1490	100.00070E-003	139.13000E-006	14.89000E+000
1	1	1491	100.00360E-003	135.65000E-006	14.90000E+000
1	1	1492	99.99990E-003	137.74000E-006	14.91000E+000
1	1	1493	99.99820E-003	137.67000E-006	14.92000E+000
1	1	1494	100.00010E-003	137.84000E-006	14.93000E+000
1	1	1495	100.00340E-003	137.74000E-006	14.94000E+000
1	1	1496	99.99930E-003	137.81000E-006	14.95000E+000
1	1	1497	100.00150E-003	137.87000E-006	14.96000E+000
1	1	1498	99.99900E-003	137.79000E-006	14.97000E+000
1	1	1499	99.99730E-003	137.95000E-006	14.98000E+000
1	1	1500	100.00080E-003	137.82000E-006	14.99000E+000
1	1	1501	99.99220E-003	141.44000E-006	15.00000E+000
1	1	1502	99.99990E-003	139.43000E-006	15.01000E+000
1	1	1503	99.99970E-003	139.31000E-006	15.02000E+000
1	1	1504	100.00140E-003	139.48000E-006	15.03000E+000
1	1	1505	100.00130E-003	139.35000E-006	15.04000E+000
1	1	1506	99.99920E-003	139.43000E-006	15.05000E+000
1	1	1507	100.00070E-003	139.47000E-006	15.06000E+000
1	1	1508	100.00100E-003	139.38000E-006	15.07000E+000
1	1	1509	100.00040E-003	139.52000E-006	15.08000E+000
1	1	1510	100.00020E-003	139.40000E-006	15.09000E+000
1	1	1511	99.99550E-003	142.98000E-006	15.10000E+000
1	1	1512	99.99730E-003	140.91000E-006	15.11000E+000
1	1	1513	100.00030E-003	140.78000E-006	15.12000E+000
1	1	1514	100.00010E-003	140.94000E-006	15.13000E+000
1	1	1515	100.00110E-003	140.81000E-006	15.14000E+000
1	1	1516	99.99960E-003	140.87000E-006	15.15000E+000
1	1	1517	100.00370E-003	140.88000E-006	15.16000E+000
1	1	1518	100.00360E-003	140.78000E-006	15.17000E+000
1	1	1519	99.99680E-003	140.92000E-006	15.18000E+000
1	1	1520	99.99940E-003	140.80000E-006	15.19000E+000
1	1	1521	99.99280E-003	144.35000E-006	15.20000E+000
1	1	1522	100.00100E-003	142.26000E-006	15.21000E+000
1	1	1523	100.00130E-003	142.15000E-006	15.22000E+000
1	1	1524	99.99910E-003	142.28000E-006	15.23000E+000
1	1	1525	100.00240E-003	142.15000E-006	15.24000E+000
1	1	1526	99.99980E-003	142.22000E-006	15.25000E+000
1	1	1527	100.00170E-003	142.22000E-006	15.26000E+000
1	1	1528	99.99990E-003	142.12000E-006	15.27000E+000
1	1	1529	100.00090E-003	142.27000E-006	15.28000E+000
1	1	1530	100.00120E-003	142.15000E-006	15.29000E+000
1	1	1531	99.99660E-003	145.67000E-006	15.30000E+000
1	1	1532	99.99790E-003	143.55000E-006	15.31000E+000
1	1	1533	99.99980E-003	143.45000E-006	15.32000E+000
1	1	1534	99.99740E-003	143.55000E-006	15.33000E+000
1	1	1535	100.00170E-003	143.42000E-006	15.34000E+000
1	1	1536	100.00090E-003	143.49000E-006	15.35000E+000
1	1	1537	99.99900E-003	143.50000E-006	15.36000E+000
1	1	1538	99.99650E-003	143.42000E-006	15.37000E+000
1	1	1539	99.99950E-003	143.55000E-006	15.38000E+000
1	1	1540	100.00040E-003	143.42000E-006	15.39000E+000
1	1	1541	99.99380E-003	146.90000E-006	15.40000E+000
1	1	1542	100.00020E-003	144.80000E-006	15.41000E+000
1	1	1543	100.00020E-003	144.68000E-006	15.42000E+000
1	1	1544	100.00270E-003	144.81000E-006	15.43000E+000
1	1	1545	99.99790E-003	144.68000E-006	15.44000E+000
1	1	1546	99.99920E-003	144.74000E-006	15.45000E+000
1	1	1547	99.99920E-003	144.75000E-006	15.46000E+000
1	1	1548	99.99710E-003	144.65000E-006	15.47000E+000
1	1	1549	99.99960E-003	144.78000E-006	15.48000E+000
1	1	1550	100.00110E-003	144.66000E-006	15.49000E+000
1	1	1551	99.99520E-003	148.10000E-006	15.50000E+000
1	1	1552	100.00130E-003	145.95000E-006	15.51000E+000
1	1	1553	99.99980E-003	145.84000E-006	15.52000E+000
1	1	1554	100.00080E-003	146.01000E-006	15.53000E+000
1	1	1555	99.99950E-003	145.86000E-006	15.54000E+000
1	1	1556	99.99990E-003	145.93000E-006	15.55000E+000
1	1	1557	99.99960E-003	145.94000E-006	15.56000E+000
1	1	1558	100.00010E-003	145.82000E-006	15.57000E+000
1	1	1559	100.00010E-003	145.98000E-006	15.58000E+000
1	1	1560	99.99810E-003	145.81000E-006	15.59000E+000
1	1	1561	99.99650E-003	149.26000E-006	15.60000E+000
1	1	1562	99.99870E-003	147.08000E-006	15.61000E+000
1	1	1563	99.99980E-003	146.98000E-006	15.62000E+000
1	1	1564	100.00130E-003	147.13000E-006	15.63000E+000
1	1	1565	100.00180E-003	146.99000E-006	15.64000E+000
1	1	1566	99.99670E-003	147.04000E-006	15.65000E+000
1	1	1567	99.99850E-003	147.05000E-006	15.66000E+000
1	1	1568	100.00110E-003	146.97000E-006	15.67000E+000
1	1	1569	99.99960E-003	147.10000E-006	15.68000E+000
1	1	1570	100.00050E-003	146.94000E-006	15.69000E+000
1	1	1571	99.99370E-003	150.39000E-006	15.70000E+000
1	1	1572	99.99940E-003	148.19000E-006	15.71000E+000
1	1	1573	100.00170E-003	148.11000E-006	15.72000E+000
1	1	1574	99.99930E-003	148.24000E-006	15.73000E+000
1	1	1575	100.00010E-003	148.10000E-006	15.74000E+000
1	1	1576	100.00010E-003	148.16000E-006	15.75000E+000
1	1	1577	99.99830E-003	148.12000E-006	15.76000E+000
1	1	1578	99.99940E-003	148.03000E-006	15.77000E+000
1	1	1579	99.99760E-003	148.17000E-006	15.78000E+000
1	1	1580	99.99950E-003	148.04000E-006	15.79000E+000
1	1	1581	99.99690E-003	151.47000E-006	15.80000E+000
1	1	1582	100.00010E-003	149.23000E-006	15.81000E+000
1	1	1583	100.00020E-003	149.14000E-006	15.82000E+000
1	1	1584	100.00180E-003	149.27000E-006	15.83000E+000
1	1	1585	99.99860E-003	149.11000E-006	15.84000E+000
1	1	1586	100.00090E-003	149.20000E-006	15.85000E+000
1	1	1587	100.00330E-003	149.19000E-006	15.86000E+000
1	1	1588	99.99840E-003	149.11000E-006	15.87000E+000
1	1	1589	99.99870E-003	149.26000E-006	15.88000E+000
1	1	1590	99.99780E-003	149.10000E-006	15.89000E+000
1	1	1591	99.99600E-003	152.51000E-006	15.90000E+000
1	1	1592	100.00070E-003	150.26000E-006	15.91000E+000
1	1	1593	99.99850E-003	150.16000E-006	15.92000E+000
1	1	1594	99.99830E-003	150.32000E-006	15.93000E+000
1	1	1595	99.99860E-003	150.15000E-006	15.94000E+000
1	1	1596	99.99800E-003	150.20000E-006	15.95000E+000
1	1	1597	99.99800E-003	150.22000E-006	15.96000E+000
1	1	1598	100.00260E-003	150.14000E-006	15.97000E+000
1	1	1599	99.99950E-003	150.27000E-006	15.98000E+000
1	1	1600	99.99910E-003	150.13000E-006	15.99000E+000
2	1	1	99.99730E-003	153.45000E-006	16.24981E+000
2	1	2	99.99790E-003	151.20000E-006	16.25981E+000
2	1	3	99.99760E-003	151.09000E-006	16.26981E+000
2	1	4	100.00200E-003	151.23000E-006	16.27981E+000
2	1	5	100.00050E-003	151.09000E-006	16.28981E+000
2	1	6	100.00150E-003	151.17000E-006	16.29981E+000
2	1	7	100.00050E-003	151.16000E-006	16.30981E+000
2	1	8	99.99740E-003	151.06000E-006	16.31981E+000
2	1	9	100.00350E-003	151.17000E-006	16.32981E+000
2	1	10	99.99970E-003	151.06000E-006	16.33981E+000
2	1	11	99.99210E-003	154.45000E-006	16.34981E+000
2	1	12	99.99950E-003	152.17000E-006	16.35981E+000
2	1	13	99.99890E-003	152.09000E-006	16.36981E+000
2	1	14	100.00140E-003	152.22000E-006	16.37981E+000
2	1	15	99.99930E-003	152.08000E-006	16.38981E+000
2	1	16	99.99900E-003	152.16000E-006	16.39981E+000
2	1	17	100.00060E-003	152.13000E-006	16.40981E+000
2	1	18	99.99900E-003	152.04000E-006	16.41981E+000
2	1	19	100.00150E-003	152.16000E-006	16.42981E+000
2	1	20	100.00140E-003	152.02000E-006	16.43981E+000
2	1	21	99.99440E-003	155.39000E-006	16.44981E+000
2	1	22	100.00020E-003	153.08000E-006	16.45981E+000
2	1	23	99.99690E-003	153.02000E-006	16.46981E+000
2	1	24	99.99840E-003	153.15000E-006	16.47981E+000
2	1	25	100.00120E-003	153.03000E-006	16.48981E+000
2	1	26	100.00250E-003	153.11000E-006	16.49981E+000
2	1	27	100.00000E-003	153.08000E-006	16.50981E+000
2	1	28	100.00020E-003	153.01000E-006	16.51981E+000
2	1	29	99.99840E-003	153.11000E-006	16.52981E+000
2	1	30	99.99780E-003	153.00000E-006	16.53981E+000
2	1	31	99.99470E-003	156.38000E-006	16.54981E+000
2	1	32	99.99870E-003	154.02000E-006	16.55981E+000
2	1	33	99.99910E-003	153.95000E-006	16.56981E+000
2	1	34	99.99810E-003	154.05000E-006	16.57981E+000
2	1	35	100.00040E-003	153.92000E-006	16.58981E+000
2	1	36	99.99920E-003	154.01000E-006	16.59981E+000
2	1	37	100.00240E-003	153.98000E-006	16.60981E+000
2	1	38	99.99980E-003	153.88000E-006	16.61981E+000
2	1	39	100.00110E-003	154.02000E-006	16.62981E+000
2	1	40	100.00000E-003	153.89000E-006	16.63981E+000
2	1	41	99.99460E-003	157.23000E-006	16.64981E+000
2	1	42	100.00210E-003	154.89000E-006	16.65981E+000
2	1	43	100.00160E-003	154.82000E-006	16.66981E+000
2	1	44	100.00210E-003	154.94000E-006	16.67981E+000
2	1	45	100.00190E-003	154.81000E-006	16.68981E+000
2	1	46	99.99920E-003	154.90000E-006	16.69981E+000
2	1	47	99.99870E-003	154.85000E-006	16.70981E+000
2	1	48	100.00040E-003	154.79000E-006	16.71981E+000
2	1	49	99.99810E-003	154.91000E-006	16.72981E+000
2	1	50	100.00050E-003	154.76000E-006	16.73981E+000
2	1	51	99.99110E-003	158.10000E-006	16.74981E+000
2	1	52	100.00020E-003	155.76000E-006	16.75981E+000
2	1	53	99.99800E-003	155.66000E-006	16.76981E+000
2	1	54	100.00210E-003	155.82000E-006	16.77981E+000
2	1	55	100.00020E-003	155.69000E-006	16.78981E+000
2	1	56	99.99850E-003	155.74000E-006	16.79981E+000
2	1	57	100.00160E-003	155.71000E-006	16.80981E+000
2	1	58	100.00210E-003	155.65000E-006	16.81981E+000
2	1	59	99.99990E-003	155.75000E-006	16.82981E+000
2	1	60	100.00500E-003	155.62000E-006	16.83981E+000
2	1	61	99.99610E-003	158.93000E-006	16.84981E+000
2	1	62	100.00460E-003	156.57000E-006	16.85981E+000
2	1	63	99.99940E-003	156.49000E-006	16.86981E+000
2	1	64	100.00110E-003	156.62000E-006	16.87981E+000
2	1	65	100.00150E-003	156.46000E-006	16.88981E+000
2	1	66	100.00210E-003	156.58000E-006	16.89981E+000
2	1	67	99.99800E-003	156.53000E-006	16.90981E+000
2	1	68	99.99980E-003	156.47000E-006	16.91981E+000
2	1	69	99.99890E-003	156.59000E-006	16.92981E+000
2	1	70	99.99920E-003	156.44000E-006	16.93981E+000
2	1	71	99.99570E-003	159.73000E-006	16.94981E+000
2	1	72	100.00000E-003	157.37000E-006	16.95981E+000
2	1	73	100.00000E-003	157.29000E-006	16.96981E+000
2	1	74	100.00230E-003	157.41000E-006	16.97981E+000
2	1	75	99.99780E-003	157.27000E-006	16.98981E+000
2	1	76	99.99880E-003	157.37000E-006	16.99981E+000
2	1	77	100.00010E-003	157.35000E-006	17.00981E+000
2	1	78	99.99800E-003	157.29000E-006	17.01981E+000
2	1	79	99.99890E-003	157.39000E-006	17.02981E+000
2	1	80	99.99610E-003	157.27000E-006	17.03981E+000
2	1	81	99.99230E-003	160.54000E-006	17.04981E+000
2	1	82	100.00270E-003	158.16000E-006	17.05981E+000
2	1	83	100.00030E-003	158.09000E-006	17.06981E+000
2	1	84	100.00180E-003	158.20000E-006	17.07981E+000
2	1	85	100.00180E-003	158.07000E-006	17.08981E+000
2	1	86	100.00000E-003	158.17000E-006	17.09981E+000
2	1	87	100.00030E-003	158.12000E-006	17.10981E+000
2	1	88	99.99890E-003	158.07000E-006	17.11981E+000
2	1	89	100.00010E-003	158.18000E-006	17.12981E+000
2	1	90	99.99900E-003	158.04000E-006	17.13981E+000
2	1	91	99.99160E-003	161.29000E-006	17.14981E+000
2	1	92	100.00060E-003	158.91000E-006	17.15981E+000
2	1	93	99.99710E-003	158.83000E-006	17.16981E+000
2	1	94	100.00190E-003	158.92000E-006	17.17981E+000
2	1	95	100.00180E-003	158.79000E-006	17.18981E+000
2	1	96	99.99840E-003	158.89000E-006	17.19981E+000
2	1	97	99.99940E-003	158.86000E-006	17.20981E+000
2	1	98	100.00100E-003	158.81000E-006	17.21981E+000
2	1	99	99.99840E-003	158.89000E-006	17.22981E+000
2	1	100	100.00000E-003	158.77000E-006	17.23981E+000
2	1	101	100.00370E-003	155.69000E-006	17.24981E+000
2	1	102	100.00050E-003	158.01000E-006	17.25981E+000
2	1	103	100.00090E-003	157.95000E-006	17.26981E+000
2	1	104	100.00010E-003	158.06000E-006	17.27981E+000
2	1	105	99.99980E-003	157.92000E-006	17.28981E+000
2	1	106	100.00280E-003	158.06000E-006	17.29981E+000
2	1	107	100.00030E-003	158.01000E-006	17.30981E+000
2	1	108	100.00450E-003	157.96000E-006	17.31981E+000
2	1	109	100.00130E-003	158.07000E-006	17.32981E+000
2	1	110	100.00050E-003	157.92000E-006	17.33981E+000
2	1	111	100.00410E-003	154.87000E-006	17.34981E+000
2	1	112	99.99970E-003	157.13000E-006	17.35981E+000
2	1	113	100.00080E-003	157.09000E-006	17.36981E+000
2	1	114	100.00010E-003	157.20000E-006	17.37981E+000
2	1	115	99.99870E-003	157.04000E-006	17.38981E+000
2	1	116	100.00190E-003	157.19000E-006	17.39981E+000
2	1	117	99.99650E-003	157.12000E-006	17.40981E+000
2	1	118	99.99920E-003	157.09000E-006	17.41981E+000
2	1	119	100.00290E-003	157.21000E-006	17.42981E+000
2	1	120	99.99900E-003	157.06000E-006	17.43981E+000
2	1	121	100.00510E-003	153.99000E-006	17.44981E+000
2	1	122	99.99860E-003	156.25000E-006	17.45981E+000
2	1	123	99.99780E-003	156.23000E-006	17.46981E+000
2	1	124	99.99920E-003	156.32000E-006	17.47981E+000
2	1	125	99.99900E-003	156.16000E-006	17.48981E+000
2	1	126	100.00010E-003	156.32000E-006	17.49981E+000
2	1	127	100.00180E-003	156.27000E-006	17.50981E+000
2	1	128	100.00340E-003	156.25000E-006	17.51981E+000
2	1	129	99.99870E-003	156.35000E-006	17.52981E+000
2	1	130	100.00070E-003	156.22000E-006	17.53981E+000
2	1	131	100.00640E-003	153.11000E-006	17.54981E+000
2	1	132	99.99770E-003	155.36000E-006	17.55981E+000
2	1	133	99.99790E-003	155.33000E-006	17.56981E+000
2	1	134	99.99860E-003	155.42000E-006	17.57981E+000
2	1	135	100.00090E-003	155.30000E-006	17.58981E+000
2	1	136	99.99990E-003	155.43000E-006	17.59981E+000
2	1	137	100.00010E-003	155.36000E-006	17.60981E+000
2	1	138	99.99860E-003	155.33000E-006	17.61981E+000
2	1	139	99.99860E-003	155.45000E-006	17.62981E+000
2	1	140	100.00090E-003	155.30000E-006	17.63981E+000
2	1	141	100.00540E-003	152.19000E-006	17.64981E+000
2	1	142	100.00100E-003	154.44000E-006	17.65981E+000
2	1	143	100.00110E-003	154.44000E-006	17.66981E+000
2	1	144	99.99850E-003	154.52000E-006	17.67981E+000
2	1	145	99.99900E-003	154.39000E-006	17.68981E+000
2	1	146	99.99980E-003	154.53000E-006	17.69981E+000
2	1	147	100.00040E-003	154.46000E-006	17.70981E+000
2	1	148	99.99980E-003	154.46000E-006	17.71981E+000
2	1	149	100.00080E-003	154.55000E-006	17.72981E+000
2	1	150	100.00120E-003	154.42000E-006	17.73981E+000
2	1	151	100.00780E-003	151.30000E-006	17.74981E+000
2	1	152	100.00200E-003	153.51000E-006	17.75981E+000
2	1	153	99.99850E-003	153.47000E-006	17.76981E+000
2	1	154	100.00170E-003	153.58000E-006	17.77981E+000
2	1	155	100.00090E-003	153.46000E-006	17.78981E+000
2	1	156	100.00050E-003	153.59000E-006	17.79981E+000
2	1	157	99.99990E-003	153.53000E-006	17.80981E+000
2	1	158	99.99980E-003	153.51000E-006	17.81981E+000
2	1	159	99.99920E-003	153.59000E-006	17.82981E+000
2	1	160	99.99910E-003	153.45000E-006	17.83981E+000
2	1	161	100.00590E-003	150.35000E-006	17.84981E+000
2	1	162	100.00110E-003	152.53000E-006	17.85981E+000
2	1	163	99.99730E-003	152.52000E-006	17.86981E+000
2	1	164	100.00070E-003	152.61000E-006	17.87981E+000
2	1	165	99.99940E-003	152.48000E-006	17.88981E+000
2	1	166	100.00000E-003	152.63000E-006	17.89981E+000
2	1	167	99.99760E-003	152.56000E-006	17.90981E+000
2	1	168	99.99800E-003	152.55000E-006	17.91981E+000
2	1	169	99.99860E-003	152.66000E-006	17.92981E+000
2	1	170	100.00170E-003	152.54000E-006	17.93981E+000
2	1	171	100.00670E-003	149.36000E-006	17.94981E+000
2	1	172	100.00000E-003	151.55000E-006	17.95981E+000
2	1	173	100.00140E-003	151.56000E-006	17.96981E+000
2	1	174	100.00140E-003	151.62000E-006	17.97981E+000
2	1	175	99.99760E-003	151.50000E-006	17.98981E+000
2	1	176	99.99890E-003	151.63000E-006	17.99981E+000
2	1	177	99.99940E-003	151.57000E-006	18.00981E+000
2	1	178	99.99920E-003	151.58000E-006	18.01981E+000
2	1	179	100.00110E-003	151.68000E-006	18.02981E+000
2	1	180	99.99930E-003	151.53000E-006	18.03981E+000
2	1	181	100.00550E-003	148.39000E-006	18.04981E+000
2	1	182	99.99920E-003	150.54000E-006	18.05981E+000
2	1	183	100.00130E-003	150.54000E-006	18.06981E+000
2	1	184	99.99840E-003	150.63000E-006	18.07981E+000
2	1	185	99.99860E-003	150.50000E-006	18.08981E+000
2	1	186	100.00100E-003	150.64000E-006	18.09981E+000
2	1	187	99.99900E-003	150.57000E-006	18.10981E+000
2	1	188	100.00180E-003	150.56000E-006	18.11981E+000
2	1	189	99.99820E-003	150.64000E-006	18.12981E+000
2	1	190	99.99800E-003	150.49000E-006	18.13981E+000
2	1	191	100.00560E-003	147.32000E-006	18.14981E+000
2	1	192	100.00030E-003	149.46000E-006	18.15981E+000
2	1	193	100.00030E-003	149.48000E-006	18.16981E+000
2	1	194	100.00130E-003	149.57000E-006	18.17981E+000
2	1	195	99.99920E-003	149.44000E-006	18.18981E+000
2	1	196	100.00050E-003	149.60000E-006	18.19981E+000
2	1	197	99.99840E-003	149.51000E-006	18.20981E+000
2	1	198	99.99990E-003	149.53000E-006	18.21981E+000
2	1	199	100.00180E-003	149.63000E-006	18.22981E+000
2	1	200	100.00050E-003	149.49000E-006	18.23981E+000
2	1	201	100.00510E-003	146.28000E-006	18.24981E+000
2	1	202	100.00000E-003	148.42000E-006	18.25981E+000
2	1	203	100.00220E-003	148.43000E-006	18.26981E+000
2	1	204	100.00120E-003	148.50000E-006	18.27981E+000
2	1	205	99.99830E-003	148.38000E-006	18.28981E+000
2	1	206	99.99930E-003	148.53000E-006	18.29981E+000
2	1	207	100.00060E-003	148.45000E-006	18.30981E+000
2	1	208	99.99910E-003	148.45000E-006	18.31981E+000
2	1	209	100.00130E-003	148.57000E-006	18.32981E+000
2	1	210	100.00170E-003	148.42000E-006	18.33981E+000
2	1	211	100.00290E-003	145.22000E-006	18.34981E+000
2	1	212	100.00010E-003	147.30000E-006	18.35981E+000
2	1	213	99.99870E-003	147.33000E-006	18.36981E+000
2	1	214	99.99980E-003	147.42000E-006	18.37981E+000
2	1	215	100.00090E-003	147.29000E-006	18.38981E+000
2	1	216	100.00010E-003	147.44000E-006	18.39981E+000
2	1	217	99.99960E-003	147.37000E-006	18.40981E+000
2	1	218	100.00040E-003	147.39000E-006	18.41981E+000
2	1	219	100.00220E-003	147.49000E-006	18.42981E+000
2	1	220	100.00100E-003	147.33000E-006	18.43981E+000
2	1	221	100.00630E-003	144.10000E-006	18.44981E+000
2	1	222	99.99790E-003	146.19000E-006	18.45981E+000
2	1	223	100.00230E-003	146.21000E-006	18.46981E+000
2	1	224	99.99990E-003	146.33000E-006	18.47981E+000
2	1	225	100.00160E-003	146.18000E-006	18.48981E+000
2	1	226	100.00030E-003	146.34000E-006	18.49981E+000
2	1	227	100.00190E-003	146.29000E-006	18.50981E+000
2	1	228	100.00090E-003	146.30000E-006	18.51981E+000
2	1	229	100.00250E-003	146.36000E-006	18.52981E+000
2	1	230	100.00190E-003	146.24000E-006	18.53981E+000
2	1	231	100.00690E-003	142.96000E-006	18.54981E+000
2	1	232	100.00000E-003	145.03000E-006	18.55981E+000
2	1	233	100.00280E-003	145.08000E-006	18.56981E+000
2	1	234	100.00180E-003	145.16000E-006	18.57981E+000
2	1	235	100.00000E-003	145.04000E-006	18.58981E+000
2	1	236	100.00130E-003	145.18000E-006	18.59981E+000
2	1	237	100.00190E-003	145.10000E-006	18.60981E+000
2	1	238	99.99920E-003	145.14000E-006	18.61981E+000
2	1	239	99.99860E-003	145.21000E-006	18.62981E+000
2	1	240	100.00120E-003	145.10000E-006	18.63981E+000
2	1	241	100.00650E-003	141.79000E-006	18.64981E+000
2	1	242	99.99920E-003	143.84000E-006	18.65981E+000
2	1	243	99.99980E-003	143.89000E-006	18.66981E+000
2	1	244	100.00140E-003	143.99000E-006	18.67981E+000
2	1	245	99.99910E-003	143.88000E-006	18.68981E+000
2	1	246	100.00050E-003	144.03000E-006	18.69981E+000
2	1	247	100.00200E-003	143.95000E-006	18.70981E+000
2	1	248	99.99860E-003	143.99000E-006	18.71981E+000
2	1	249	99.99840E-003	144.06000E-006	18.72981E+000
2	1	250	100.00040E-003	143.95000E-006	18.73981E+000
2	1	251	100.00570E-003	140.61000E-006	18.74981E+000
2	1	252	99.99960E-003	142.65000E-006	18.75981E+000
2	1	253	99.99950E-003	142.71000E-006	18.76981E+000
2	1	254	99.99920E-003	142.78000E-006	18.77981E+000
2	1	255	99.99970E-003	142.68000E-006	18.78981E+000
2	1	256	99.99960E-003	142.82000E-006	18.79981E+000
2	1	257	99.99990E-003	142.73000E-006	18.80981E+000
2	1	258	99.99940E-003	142.78000E-006	18.81981E+000
2	1	259	100.00200E-003	142.86000E-006	18.82981E+000
2	1	260	99.99960E-003	142.75000E-006	18.83981E+000
2	1	261	100.00450E-003	139.40000E-006	18.84981E+000
2	1	262	99.99800E-003	141.43000E-006	18.85981E+000
2	1	263	100.00270E-003	141.49000E-006	18.86981E+000
2	1	264	99.99770E-003	141.57000E-006	18.87981E+000
2	1	265	99.99780E-003	141.46000E-006	18.88981E+000
2	1	266	99.99950E-003	141.63000E-006	18.89981E+000
2	1	267	100.00030E-003	141.55000E-006	18.90981E+000
2	1	268	99.99810E-003	141.58000E-006	18.91981E+000
2	1	269	99.99800E-003	141.64000E-006	18.92981E+000
2	1	270	99.99960E-003	141.53000E-006	18.93981E+000
2	1	271	100.00770E-003	138.20000E-006	18.94981E+000
2	1	272	100.00260E-003	140.18000E-006	18.95981E+000
2	1	273	99.99920E-003	140.26000E-006	18.96981E+000
2	1	274	99.99560E-003	140.32000E-006	18.97981E+000
2	1	275	99.99990E-003	140.22000E-006	18.98981E+000
2	1	276	100.00090E-003	140.38000E-006	18.99981E+000
2	1	277	100.00250E-003	140.29000E-006	19.00981E+000
2	1	278	99.99800E-003	140.35000E-006	19.01981E+000
2	1	279	100.00020E-003	140.43000E-006	19.02981E+000
2	1	280	100.00230E-003	140.32000E-006	19.03981E+000
2	1	281	100.00590E-003	136.94000E-006	19.04981E+000
2	1	282	99.99870E-003	138.89000E-006	19.05981E+000
2	1	283	99.99810E-003	138.99000E-006	19.06981E+000
2	1	284	100.00040E-003	139.07000E-006	19.07981E+000
2	1	285	99.99990E-003	138.97000E-006	19.08981E+000
2	1	286	100.00260E-003	139.13000E-006	19.09981E+000
2	1	287	100.00050E-003	139.05000E-006	19.10981E+000
2	1	288	100.00200E-003	139.11000E-006	19.11981E+000
2	1	289	100.00110E-003	139.19000E-006	19.12981E+000
2	1	290	100.00040E-003	139.07000E-006	19.13981E+000
2	1	291	100.00950E-003	135.64000E-006	19.14981E+000
2	1	292	100.00150E-003	137.63000E-006	19.15981E+000
2	1	293	99.99940E-003	137.71000E-006	19.16981E+000
2	1	294	100.00050E-003	137.78000E-006	19.17981E+000
2	1	295	100.00230E-003	137.71000E-006	19.18981E+000
2	1	296	100.00190E-003	137.86000E-006	19.19981E+000
2	1	297	100.00120E-003	137.76000E-006	19.20981E+000
2	1	298	100.00290E-003	137.82000E-006	19.21981E+000
2	1	299	100.00040E-003	137.89000E-006	19.22981E+000
2	1	300	100.00180E-003	137.78000E-006	19.23981E+000
2	1	301	99.99100E-003	141.48000E-006	19.24981E+000
2	1	302	99.99840E-003	139.34000E-006	19.25981E+000
2	1	303	100.00050E-003	139.38000E-006	19.26981E+000
2	1	304	99.99710E-003	139.42000E-006	19.27981E+000
2	1	305	99.99850E-003	139.29000E-006	19.28981E+000
2	1	306	100.00240E-003	139.44000E-006	19.29981E+000
2	1	307	99.99900E-003	139.32000E-006	19.30981E+000
2	1	308	100.00220E-003	139.37000E-006	19.31981E+000
2	1	309	100.00070E-003	139.42000E-006	19.32981E+000
2	1	310	100.00040E-003	139.33000E-006	19.33981E+000
2	1	311	99.99240E-003	143.00000E-006	19.34981E+000
2	1	312	100.00270E-003	140.80000E-006	19.35981E+000
2	1	313	99.99860E-003	140.81000E-006	19.36981E+000
2	1	314	100.00040E-003	140.85000E-006	19.37981E+000
2	1	315	99.99990E-003	140.73000E-006	19.38981E+000
2	1	316	99.99810E-003	140.88000E-006	19.39981E+000
2	1	317	100.00130E-003	140.77000E-006	19.40981E+000
2	1	318	99.99830E-003	140.82000E-006	19.41981E+000
2	1	319	99.99970E-003	140.84000E-006	19.42981E+000
2	1	320	100.00070E-003	140.73000E-006	19.43981E+000
2	1	321	99.99720E-003	144.36000E-006	19.44981E+000
2	1	322	100.00380E-003	142.15000E-006	19.45981E+000
2	1	323	99.99850E-003	142.15000E-006	19.46981E+000
2	1	324	99.99750E-003	142.20000E-006	19.47981E+000
2	1	325	100.00050E-003	142.10000E-006	19.48981E+000
2	1	326	99.99920E-003	142.23000E-006	19.49981E+000
2	1	327	100.00080E-003	142.12000E-006	19.50981E+000
2	1	328	99.99740E-003	142.17000E-006	19.51981E+000
2	1	329	100.00140E-003	142.21000E-006	19.52981E+000
2	1	330	100.00070E-003	142.09000E-006	19.53981E+000
2	1	331	99.99310E-003	145.67000E-006	19.54981E+000
2	1	332	99.99920E-003	143.44000E-006	19.55981E+000
2	1	333	99.99750E-003	143.45000E-006	19.56981E+000
2	1	334	99.99760E-003	143.50000E-006	19.57981E+000
2	1	335	100.00070E-003	143.40000E-006	19.58981E+000
2	1	336	99.99820E-003	143.52000E-006	19.59981E+000
2	1	337	99.99950E-003	143.40000E-006	19.60981E+000
2	1	338	99.99900E-003	143.45000E-006	19.61981E+000
2	1	339	100.00290E-003	143.50000E-006	19.62981E+000
2	1	340	100.00090E-003	143.38000E-006	19.63981E+000
2	1	341	99.99450E-003	146.94000E-006	19.64981E+000
2	1	342	99.99990E-003	144.69000E-006	19.65981E+000
2	1	343	99.99920E-003	144.71000E-006	19.66981E+000
2	1	344	100.00090E-003	144.74000E-006	19.67981E+000
2	1	345	99.99810E-003	144.62000E-006	19.68981E+000
2	1	346	100.00290E-003	144.76000E-006	19.69981E+000
2	1	347	100.00290E-003	144.63000E-006	19.70981E+000
2	1	348	99.99940E-003	144.69000E-006	19.71981E+000
2	1	349	99.99950E-003	144.71000E-006	19.72981E+000
2	1	350	100.00110E-003	144.60000E-006	19.73981E+000
2	1	351	99.99190E-003	148.12000E-006	19.74981E+000
2	1	352	100.00090E-003	145.85000E-006	19.75981E+000
2	1	353	99.99850E-003	145.90000E-006	19.76981E+000
2	1	354	99.99670E-003	145.92000E-006	19.77981E+000
2	1	355	99.99830E-003	145.81000E-006	19.78981E+000
2	1	356	99.99950E-003	145.94000E-006	19.79981E+000
2	1	357	100.00060E-003	145.83000E-006	19.80981E+000
2	1	358	100.00050E-003	145.87000E-006	19.81981E+000
2	1	359	100.00230E-003	145.90000E-006	19.82981E+000
2	1	360	100.00180E-003	145.77000E-006	19.83981E+000
2	1	361	99.99290E-003	149.29000E-006	19.84981E+000
2	1	362	100.00090E-003	146.99000E-006	19.85981E+000
2	1	363	99.99890E-003	147.04000E-006	19.86981E+000
2	1	364	99.99980E-003	147.07000E-006	19.87981E+000
2	1	365	99.99970E-003	146.93000E-006	19.88981E+000
2	1	366	99.99670E-003	147.05000E-006	19.89981E+000
2	1	367	99.99750E-003	146.93000E-006	19.90981E+000
2	1	368	100.00160E-003	146.97000E-006	19.91981E+000
2	1	369	99.99940E-003	147.05000E-006	19.92981E+000
2	1	370	99.99840E-003	146.93000E-006	19.93981E+000
2	1	371	99.99310E-003	150.39000E-006	19.94981E+000
2	1	372	99.99690E-003	148.09000E-006	19.95981E+000
2	1	373	100.00210E-003	148.14000E-006	19.96981E+000
2	1	374	100.00080E-003	148.14000E-006	19.97981E+000
2	1	375	100.00140E-003	148.04000E-006	19.98981E+000
2	1	376	99.99920E-003	148.19000E-006	19.99981E+000
2	1	377	99.99890E-003	148.07000E-006	20.00981E+000
2	1	378	99.99950E-003	148.13000E-006	20.01981E+000
2	1	379	99.99880E-003	148.14000E-006	20.02981E+000
2	1	380	99.99830E-003	148.02000E-006	20.03981E+000
2	1	381	99.99470E-003	151.48000E-006	20.04981E+000
2	1	382	100.00040E-003	149.14000E-006	20.05981E+000
2	1	383	100.00020E-003	149.18000E-006	20.06981E+000
2	1	384	99.99930E-003	149.23000E-006	20.07981E+000
2	1	385	99.99970E-003	149.11000E-006	20.08981E+000
2	1	386	99.99990E-003	149.22000E-006	20.09981E+000
2	1	387	100.00030E-003	149.12000E-006	20.10981E+000
2	1	388	100.00080E-003	149.17000E-006	20.11981E+000
2	1	389	99.99810E-003	149.19000E-006	20.12981E+000
2	1	390	100.00280E-003	149.11000E-006	20.13981E+000
2	1	391	99.99470E-003	152.54000E-006	20.14981E+000
2	1	392	100.00050E-003	150.17000E-006	20.15981E+000
2	1	393	100.00170E-003	150.23000E-006	20.16981E+000
2	1	394	100.00040E-003	150.25000E-006	20.17981E+000
2	1	395	99.99960E-003	150.17000E-006	20.18981E+000
2	1	396	99.99910E-003	150.28000E-006	20.19981E+000
2	1	397	100.00020E-003	150.13000E-006	20.20981E+000
2	1	398	99.99850E-003	150.18000E-006	20.21981E+000
2	1	399	100.00190E-003	150.23000E-006	20.22981E+000
[truncated: 2,801 more rows]
